# Supplementary material for: Consequences of interspecific plant hybridization on metabolic diversity in naturally occurring hybrid swarms
Source: Plant J. 2025 Aug 26;123(4):e70444. doi: 10.1111/tpj.70444 (PMC12380477; doi:10.1111/tpj.70444)
Supplement: Supplementary file 1 — Dataset S1. Metadata for Baccharis samples collected in March 2022. [file TPJ-123-0-s002.xlsx]

## Sheet: Metadata_Baccharis_species_Marc
Name	Species (genetic analysis)	Species (morphology)	Location
1-B1-pos3090_RA3_1_18161		B. linearis	Longotoma
1-B10-pos3090_RD5_1_18307		B. linearis	Longotoma
1-B11-pos3090_GC5_1_18219		B. linearis	Longotoma
1-B12-pos3090_GB3_1_18449		B. linearis	Longotoma
1-B13-pos3090_GA5_1_18203		B. macraei	Longotoma
1-B14-pos3090_RA2_1_18400		B. macraei	Longotoma
1-B15-pos3090_RB3_1_18049		B. macraei	Longotoma
1-B16-pos3090_BE2_1_18152		B. linearis	Longotoma
1-B17-pos3090_BB2_1_18368		B. x intermedia	Longotoma
1-B18-pos3090_BB3_1_18009		B. x intermedia	Longotoma
1-B19-pos3090_BB1_1_18247		B. x intermedia	Longotoma
1-B2-pos3090_RB2_1_18168		B. macraei	Longotoma
1-B20-pos3090_BB3_1_18129		B. linearis	Longotoma
1-B21-pos3090_GB7_1_18453		B. linearis	Longotoma
1-B22-pos3090_BA8_1_18126		B. linearis	Longotoma
1-B23-pos3090_GE4_1_18354		B. macraei	Longotoma
1-B24-pos3090_GC8_1_18342		B. macraei	Longotoma
1-B25-pos3090_RA1_1_18279		B. linearis	Longotoma
1-B26-pos3090_BC3_1_18137		B. linearis	Longotoma
1-B27-pos3090_RC2_1_18416		B. linearis	Longotoma
1-B28-pos3090_GB4_1_18450		B. macraei	Longotoma
1-B29-pos3090_RA4_1_18282		B. x intermedia	Longotoma
1-B3-pos3090_RB4_1_18410		B. x intermedia	Longotoma
1-B30-pos3090_RA6_1_18404		B. linearis	Longotoma
1-B31-pos3090_BC2_1_18016		B. mac_int	Longotoma
1-B32-pos3090_BD5_1_18147		B. macraei	Longotoma
1-B33-pos3090_RA8_1_18406		B. linearis	Longotoma
1-B34-pos3090_BC7_1_18381		B. x intermedia	Longotoma
1-B35-pos3090_BA8_1_18246		B. x intermedia	Longotoma
1-B36-pos3090_RB4_1_18290		B. linearis	Longotoma
1-B37-pos3090_RB3_1_18169		B. macraei	Longotoma
1-B38-pos3090_RE7_1_18197		B. macraei	Longotoma
1-B39-pos3090_GD3_1_18105		B. macraei	Longotoma
1-B4-pos3090_RB8_1_18414		B. x intermedia	Longotoma
1-B40-pos3090_BD1_1_18263		B. macraei	Longotoma
1-B41-pos3090_RD7_1_18069		B. macraei	Longotoma
1-B42-pos3090_GC2_1_18456		B. macraei	Longotoma
1-B43-pos3090_BB5_1_18011		B. macraei	Longotoma
1-B44-pos3090_BB3_1_18369		B. macraei	Longotoma
1-B45-pos3090_RE3_1_18193		B. macraei	Longotoma
1-B46-pos3090_RC3_1_18057		B. macraei	Longotoma
1-B47-pos3090_BC3_1_18377		B. macraei	Longotoma
1-B48-pos3090_RD5_1_18187		B. macraei	Longotoma
1-B49-pos3090_GC1_1_18095		B. macraei	Longotoma
1-B5-pos3090_RA4_1_18042		B. macraei	Longotoma
1-B50-pos3090_GB7_1_18093		B. macraei	Longotoma
1-B6-pos3090_GB1_1_18207		B. macraei	Longotoma
1-B7-pos3090_BD2_1_18144		B. x intermedia	Longotoma
1-B8-pos3090_BB4_1_18250		B. linearis	Longotoma
1-B9-pos3090_GA8_1_18206		B. macraei	Longotoma
10-RN_M_1-pos3090_BA7_1_18125	B. macraei	B. macraei	Huentelauquen
10-RN_M_10-pos3090_RB7_1_18293	B. macraei	B. macraei	Huentelauquen
10-RN_M_11-pos3090_RE6_1_18436	B. macraei	B. macraei	Huentelauquen
10-RN_M_12-pos3090_GB4_1_18210	B. macraei	B. macraei	Huentelauquen
10-RN_M_13-pos3090_RA1_1_18399	B. macraei	B. macraei	Huentelauquen
10-RN_M_14-pos3090_BA5_1_18123	B. macraei	B. macraei	Huentelauquen
10-RN_M_15-pos3090_RA8_1_18046	B. macraei	B. macraei	Huentelauquen
10-RN_M_2-pos3090_GA7_1_18325	B. macraei	B. macraei	Huentelauquen
10-RN_M_3-pos3090_GE3_1_18233	B. macraei	B. macraei	Huentelauquen
10-RN_M_4-pos3090_BC6_1_18380	B. macraei	B. macraei	Huentelauquen
10-RN_M_5-pos3090_GA6_1_18324	B. macraei	B. macraei	Huentelauquen
10-RN_M_6-pos3090_GE4_1_18114	B. macraei	B. macraei	Huentelauquen
10-RN_M_7-pos3090_GA5_1_18083	B. macraei	B. macraei	Huentelauquen
10-RN_M_8-pos3090_BA2_1_18360	B. macraei	B. macraei	Huentelauquen
10-RN_M_9-pos3090_GA1_1_18079	B. macraei	B. macraei	Huentelauquen
11-RC_M_1-pos3090_RD1_1_18183		B. macraei	Nord_Punta_Puyai
11-RC_M_10-pos3090_BE8_1_18398		B. macraei	Nord_Punta_Puyai
11-RC_M_11-pos3090_GA5_1_18323		B. macraei	Nord_Punta_Puyai
11-RC_M_12-pos3090_BA8_1_18366		B. macraei	Nord_Punta_Puyai
11-RC_M_13-pos3090_GB2_1_18088		B. macraei	Nord_Punta_Puyai
11-RC_M_14-pos3090_BB7_1_18133		B. macraei	Nord_Punta_Puyai
11-RC_M_15-pos3090_GA4_1_18082		B. macraei	Nord_Punta_Puyai
11-RC_M_2-pos3090_BC4_1_18138		B. macraei	Nord_Punta_Puyai
11-RC_M_3-pos3090_BE3_1_18153		B. macraei	Nord_Punta_Puyai
11-RC_M_4-pos3090_RA5_1_18403		B. macraei	Nord_Punta_Puyai
11-RC_M_5-pos3090_RE2_1_18072		B. macraei	Nord_Punta_Puyai
11-RC_M_6-pos3090_GC3_1_18337		B. macraei	Nord_Punta_Puyai
11-RC_M_7-pos3090_GA7_1_18445		B. macraei	Nord_Punta_Puyai
11-RC_M_8-pos3090_GC1_1_18335		B. macraei	Nord_Punta_Puyai
11-RC_M_9-pos3090_BD6_1_18028		B. macraei	Nord_Punta_Puyai
12-RC_L_1-pos3090_GD5_1_18227		B. linearis	Rio_Petorca
12-RC_L_10-pos3090_RE7_1_18437		B. linearis	Rio_Petorca
12-RC_L_11-pos3090_RB4_1_18170		B. linearis	Rio_Petorca
12-RC_L_12-pos3090_BE6_1_18036		B. linearis	Rio_Petorca
12-RC_L_13-pos3090_GB6_1_18452		B. linearis	Rio_Petorca
12-RC_L_14-pos3090_GE8_1_18118		B. linearis	Rio_Petorca
12-RC_L_15-pos3090_BE5_1_18275		B. linearis	Rio_Petorca
12-RC_L_2-pos3090_BC8_1_18262		B. linearis	Rio_Petorca
12-RC_L_3-pos3090_GB5_1_18211		B. linearis	Rio_Petorca
12-RC_L_4-pos3090_BE7_1_18037		B. linearis	Rio_Petorca
12-RC_L_5-pos3090_RC1_1_18055		B. linearis	Rio_Petorca
12-RC_L_6-pos3090_RA2_1_18040		B. linearis	Rio_Petorca
12-RC_L_7-pos3090_BC4_1_18378		B. linearis	Rio_Petorca
12-RC_L_8-pos3090_GB8_1_18454		B. linearis	Rio_Petorca
12-RC_L_9-pos3090_GC1_1_18215		B. linearis	Rio_Petorca
15-RC_R_1-pos3090_BC6_1_18140		B. linearis	Road_Catapilco
15-RC_R_10-pos3090_BE7_1_18277		B. linearis	Road_Catapilco
15-RC_R_11-pos3090_RE6_1_18316		B. linearis	Road_Catapilco
15-RC_R_12-pos3090_RC4_1_18298		B. linearis	Road_Catapilco
15-RC_R_13-pos3090_RD4_1_18426		B. linearis	Road_Catapilco
15-RC_R_14-pos3090_BB3_1_18249		B. linearis	Road_Catapilco
15-RC_R_15-pos3090_GC6_1_18340		B. linearis	Road_Catapilco
15-RC_R_2-pos3090_BD2_1_18264		B. linearis	Road_Catapilco
15-RC_R_3-pos3090_GA7_1_18085		B. linearis	Road_Catapilco
15-RC_R_4-pos3090_RD2_1_18424		B. linearis	Road_Catapilco
15-RC_R_5-pos3090_RB8_1_18294		B. linearis	Road_Catapilco
15-RC_R_6-pos3090_GE5_1_18235		B. linearis	Road_Catapilco
15-RC_R_7-pos3090_GC8_1_18222		B. linearis	Road_Catapilco
15-RC_R_8-pos3090_GC6_1_18460		B. linearis	Road_Catapilco
15-RC_R_9-pos3090_RC5_1_18179		B. linearis	Road_Catapilco
2-P1-pos3090_BC1_1_18015	B. macraei	B. macraei	Pichidangui
2-P10-pos3090_BE8_1_18158	B. macraei	B. macraei	Pichidangui
2-P11-pos3090_GB1_1_18447	B. macraei	B. macraei	Pichidangui
2-P12-pos3090_RA6_1_18164	B. macraei	B. macraei	Pichidangui
2-P13-pos3090_RC2_1_18056	B. macraei	B. macraei	Pichidangui
2-P14-pos3090_GB4_1_18330	B. macraei	B. macraei	Pichidangui
2-P15-pos3090_RA2_1_18160	B. macraei	B. macraei	Pichidangui
2-P16-pos3090_RE2_1_18192	B. macraei	B. macraei	Pichidangui
2-P17-pos3090_BD4_1_18146	B. macraei	B. macraei	Pichidangui
2-P18-pos3090_BC7_1_18261	B. macraei	B. macraei	Pichidangui
2-P19-pos3090_RB5_1_18171	B. macraei	B. macraei	Pichidangui
2-P2-pos3090_GA2_1_18200	B. macraei	B. macraei	Pichidangui
2-P20-pos3090_GD4_1_18226	B. macraei	B. macraei	Pichidangui
2-P21-pos3090_BB6_1_18132	B. x intermedia	B. x intermedia	Pichidangui
2-P22-pos3090_BD5_1_18267	B. x intermedia	B. x intermedia	Pichidangui
2-P23-pos3090_RC8_1_18422	B. macraei	B. macraei	Pichidangui
2-P24-pos3090_GC5_1_18459	B. macraei	B. macraei	Pichidangui
2-P25-pos3090_GE1_1_18111	B. macraei	B. macraei	Pichidangui
2-P26-pos3090_BD6_1_18388	B. macraei	B. macraei	Pichidangui
2-P27-pos3090_BC2_1_18136	B. macraei	B. macraei	Pichidangui
2-P28-pos3090_RE7_1_18077	B. linearis	B. linearis	Pichidangui
2-P29-pos3090_BD8_1_18030	B. linearis	B. linearis	Pichidangui
2-P3-pos3090_RB3_1_18409	B. macraei	B. macraei	Pichidangui
2-P30-pos3090_BE2_1_18272	B. linearis	B. linearis	Pichidangui
2-P31-pos3090_BE1_1_18151	B. x intermedia	B. x intermedia	Pichidangui
2-P32-pos3090_RB1_1_18287	B. linearis	B. linearis	Pichidangui
2-P33-pos3090_GB3_1_18089	B. linearis	B. linearis	Pichidangui
2-P34-pos3090_BE5_1_18395	B. x intermedia	B. x intermedia	Pichidangui
2-P35-pos3090_RD3_1_18065	B. x intermedia	B. x intermedia	Pichidangui
2-P36-pos3090_RB2_1_18048	B. x intermedia	B. x intermedia	Pichidangui
2-P37-pos3090_BC4_1_18018	B. x intermedia	B. x intermedia	Pichidangui
2-P38-pos3090_GA4_1_18202	B. x intermedia	B. x intermedia	Pichidangui
2-P39-pos3090_BD8_1_18150	B. linearis	B. linearis	Pichidangui
2-P4-pos3090_GB8_1_18334	B. macraei	B. macraei	Pichidangui
2-P40-pos3090_GE1_1_18351	B. x intermedia	B. x intermedia	Pichidangui
2-P41-pos3090_BA1_1_18359	B. x intermedia	B. x intermedia	Pichidangui
2-P42-pos3090_RD7_1_18309	B. x intermedia	B. x intermedia	Pichidangui
2-P43-pos3090_RD4_1_18186	B. macraei	B. macraei	Pichidangui
2-P44-pos3090_BB1_1_18127	B. macraei	B. macraei	Pichidangui
2-P45-pos3090_GB7_1_18213	B. macraei	B. macraei	Pichidangui
2-P46-pos3090_RC6_1_18060	B. macraei	B. macraei	Pichidangui
2-P47-pos3090_RB2_1_18288	B. x intermedia	B. x intermedia	Pichidangui
2-P48-pos3090_BB1_1_18367	B. linearis	B. linearis	Pichidangui
2-P49-pos3090_BB1_1_18007	B. linearis	B. linearis	Pichidangui
2-P5-pos3090_RA6_1_18044	B. macraei	B. macraei	Pichidangui
2-P50-pos3090_GB8_1_18094	B. linearis	B. linearis	Pichidangui
2-P6-pos3090_RA7_1_18045	B. macraei	B. macraei	Pichidangui
2-P7-pos3090_BC7_1_18141	B. macraei	B. macraei	Pichidangui
2-P8-pos3090_BD3_1_18265	B. macraei	B. macraei	Pichidangui
2-P9-pos3090_BB8_1_18254	B. macraei	B. macraei	Pichidangui
3-Q1-pos3090_RD3_1_18185		B. macraei	Ritoque
3-Q10-pos3090_GE6_1_18356		B. macraei	Ritoque
3-Q11-pos3090_RC6_1_18180		B. macraei	Ritoque
3-Q12-pos3090_RB6_1_18292		B. macraei	Ritoque
3-Q13-pos3090_GD5_1_18347		B. mac_int	Ritoque
3-Q14-pos3090_BA8_1_18006		B. mac_int	Ritoque
3-Q15-pos3090_BD8_1_18270		B. mac_int	Ritoque
3-Q16-pos3090_BB4_1_18010		B. mac_int	Ritoque
3-Q17-pos3090_RD4_1_18306		B. mac_int	Ritoque
3-Q18-pos3090_GE1_1_18231		B. mac_int	Ritoque
3-Q19-pos3090_GD6_1_18108		B. mac_int	Ritoque
3-Q2-pos3090_RE1_1_18071		B. macraei	Ritoque
3-Q20-pos3090_GA3_1_18201		B. mac_int	Ritoque
3-Q21-pos3090_GC2_1_18336		B. mac_int	Ritoque
3-Q22-pos3090_RD5_1_18427		B. mac_int	Ritoque
3-Q23-pos3090_RE7_1_18317		B. mac_int	Ritoque
3-Q24-pos3090_GB6_1_18332		B. mac_int	Ritoque
3-Q25-pos3090_RB5_1_18411		B. mac_int	Ritoque
3-Q26-pos3090_BA7_1_18005		B. lin_int	Ritoque
3-Q27-pos3090_GC5_1_18099		B. lin_int	Ritoque
3-Q28-pos3090_RB8_1_18054		B. lin_int	Ritoque
3-Q29-pos3090_GB5_1_18451		B. lin_int	Ritoque
3-Q3-pos3090_GB1_1_18327		B. macraei	Ritoque
3-Q30-pos3090_BD7_1_18029		B. lin_int	Ritoque
3-Q31-pos3090_RB1_1_18167		B. lin_int	Ritoque
3-Q32-pos3090_RC3_1_18177		B. lin_int	Ritoque
3-Q33-pos3090_RB7_1_18173		B. lin_int	Ritoque
3-Q34-pos3090_RA4_1_18162		B. lin_int	Ritoque
3-Q35-pos3090_GC7_1_18221		B. lin_int	Ritoque
3-Q36-pos3090_BD1_1_18023		B. lin_int	Ritoque
3-Q37-pos3090_GB5_1_18091		B. linearis	Ritoque
3-Q38-pos3090_GA7_1_18205		B. linearis	Ritoque
3-Q39-pos3090_BE8_1_18278		B. linearis	Ritoque
3-Q4-pos3090_BA5_1_18003		B. macraei	Ritoque
3-Q40-pos3090_BB4_1_18370		B. linearis	Ritoque
3-Q41-pos3090_BE3_1_18393		B. linearis	Ritoque
3-Q42-pos3090_GA3_1_18081		B. macraei	Ritoque
3-Q43-pos3090_RC5_1_18299		B. linearis	Ritoque
3-Q44-pos3090_BD4_1_18266		B. linearis	Ritoque
3-Q45-pos3090_BD5_1_18027		B. linearis	Ritoque
3-Q46-pos3090_RB2_1_18408		B. linearis	Ritoque
3-Q47-pos3090_GD6_1_18228		B. linearis	Ritoque
3-Q48-pos3090_BD2_1_18024		B. linearis	Ritoque
3-Q49-pos3090_BE6_1_18396		B. linearis	Ritoque
3-Q5-pos3090_RC5_1_18419		B. macraei	Ritoque
3-Q50-pos3090_RC6_1_18420		B. linearis	Ritoque
3-Q6-pos3090_GD5_1_18107		B. macraei	Ritoque
3-Q7-pos3090_GA2_1_18440		B. macraei	Ritoque
3-Q8-pos3090_RC6_1_18300		B. macraei	Ritoque
3-Q9-pos3090_GC4_1_18458		B. macraei	Ritoque
4-L1-pos3090_RE4_1_18434	B. macraei	B. macraei	Topocalma
4-L10-pos3090_RC1_1_18295	B. macraei	B. macraei	Topocalma
4-L11-pos3090_RE2_1_18432	B. x intermedia	B. x intermedia	Topocalma
4-L12-pos3090_RA4_1_18402	B. macraei	B. macraei	Topocalma
4-L13-pos3090_GE5_1_18115	B. macraei	B. macraei	Topocalma
4-L14-pos3090_GA6_1_18084	B. x intermedia	B. x intermedia	Topocalma
4-L15-pos3090_RA3_1_18041	B. x intermedia	B. x intermedia	Topocalma
4-L16-pos3090_BD6_1_18268	B. linearis	B. linearis	Topocalma
4-L17-pos3090_BC1_1_18135	B. x intermedia	B. x intermedia	Topocalma
4-L18-pos3090_GA4_1_18322	B. macraei	B. macraei	Topocalma
4-L19-pos3090_RB1_1_18407	B. macraei	B. macraei	Topocalma
4-L2-pos3090_BC5_1_18139	B. x intermedia	B. x intermedia	Topocalma
4-L20-pos3090_GC4_1_18218	B. macraei	B. macraei	Topocalma
4-L21-pos3090_GC5_1_18339	B. x intermedia	B. x intermedia	Topocalma
4-L22-pos3090_RD1_1_18063	B. x intermedia	B. x intermedia	Topocalma
4-L23-pos3090_RD3_1_18305	B. x intermedia	B. x intermedia	Topocalma
4-L24-pos3090_GA2_1_18080	B. macraei	B. macraei	Topocalma
4-L25-pos3090_RD2_1_18304		B. x intermedia	Topocalma
4-L26-pos3090_RE8_1_18438	B. linearis	B. linearis	Topocalma
4-L27-pos3090_RA1_1_18159	B. macraei	B. macraei	Topocalma
4-L28-pos3090_BD1_1_18143	B. macraei	B. macraei	Topocalma
4-L29-pos3090_BA4_1_18362	B. x intermedia	B. x intermedia	Topocalma
4-L3-pos3090_RE5_1_18435	B. macraei	B. macraei	Topocalma
4-L30-pos3090_GB2_1_18448	B. x intermedia	B. macraei	Topocalma
4-L31-pos3090_RC7_1_18061	B. x intermedia	B. x intermedia	Topocalma
4-L32-pos3090_RA1_1_18039	B. x intermedia	B. macraei	Topocalma
4-L33-pos3090_BB6_1_18012	B. x intermedia	B. x intermedia	Topocalma
4-L34-pos3090_GB2_1_18328	B. x intermedia	B. x intermedia	Topocalma
4-L35-pos3090_GE3_1_18113	B. x intermedia	B. x intermedia	Topocalma
4-L36-pos3090_RD8_1_18430	B. x intermedia	B. x intermedia	Topocalma
4-L37-pos3090_BB5_1_18251	B. x intermedia	B. x intermedia	Topocalma
4-L38-pos3090_GB6_1_18092	B. x intermedia	B. x intermedia	Topocalma
4-L39-pos3090_BE3_1_18033	B. linearis	B. linearis	Topocalma
4-L4-pos3090_RB3_1_18289	B. x intermedia	B. x intermedia	Topocalma
4-L40-pos3090_RD1_1_18303	B. linearis	B. linearis	Topocalma
4-L41-pos3090_RC7_1_18421	B. linearis	B. linearis	Topocalma
4-L42-pos3090_BA3_1_18361	B. linearis	B. linearis	Topocalma
4-L43-pos3090_GE8_1_18358	B. linearis	B. linearis	Topocalma
4-L44-pos3090_GE5_1_18355	B. linearis	B. linearis	Topocalma
4-L45-pos3090_GD7_1_18349	B. linearis	B. linearis	Topocalma
4-L46-pos3090_BC2_1_18256	B. linearis	B. linearis	Topocalma
4-L47-pos3090_GD7_1_18229	B. linearis	B. linearis	Topocalma
4-L48-pos3090_RC3_1_18297	B. linearis	B. linearis	Topocalma
4-L49-pos3090_RB5_1_18291	B. linearis	B. linearis	Topocalma
4-L5-pos3090_RE3_1_18313	B. macraei	B. macraei	Topocalma
4-L50-pos3090_RA7_1_18405	B. linearis	B. linearis	Topocalma
4-L6-pos3090_BD1_1_18383	B. macraei	B. macraei	Topocalma
4-L7-pos3090_BC7_1_18021	B. macraei	B. macraei	Topocalma
4-L8-pos3090_BA6_1_18124	B. macraei	B. macraei	Topocalma
4-L9-pos3090_RD8_1_18310	B. macraei	B. macraei	Topocalma
5-QY-1-pos3090_RD8_1_18070	B. macraei	B. macraei	Quintay
5-QY-10-pos3090_BD3_1_18385	B. macraei	B. macraei	Quintay
5-QY-11-pos3090_RA3_1_18281	B. macraei	B. macraei	Quintay
5-QY-12-pos3090_GB6_1_18212	B. macraei	B. macraei	Quintay
5-QY-13-pos3090_GB5_1_18331	B. macraei	B. macraei	Quintay
5-QY-14-pos3090_GD1_1_18343	B. macraei	B. macraei	Quintay
5-QY-15-pos3090_BB2_1_18248	B. macraei	B. mac_int	Quintay
5-QY-16-pos3090_BD4_1_18386	B. x intermedia	B. mac_int	Quintay
5-QY-17-pos3090_BE2_1_18392	B. x intermedia	B. mac_int	Quintay
5-QY-18-pos3090_RD5_1_18067	B. x intermedia	B. mac_int	Quintay
5-QY-19-pos3090_GE7_1_18117	B. x intermedia	B. mac_int	Quintay
5-QY-2-pos3090_GD6_1_18348	B. macraei	B. macraei	Quintay
5-QY-20-pos3090_GE7_1_18237	B. x intermedia	B. mac_int	Quintay
5-QY-21-pos3090_BC2_1_18376	B. x intermedia	B. mac_int	Quintay
5-QY-22-pos3090_RC1_1_18175	B. x intermedia	B. mac_int	Quintay
5-QY-23-pos3090_RE6_1_18196	B. x intermedia	B. mac_int	Quintay
5-QY-24-pos3090_GE2_1_18232	B. linearis	B. linearis	Quintay
5-QY-25-pos3090_BA5_1_18363	B. x intermedia	B. lin_int	Quintay
5-QY-26-pos3090_GC7_1_18101	B. x intermedia	B. mac_int	Quintay
5-QY-27-pos3090_RD4_1_18066	B. x intermedia	B. x intermedia	Quintay
5-QY-28-pos3090_RB4_1_18050	B. x intermedia	B. x intermedia	Quintay
5-QY-29-pos3090_RB8_1_18174	B. macraei	B. macraei	Quintay
5-QY-3-pos3090_GC6_1_18220	B. macraei	B. macraei	Quintay
5-QY-30-pos3090_BE4_1_18274	B. x intermedia	B. x intermedia	Quintay
5-QY-31-pos3090_RC2_1_18176	B. x intermedia	B. x intermedia	Quintay
5-QY-32-pos3090_BA6_1_18004	B. x intermedia	B. mac_int	Quintay
5-QY-33-pos3090_RB7_1_18053	B. x intermedia	B. x intermedia	Quintay
5-QY-34-pos3090_GE8_1_18238	B. x intermedia	B. x intermedia	Quintay
5-QY-35-pos3090_BD7_1_18389	B. x intermedia	B. x intermedia	Quintay
5-QY-36-pos3090_BE2_1_18032	B. linearis	B. linearis	Quintay
5-QY-37-pos3090_RB5_1_18051	B. linearis	B. linearis	Quintay
5-QY-38-pos3090_BA4_1_18122	B. linearis	B. linearis	Quintay
5-QY-39-pos3090_RB6_1_18172	B. linearis	B. linearis	Quintay
5-QY-4-pos3090_BA3_1_18241	B. macraei	B. macraei	Quintay
5-QY-40-pos3090_RD7_1_18189	B. linearis	B. linearis	Quintay
5-QY-41-pos3090_BE5_1_18155	B. linearis	B. linearis	Quintay
5-QY-42-pos3090_RB6_1_18412	B. linearis	B. linearis	Quintay
5-QY-43-pos3090_RE3_1_18433	B. linearis	B. linearis	Quintay
5-QY-44-pos3090_GC2_1_18216	B. linearis	B. linearis	Quintay
5-QY-45-pos3090_GD7_1_18109	B. linearis	B. linearis	Quintay
5-QY-46-pos3090_GA1_1_18319	B. linearis	B. linearis	Quintay
5-QY-47-pos3090_BE4_1_18154	B. linearis	B. linearis	Quintay
5-QY-48-pos3090_RE8_1_18318	B. linearis	B. linearis	Quintay
5-QY-49-pos3090_GC8_1_18102	B. linearis	B. linearis	Quintay
5-QY-5-pos3090_RE8_1_18198	B. macraei	B. macraei	Quintay
5-QY-50-pos3090_BB2_1_18008	B. linearis	B. linearis	Quintay
5-QY-6-pos3090_BA5_1_18243	B. macraei	B. macraei	Quintay
5-QY-7-pos3090_RC4_1_18178	B. macraei	B. macraei	Quintay
5-QY-8-pos3090_RB7_1_18413	B. macraei	B. macraei	Quintay
5-QY-9-pos3090_BB8_1_18134	B. x intermedia	B. x intermedia	Quintay
7-Z-1-pos3090_GD8_1_18230		B. x intermedia	Pichilemu
7-Z-10-pos3090_RD2_1_18064		B. linearis	Pichilemu
7-Z-11-pos3090_GC3_1_18097		B. linearis	Pichilemu
7-Z-12-pos3090_BB6_1_18372		B. linearis	Pichilemu
7-Z-13-pos3090_BA2_1_18240		B. linearis	Pichilemu
7-Z-14-pos3090_RE5_1_18075		B. linearis	Pichilemu
7-Z-15-pos3090_GE6_1_18236		B. linearis	Pichilemu
7-Z-16-pos3090_RD6_1_18308		B. linearis	Pichilemu
7-Z-17-pos3090_RD1_1_18423		B. linearis	Pichilemu
7-Z-18-pos3090_GE2_1_18352		B. x intermedia	Pichilemu
7-Z-19-pos3090_GB7_1_18333		B. x intermedia	Pichilemu
7-Z-2-pos3090_BD6_1_18148		B. x intermedia	Pichilemu
7-Z-20-pos3090_RA5_1_18043		B. x intermedia	Pichilemu
7-Z-21-pos3090_GA6_1_18204		B. x intermedia	Pichilemu
7-Z-22-pos3090_RE1_1_18191		B. x intermedia	Pichilemu
7-Z-24-pos3090_RD6_1_18188		B. lin_int	Pichilemu
7-Z-25-pos3090_RD7_1_18429		B. lin_int	Pichilemu
7-Z-26-pos3090_GD3_1_18225		B. x intermedia	Pichilemu
7-Z-27-pos3090_GA3_1_18441		B. x intermedia	Pichilemu
7-Z-28-pos3090_BE1_1_18391		B. x intermedia	Pichilemu
7-Z-29-pos3090_GA2_1_18320		B. x intermedia	Pichilemu
7-Z-3-pos3090_GA1_1_18199		B. x intermedia	Pichilemu
7-Z-30-pos3090_GE3_1_18353		B. macraei	Pichilemu
7-Z-31-pos3090_BC4_1_18258		B. linearis	Pichilemu
7-Z-32-pos3090_RE3_1_18073		B. linearis	Pichilemu
7-Z-33-pos3090_GA1_1_18439		B. macraei	Pichilemu
7-Z-34-pos3090_BA1_1_18239		B. macraei	Pichilemu
7-Z-35-pos3090_GE7_1_18357		B. macraei	Pichilemu
7-Z-36-pos3090_RB1_1_18047		B. macraei	Pichilemu
7-Z-37-pos3090_GA3_1_18321		B. macraei	Pichilemu
7-Z-38-pos3090_BE8_1_18038		B. macraei	Pichilemu
7-Z-39-pos3090_GA6_1_18444		B. macraei	Pichilemu
7-Z-4-pos3090_BC5_1_18019		B. x intermedia	Pichilemu
7-Z-40-pos3090_RA7_1_18285		B. macraei	Pichilemu
7-Z-41-pos3090_BC3_1_18017		B. macraei	Pichilemu
7-Z-42-pos3090_RC4_1_18418		B. macraei	Pichilemu
7-Z-43-pos3090_RE6_1_18076		B. macraei	Pichilemu
7-Z-44-pos3090_GA8_1_18326		B. macraei	Pichilemu
7-Z-45-pos3090_RC8_1_18302		B. vernalis	Pichilemu
7-Z-46-pos3090_GC6_1_18100		B. mac_int	Pichilemu
7-Z-47-pos3090_RA2_1_18280		B. mac_int	Pichilemu
7-Z-5-pos3090_RA5_1_18283		B. x intermedia	Pichilemu
7-Z-6-pos3090_GB1_1_18087		B. linearis	Pichilemu
7-Z-7-pos3090_BB7_1_18013		B. linearis	Pichilemu
7-Z-8-pos3090_RE4_1_18194		B. linearis	Pichilemu
7-Z-9-pos3090_RC7_1_18181		B. linearis	Pichilemu
7-Z48-pos3090_RA3_1_18401		B. x intermedia	Pichilemu
7-Z49-pos3090_GD2_1_18344		B. x intermedia	Pichilemu
7-Z50-pos3090_GC2_1_18096		B. x intermedia	Pichilemu
7-Z52-pos3090_GA8_1_18086		B. linearis	Pichilemu
7-z-23-pos3090_RD2_1_18184		B. lin_int	Pichilemu
9-RN_L_1-pos3090_BE4_1_18394	B. linearis	B. linearis	Cavivolen
9-RN_L_10-pos3090_GE6_1_18116	B. linearis	B. linearis	Cavivolen
9-RN_L_11-pos3090_BA7_1_18245	B. linearis	B. linearis	Cavivolen
9-RN_L_12-pos3090_BC8_1_18382	B. linearis	B. linearis	Cavivolen
9-RN_L_13-pos3090_BD3_1_18025	B. linearis	B. linearis	Cavivolen
9-RN_L_14-pos3090_BE6_1_18276	B. linearis	B. linearis	Cavivolen
9-RN_L_15-pos3090_RE4_1_18314	B. linearis	B. linearis	Cavivolen
9-RN_L_2-pos3090_GC3_1_18457	B. linearis	B. linearis	Cavivolen
9-RN_L_3-pos3090_BC1_1_18375	B. linearis	B. linearis	Cavivolen
9-RN_L_4-pos3090_BB8_1_18014	B. linearis	B. linearis	Cavivolen
9-RN_L_5-pos3090_BA3_1_18001	B. linearis	B. linearis	Cavivolen
9-RN_L_6-pos3090_BA6_1_18244	B. linearis	B. linearis	Cavivolen
9-RN_L_7-pos3090_GD1_1_18223	B. linearis	B. linearis	Cavivolen
9-RN_L_8-pos3090_RE5_1_18315	B. linearis	B. linearis	Cavivolen
9-RN_L_9-pos3090_BB5_1_18131	B. linearis	B. linearis	Cavivolen
QC-1-pos3090_BA2_1_18000		QC	QC
QC-10-pos3090_GE4_1_18234		QC	QC
QC-11-pos3090_BC6_1_18260		QC	QC
QC-12-pos3090_RA8_1_18286		QC	QC
QC-13-pos3090_RE2_1_18312		QC	QC
QC-14-pos3090_GC4_1_18338		QC	QC
QC-15-pos3090_BA6_1_18364		QC	QC
QC-16-pos3090_BD8_1_18390		QC	QC
QC-17-pos3090_RC1_1_18415		QC	QC
QC-18-pos3090_GA4_1_18442		QC	QC
QC-19-pos3090_GD1_1_18463		QC	QC
QC-2-pos3090_BD4_1_18026		QC	QC
QC-3-pos3090_RB6_1_18052		QC	QC
QC-4-pos3090_RE8_1_18078		QC	QC
QC-5-pos3090_GD2_1_18104		QC	QC
QC-6-pos3090_BB4_1_18130		QC	QC
QC-7-pos3090_BE6_1_18156		QC	QC
QC-8-pos3090_RC8_1_18182		QC	QC
QC-9-pos3090_GB2_1_18208		QC	QC
6-N1-pos3090_GD8_1_18110	B. linearis	B. linearis	Quinicaben
6-N10-pos3090_BD7_1_18149	B. linearis	B. linearis	Quinicaben
6-N11-pos3090_BC1_1_18255	B. linearis	B. linearis	Quinicaben
6-N12-pos3090_BB8_1_18374	B. linearis	B. linearis	Quinicaben
6-N13-pos3090_BA4_1_18002	B. linearis	B. linearis	Quinicaben
6-N14-pos3090_BA4_1_18242	B. linearis	B. linearis	Quinicaben
6-N15-pos3090_BB6_1_18252	B. linearis	B. linearis	Quinicaben
6-N16-pos3090_BC8_1_18022	B. linearis	B. linearis	Quinicaben
6-N17-pos3090_BE1_1_18271	B. linearis	B. linearis	Quinicaben
6-N18-pos3090_GD4_1_18346	B. linearis	B. linearis	Quinicaben
6-N19-pos3090_RE5_1_18195	B. linearis	B. linearis	Quinicaben
6-N2-pos3090_GD3_1_18345	B. linearis	B. linearis	Quinicaben
6-N3-pos3090_GC7_1_18341	B. linearis	B. linearis	Quinicaben
6-N4-pos3090_BC5_1_18379	B. linearis	B. linearis	Quinicaben
6-N5-pos3090_RE4_1_18074	B. linearis	B. linearis	Quinicaben
6-N6-pos3090_RC2_1_18296	B. linearis	B. linearis	Quinicaben
6-N7-pos3090_BE7_1_18397	B. linearis	B. linearis	Quinicaben
6-N8-pos3090_GD1_1_18103	B. linearis	B. linearis	Quinicaben
6-N9-pos3090_RC7_1_18301	B. linearis	B. linearis	Quinicaben
6-N20-pos3090_BD7_1_18269	B. macraei	B. macraei	Navidad
6-N21-pos3090_BD5_1_18387	B. macraei	B. macraei	Navidad
6-N22-pos3090_BC8_1_18142	B. macraei	B. macraei	Navidad
6-N23-pos3090_GB3_1_18329	B. macraei	B. macraei	Navidad
6-N24-pos3090_GC3_1_18217	B. macraei	B. macraei	Navidad
6-N25-pos3090_BB7_1_18373	B. macraei	B. macraei	Navidad
6-N26-pos3090_BA7_1_18365	B. macraei	B. macraei	Navidad
6-N27-pos3090_RD6_1_18068	B. macraei	B. macraei	Navidad
6-N28-pos3090_GA5_1_18443	B. macraei	B. macraei	Navidad
6-N29-pos3090_BE3_1_18273	B. macraei	B. macraei	Navidad
6-N30-pos3090_BA1_1_18119	B. macraei	B. macraei	Navidad
6-N31-pos3090_BA3_1_18121	B. macraei	B. macraei	Navidad
6-N32-pos3090_GA8_1_18446	B. macraei	B. macraei	Navidad
6-N33-pos3090_GB8_1_18214	B. macraei	B. macraei	Navidad
6-N34-pos3090_BB7_1_18253	B. macraei	B. macraei	Navidad
6-N35-pos3090_RC4_1_18058		B. macraei	Navidad
16-G1-pos3090_GB4_1_18090		Greenhouse	Greenhouse
16-G10-pos3090_GD8_1_18350		Greenhouse	Greenhouse
16-G2-pos3090_BC5_1_18259		Greenhouse	Greenhouse
16-G3-pos3090_RA8_1_18166		Greenhouse	Greenhouse
16-G4-pos3090_RD6_1_18428		Greenhouse	Greenhouse
16-G5-pos3090_BD2_1_18384		Greenhouse	Greenhouse
16-G6-pos3090_GC4_1_18098		Greenhouse	Greenhouse
16-G7-pos3090_BE4_1_18034		Greenhouse	Greenhouse
16-G8-pos3090_BB2_1_18128		Greenhouse	Greenhouse
16-G9-pos3090_RA7_1_18165		Greenhouse	Greenhouse
16-G11-pos3090_RD3_1_18425		Greenhouse	Greenhouse
16-G12-pos3090_GD2_1_18224		Greenhouse	Greenhouse
16-G13-pos3090_RC8_1_18062		Greenhouse	Greenhouse
16-G14-pos3090_RA6_1_18284		Greenhouse	Greenhouse
16-G15-pos3090_RC3_1_18417		Greenhouse	Greenhouse
16-G16-pos3090_BE1_1_18031		Greenhouse	Greenhouse
16-G17-pos3090_GC1_1_18455		Greenhouse	Greenhouse
16-G18-pos3090_BE5_1_18035		Greenhouse	Greenhouse
16-G19-pos3090_GE2_1_18112		Greenhouse	Greenhouse
16-G20-pos3090_RD8_1_18190		Greenhouse	Greenhouse
