# Supplementary material for: Consequences of interspecific plant hybridization on metabolic diversity in naturally occurring hybrid swarms
Source: Plant J. 2025 Aug 26;123(4):e70444. doi: 10.1111/tpj.70444 (PMC12380477; doi:10.1111/tpj.70444)
Supplement: Supplementary file 2 — Dataset S2. Relative quantification (peak area) of LC‐MS‐MS data from Baccharis samples collected in March 2022. [file TPJ-123-0-s006.xlsx]

## Sheet: combined_chemical_class_for_R_p
SHARED_NAME	FEATURE_ID	RT (min)	PEPMASS	MOLECULAR_FORMULA	ADDUCT	1-B1-pos3090_RA3_1_18161	1-B10-pos3090_RD5_1_18307	1-B11-pos3090_GC5_1_18219	1-B12-pos3090_GB3_1_18449	1-B13-pos3090_GA5_1_18203	1-B14-pos3090_RA2_1_18400	1-B15-pos3090_RB3_1_18049	1-B16-pos3090_BE2_1_18152	1-B17-pos3090_BB2_1_18368	1-B18-pos3090_BB3_1_18009	1-B19-pos3090_BB1_1_18247	1-B2-pos3090_RB2_1_18168	1-B20-pos3090_BB3_1_18129	1-B21-pos3090_GB7_1_18453	1-B22-pos3090_BA8_1_18126	1-B23-pos3090_GE4_1_18354	1-B24-pos3090_GC8_1_18342	1-B25-pos3090_RA1_1_18279	1-B26-pos3090_BC3_1_18137	1-B27-pos3090_RC2_1_18416	1-B28-pos3090_GB4_1_18450	1-B29-pos3090_RA4_1_18282	1-B3-pos3090_RB4_1_18410	1-B30-pos3090_RA6_1_18404	1-B31-pos3090_BC2_1_18016	1-B32-pos3090_BD5_1_18147	1-B33-pos3090_RA8_1_18406	1-B34-pos3090_BC7_1_18381	1-B35-pos3090_BA8_1_18246	1-B36-pos3090_RB4_1_18290	1-B37-pos3090_RB3_1_18169	1-B38-pos3090_RE7_1_18197	1-B39-pos3090_GD3_1_18105	1-B4-pos3090_RB8_1_18414	1-B40-pos3090_BD1_1_18263	1-B41-pos3090_RD7_1_18069	1-B42-pos3090_GC2_1_18456	1-B43-pos3090_BB5_1_18011	1-B44-pos3090_BB3_1_18369	1-B45-pos3090_RE3_1_18193	1-B46-pos3090_RC3_1_18057	1-B47-pos3090_BC3_1_18377	1-B48-pos3090_RD5_1_18187	1-B49-pos3090_GC1_1_18095
4674	6103	7.01	330.183	C14H27N4O3P	ION=[M+K]+	0	0	2114	0	30483	0	0	0	0	0	53878	0	3112	3258	0	0	0	0	4353	0	0	0	0	0	0	0	0	0	0	1848	0	0	0	0	0	0	0	0	0	0	24903	52942	0	0
4698	6130	7.06	330.183	C20H26O4	ION=[M+H]+	5952	2231	1649	4212	94732	4699	0	4907	108269	0	99746	0	2392	2900	3342	167618	193321	2629	2371	28158	199478	67462	120943	6186	143070	33322	3097	64208	100415	2293	0	0	0	74716	160014	13591	179595	0	0	0	0	93660	44881	13314
4498	5847	6.73	328.167	C20H24O4	ION=[M+H]+	17150	2441	2829	3034	662461	551277	621117	3230	258401	190864	333327	615931	10612	5189	66813	656611	585234	3111	9394	369643	599023	255361	355360	2588	656176	616489	17346	435541	517465	3609	609823	558358	512851	187392	529261	574458	571015	581219	628641	560237	631801	669010	606078	544872
637	1033	0.92	354.095	C16H18O9	ION=[M+Na]+	35621	31404	53182	39554	20223	82565	13132	33144	32275	11749	40807	51593	30737	30607	0	22420	44277	52247	31306	34286	0	0	0	29858	28690	29868	29709	34304	0	52293	107862	75741	0	0	77928	63061	70016	0	0	0	62759	0	0	0
4516	5874	6.74	656.335	C40H48O8	ION=[M+H]+	0	0	0	0	645646	422090	571876	0	88700	60314	146173	555918	0	0	7129	605176	527315	0	0	189087	526784	86656	180409	0	670216	533398	0	242957	402865	0	544743	428912	379242	48589	391020	510694	496149	561693	572691	473387	598616	610216	522636	443822
1018	1514	1.52	194.058	C10H10O4	ION=[M-H2O+H]+	53960	163535	45648	56874	10320	12026	7462	61763	42716	23696	83907	11333	122214	213161	94877	9321	12620	101993	113067	69469	13291	35963	35924	53291	14837	9416	49041	38756	66956	25030	7826	6195	6742	53289	9147	8168	10217	6509	6680	6028	6403	4247	5373	8669
2149	2918	3.49	270.053	C15H10O5	ION=[M+H]+	59873	59901	74439	225862	513499	469598	461298	94492	329584	111311	81636	307058	63899	273283	133934	558722	512870	35420	113489	460695	588807	157214	251972	207580	467221	374753	166044	619364	401523	42887	700878	326846	464449	641151	755781	678500	626081	662808	764046	465710	751530	745534	644727	375085
3653	4824	5.57	284.068	C16H12O5	ION=[M+H]+	0	0	0	0	0	0	0	0	4314	2298	0	0	589	2312	350	0	0	839	0	392819	0	366	0	0	0	0	0	433	0	299	0	0	0	0	0	0	0	0	0	0	0	0	0	0
6453	8224	9.86	316.204	C20H28O3	ION=[M+H]+	147759	77641	42714	90164	65859	89650	68398	26960	183508	159081	55120	76581	84573	38056	78636	37529	60148	73293	77210	60775	52537	131803	133631	119939	239127	44369	103789	149280	191112	51428	46266	58990	44244	120094	53967	93306	53008	60395	51799	47651	63865	43722	51322	50686
2319	3126	3.81	300.063	C16H12O6	ION=[M+H]+	0	2125	2353	2844	0	0	0	3681	24838	35846	0	0	2688	4900	7327	0	0	1717	3959	79375	0	20504	38714	4830	0	0	7031	45340	41390	0	0	0	0	52855	0	0	0	0	0	0	0	0	0	0
205	341	3.71	286.048	C15H10O6	ION=[M+H]+	8903	10852	15449	12278	31091	17048	120583	4218	6524	2040	9037	40615	7310	28906	4703	67667	58047	18641	7399	22129	48616	1296	9086	5351	59843	81751	5283	44986	18059	4385	180604	85793	87131	22729	151359	73991	126493	19617	62242	79565	235212	59898	34112	32908
624	1012	0.91	610.153	C27H30O16	ION=[M+Na]+	10275	9723	12377	7819	0	0	0	6190	0	4340	0	0	6864	11708	6814	3350	0	9914	11721	8830	0	0	10475	11891	0	0	9940	11145	0	19593	9719	0	8124	0	9258	0	4423	0	0	0	7776	0	7692	0
815	1273	1.12	448.101	C21H20O11	ION=[M+H]+	16605	15827	9111	7494	0	2584	9273	8305	3081	6492	1811	0	6189	15489	4145	1569	1794	13558	10569	6863	1364	2581	9005	9281	1040	1916	9952	5245	2606	11679	3248	2056	3223	5612	3258	1969	3790	2041	2091	0	4717	2255	0	1411
2043	2792	3.36	272.068	C15H12O5	ION=[M+H]+	292	235	329	408	2609	5352	3109	405	503	722	1004	6946	307	387	475	983	7856	341	329	1780	3034	346	347	360	3241	1331	0	758	1661	317	11411	9459	6630	549	9118	4629	11635	19566	25529	5783	7594	3866	8741	5806
160	260	2.79	302.043	C15H10O7	ION=[M+H]+	22283	32119	43313	15551	31040	48564	47552	15713	47809	9963	28132	25183	24614	12176	28470	40438	60845	105796	65688	49686	33708	32353	19270	39058	74752	38685	26098	106059	80404	47098	158895	66260	33392	31586	125151	68630	54948	30848	41985	31718	110564	37396	47324	34247
5269	6873	7.92	300.209	C20H28O2	ION=[M+H]+	68680	33597	23371	21407	209973	177028	177480	13803	146202	112249	124486	244280	23881	22475	22184	126638	210709	14401	18554	36355	239580	106468	108248	25829	160258	172768	22358	139229	0	5847	179793	175736	170526	101219	158239	233132	211372	225573	222280	158824	213824	162319	139133	170459
1307	1868	2	130.078	C10H10	ION=[M+H]+	5819	11701	10837	9234	1570	807	1422	11966	2650	2825	834	1487	12346	12961	12002	975	1414	11331	12220	10825	1679	3854	3103	12101	1691	1242	10660	2997	3999	7731	1374	1184	1131	3232	1359	1108	1178	1499	1457	877	1171	1094	1146	1244
2395	3225	3.89	130.078	C10H10	ION=[M+H]+	1970	1189	1531	1469	2868	2217	5853	1663	3319	2928	3000	4802	1725	1754	1593	5752	6162	1210	1923	2906	5574	2097	4162	2147	4615	3509	1735	3257	3703	887	2051	3580	2776	2955	3355	3222	4308	3338	4356	1699	6130	2881	4412	3345
2653	3554	4.24	130.078	C10H10	ION=[M+H]+	3510	20446	12928	9948	2036	1121	1082	13687	1579	1489	1827	1224	21598	14870	18399	885	1400	16646	20250	14703	1318	1466	1404	22505	1594	1221	21120	1791	1912	16340	1333	1421	1286	1759	1253	1203	1931	1422	1410	895	1150	2086	1304	1474
2918	3887	4.64	130.078	C10H10	ION=[M+H]+	915	1669	1329	1235	5258	2166	2868	1875	2897	2315	1453	4568	1537	1553	1309	4887	5288	1417	1840	2609	6007	1857	1639	2262	1687	5158	1748	2064	2734	1778	3870	2981	5386	1727	5598	4068	5392	5693	4953	4547	4791	3559	3007	5484
1484	2090	2.36	146.073	C10H10O	ION=[M+H]+	810	777	810	693	654	0	0	2562	809	636	941	0	1490	1251	1660	515	0	2068	4256	2672	457	0	656	1415	0	0	1300	681	0	721	0	359	698	544	399	0	432	0	617	0	0	468	0	666
4894	6391	7.32	146.073	C10H10O	ION=[M+H]+	5216	0	5248	5388	0	777	985	10722	6813	6118	2988	1007	3524	10902	8122	665	983	6102	6136	3684	965	1770	3617	5398	715	0	11264	3181	6285	3200	827	0	927	2706	703	892	859	929	970	715	664	600	656	966
5765	7461	8.67	146.073	C10H10O	ION=[M+H]+	31724	0	0	0	0	0	0	0	6030	18845	12143	0	0	0	0	0	0	0	0	1893	0	4194	8397	0	0	0	0	18655	4854	0	0	0	412	2723	0	357	0	518	0	0	0	0	0	0
6268	8028	9.43	146.073	C10H10O	ION=[M+H]+	10818	0	0	0	0	0	0	0	7225	10772	10468	0	0	0	0	0	817	0	0	1311	0	3705	6781	0	921	0	0	11938	4416	0	0	0	0	4246	0	601	844	849	0	0	656	0	0	0
121	184	2.01	162.068	C10H10O2	ION=[M+H]+	4718	5776	6098	5409	1270	895	1507	6556	5562	2206	1984	731	6432	6530	6701	1831	2150	5709	6785	5571	1350	2651	4603	6311	1109	1363	5965	2627	2981	4186	1295	1497	1431	2905	1100	816	1036	904	1107	1122	644	1506	1093	931
667	1073	0.97	162.068	C10H10O2	ION=[M+H]+	5154	5371	4555	2832	4305	1937	3182	5418	2593	2965	3036	1691	3828	5486	3167	7834	2310	2520	3188	3610	2899	3664	4000	4210	4154	5381	4755	5421	2672	4330	1143	3117	1635	5621	3022	1836	1588	1914	1625	1622	1992	2263	2015	3953
1860	2577	2.97	162.068	C10H10O2	ION=[M+H]+	988	1060	1059	875	640	909	611	1590	650	604	916	511	1026	1257	933	613	609	1211	5326	946	0	698	926	4177	737	789	5328	810	671	618	342	585	603	881	380	509	516	508	572	515	433	575	567	0
2271	3069	3.73	162.068	C10H10O2	ION=[M+H]+	9854	4045	5076	2032	726	11427	440	2157	1533	1484	13298	651	2078	3205	3792	443	3878	1778	11451	1413	655	520	2877	1377	2449	881	6697	1854	932	721	577	631	513	2514	597	608	563	603	579	574	384	770	451	560
2551	3418	4.12	162.068	C10H10O2	ION=[M+H]+	1582	26254	28774	8564	856	983	436	27317	1536	3042	928	529	18336	30102	12169	747	778	10235	12642	7992	840	3474	1681	7409	668	683	4925	2491	1337	1293	601	633	760	1934	963	657	688	895	933	487	564	892	716	657
2756	3689	4.39	162.068	C10H10O2	ION=[M+H]+	6060	4287	4272	2426	1448	10350	2623	4010	2463	3320	9678	2388	3684	4313	3614	2123	6953	2328	6550	4040	4129	6772	8510	3537	12298	1810	2362	3001	4914	1072	16257	5098	3248	8544	9592	7888	10953	9475	9399	4524	4277	1545	2036	1167
3242	4330	4.99	162.068	C10H10O2	ION=[M+H]+	2082	2832	3144	7187	0	732	784	3033	2923	4564	8330	598	2920	4742	2727	599	655	2414	3394	3255	731	1039	2069	3263	1360	0	1974	2647	802	3829	0	737	0	1024	768	541	637	520	763	0	0	776	515	541
3440	4577	5.24	162.068	C10H10O2	ION=[M+H]+	1498	5031	1390	1053	1820	2100	870	2198	918	1237	1723	564	3410	6832	3913	644	1327	3155	3305	2934	797	1014	6431	1356	1718	539	1660	1230	1563	853	3170	552	650	3054	2649	1122	2907	1035	2159	830	3630	607	653	742
3559	4722	5.42	162.068	C10H10O2	ION=[M+H]+	39424	38353	14949	14499	6322	9080	5463	21999	26486	13636	38891	8691	37442	47404	35509	3441	12714	31295	35033	28445	7157	20358	28632	13973	17071	5705	20559	23749	37577	8503	10320	8205	9156	27778	9496	13891	11739	6334	11740	4269	8469	3359	4024	5681
3708	4888	5.63	162.068	C10H10O2	ION=[M+H]+	27137	16954	20100	55194	17659	1112	8610	12585	41687	12431	60020	6946	12042	41821	15898	2482	7969	10297	30485	19310	18582	10227	22207	27534	17457	9438	20425	25912	5900	45797	2133	1670	1208	8720	1067	1170	973	685	854	675	785	608	584	839
4282	5569	6.41	162.068	C10H10O2	ION=[M+H]+	8981	3587	5787	5471	479	971	540	7834	1601	1754	5170	547	3587	17859	8765	355	1132	3841	5063	2730	593	1706	1381	4223	496	607	8242	3176	2195	4781	565	591	0	1391	493	576	626	558	446	379	753	390	0	355
4485	5832	6.71	162.068	C10H10O2	ION=[M+H]+	18752	13139	11102	1779	1106	969	800	17114	11563	2768	1159	937	7341	9932	22957	892	934	9196	17112	4388	1087	8386	1958	5055	905	914	6556	6668	4000	1203	900	966	842	6450	889	839	846	995	1060	864	827	1103	831	911
5115	6683	7.61	162.068	C10H10O2	ION=[M+H]+	8186	3558	938	671	508	590	486	1470	4761	3795	821	601	2833	3609	2523	580	760	2561	2775	2274	640	1560	1028	1108	555	449	1173	2825	2961	655	458	415	514	3360	560	776	791	594	671	621	485	692	303	395
1158	1678	1.76	178.063	C10H10O3	ION=[M+H]+	3316	24441	6006	11935	1772	2062	0	8275	2296	2001	3662	1518	7597	31766	6072	1293	3214	8622	11618	5211	2678	2102	2335	11265	1589	1702	8106	4300	2371	2668	607	2284	1269	6298	1341	2347	2061	1824	1765	775	1693	1625	1158	1465
1375	1949	2.17	178.063	C10H10O3	ION=[M+H]+	32737	31919	18561	9777	3756	10182	2203	9693	11935	8414	8388	2461	11751	54401	16707	3569	4545	18049	16469	14994	7740	27075	23550	10060	6563	2565	8889	12665	25044	4696	1828	2760	2632	66807	3346	5506	4871	3452	4014	3032	2924	3158	2748	2875
1748	2434	2.81	178.063	C10H10O3	ION=[M+H]+	1228	3509	2067	2350	3128	2034	1928	2067	692	851	1627	1785	1363	4264	2193	3607	2580	1361	2450	3785	3130	872	1248	1910	2242	2379	2085	1437	1056	1136	2965	3035	3096	2372	2147	1821	2234	2684	3201	2780	2928	4262	3678	3092
3811	5012	5.77	178.063	C10H10O3	ION=[M+H]+	1037	3360	1158	1960	5032	1268	1690	1203	764	589	821	3952	1235	3782	1232	3495	3225	941	1357	1126	2998	742	1058	1181	4712	2851	1224	1432	1707	605	1087	1166	1173	1263	1049	1777	1312	3567	2046	1805	3919	2456	2251	1471
4180	5449	6.24	178.063	C10H10O3	ION=[M+H]+	1221	8362	1906	2676	444	0	305	7164	519	407	0	311	8185	5382	3689	293	0	3656	4207	2029	425	523	555	3919	0	244	3920	947	2949	1662	0	0	0	1009	0	0	0	0	0	0	270	0	231	298
4828	6306	7.18	178.063	C10H10O3	ION=[M+H]+	1592	8322	2796	6765	482	0	0	3437	0	0	484	298	3697	12262	3877	433	458	3965	5745	2027	0	525	610	4112	429	310	4941	745	0	1681	0	0	293	1388	0	0	276	403	381	387	0	587	306	0
874	1347	1.21	194.058	C10H10O4	ION=[M-H2O+H]+	96836	70711	168590	69364	187720	87718	176847	128641	178760	90826	173271	151944	290232	237547	123022	111267	202354	90699	165512	112915	160417	58169	147544	83289	140077	122674	102813	154476	93650	13247	82606	108057	97216	215199	77035	146144	110532	79392	75940	83055	77800	87570	93721	145714
3476	4615	5.34	194.058	C10H10O4	ION=[M-H2O+H]+	44575	58054	47428	0	0	0	0	0	69798	48317	72477	0	81604	55845	93608	4924	12760	64792	78213	46339	0	55248	71908	0	6524	6948	0	0	81461	0	10796	5993	0	59858	7934	11994	7637	9153	8205	7367	0	2995	3369	0
4420	5746	6.62	194.058	C10H10O4	ION=[M-H2O+H]+	3718	6228	7474	3592	1490	1523	1186	6470	6330	3623	5067	1053	11674	8698	7878	1311	1985	4364	17278	5575	1200	2528	3133	5136	1158	692	9155	5033	14220	2334	1040	772	904	0	1832	1730	1236	725	1567	1069	763	669	673	1000
4529	5891	6.75	194.058	C10H10O4	ION=[M+H]+	970	1113	3177	915	1004	0	0	2052	1962	1112	1720	536	3907	1481	1509	406	652	1526	6740	1828	343	1197	836	2667	0	0	1687	1083	2537	475	0	0	1733	1601	400	1536	504	0	336	584	0	0	0	341
5094	6647	7.56	194.058	C10H10O4	ION=[M+H]+	764	3225	2093	703	359	672	330	861	879	934	1196	260	7247	3370	2159	589	169	2535	6755	1684	267	1174	471	3223	830	468	4176	981	2153	292	685	457	600	1095	386	269	183	239	387	0	0	383	200	578
5645	7320	8.45	194.058	C10H10O4	ION=[M-H2O+H]+	4117	3262	2451	2425	1064	4059	2340	3043	9655	2448	3561	1193	3939	4668	2551	1254	1337	2078	2705	2572	1419	7062	3300	2379	1551	932	2346	8388	5931	1190	986	896	982	2673	1372	1345	1255	797	1440	1057	1051	840	573	1062
5757	7452	8.65	194.058	C10H10O4	ION=[M-H2O+H]+	9304	6370	4123	1667	1316	4418	6549	3220	23568	6535	15361	1676	5507	5550	6153	5407	1233	8430	16279	8719	1489	12283	9068	19790	2503	3381	4650	23686	6702	1183	1580	988	1465	12117	2033	2918	2360	1135	3000	817	2643	1128	1117	1434
1110	1618	1.68	210.053	C10H10O5	ION=[M+H]+	0	0	0	595	0	255	409	487	0	0	0	0	0	523	442	441	446	0	0	1135	0	0	0	660	237	343	482	0	0	0	288	1144	357	287	3079	0	4039	4908	0	5180	127	0	0	335
1790	2485	2.86	132.094	C10H12	ION=[M+H]+	3107	6072	3158	3139	3212	1489	1718	5763	1161	4754	11722	1685	7255	13266	8552	1367	1659	4535	9971	3604	2220	5091	4803	12294	2121	1244	5099	2718	4472	1562	1427	981	1243	1646	954	1340	2949	1182	1129	1107	1724	1183	1375	1857
2622	3509	4.22	132.094	C10H12	ION=[M+H]+	4457	21477	14683	11842	1599	1529	1207	15235	1804	1867	4752	1396	24883	17235	21664	1157	1813	20961	24191	16960	3141	1427	2445	24788	3084	1295	23900	2209	2568	18367	1510	1425	2260	2210	1449	1622	2332	1612	1464	9117	1288	3450	1167	1558
4399	5716	6.59	132.094	C10H12	ION=[M+H]+	11392	1839	950	1136	16057	10017	32776	947	2298	24710	13338	11516	1867	1198	2124	4874	15090	1055	1944	8213	12229	7746	20353	2399	2710	13836	2178	11863	15397	1025	22736	15820	15257	33176	17753	16173	5601	4806	10377	15610	6267	9668	21531	21438
4594	5985	6.85	132.094	C10H12	ION=[M+H]+	2248	9526	7179	4058	3026	2614	3964	6928	3628	3403	3891	3148	9334	6523	5581	2648	3825	5529	8362	4648	4024	2346	2475	5441	3623	2455	6685	3147	3237	2867	2829	2864	3230	3257	2704	2988	3122	2680	3541	2358	3181	2941	3213	3196
5061	6596	7.49	132.094	C10H12	ION=[M+H]+	6256	1782	771	1770	6767	6828	5438	3467	5924	4649	9496	7636	1788	1672	3222	3307	6699	2271	4347	2973	7041	3079	4049	3634	4833	4227	2170	7828	5184	841	6477	6076	5236	4398	4461	5830	4933	4991	5550	4236	5053	3616	4580	4411
5490	7127	8.22	132.094	C10H12	ION=[M+H]+	2214	2080	932	1022	6338	6427	5508	1148	2500	2078	6214	6429	1552	2880	1481	2630	4407	1141	1368	2018	6652	1717	1988	1493	3703	3604	2050	2513	2121	1122	5165	5363	3719	1921	4400	6399	5579	5141	5028	2431	4387	3658	4259	4301
5702	7383	8.5	132.094	C10H12	ION=[M+H]+	12285	7818	8750	9299	3560	2955	7713	11622	14860	15232	10684	5288	6798	11936	16648	2512	6888	5585	6794	7062	5789	7888	7830	6942	4487	4968	13071	16182	6964	10274	4207	8591	4600	13222	4363	5494	3816	5406	3609	3766	2964	1928	2635	4654
5985	7700	8.99	132.094	C10H12	ION=[M+H]+	8882	8270	6356	4423	5958	3961	4523	10519	9245	8517	7351	3064	13261	8908	11645	2320	4891	8895	7089	6501	5120	3067	7806	7586	4260	5644	11872	11091	8604	9487	3335	3709	4073	13919	3143	2606	9300	2689	5974	2762	4210	3468	4943	3537
553	935	0.64	362.021	C10H12N4O7P2	ION=[M+H]+	0	872	0	1340	0	0	0	0	0	0	0	2976	2035	0	0	0	0	0	0	0	0	0	2845	0	0	0	0	1471	0	0	4228	0	0	4082	0	0	0	4423	0	0	5062	5514	0	0
1849	2565	2.93	232.109	C10H12N6O	ION=[M+H]+	570	863	744	0	6185	3474	4110	582	976	640	2201	3718	891	0	764	5911	5142	609	564	6197	5535	574	868	0	4308	5117	674	1094	1993	0	6003	4415	4030	655	4587	3442	4705	4467	5131	4906	5613	7447	6422	5099
1169	1690	1.77	148.089	C10H12O	ION=[M+H]+	1018	1399	847	769	938	1052	809	734	1172	814	984	794	4620	899	2725	788	1010	1956	1697	1576	2260	1357	679	2318	1555	1155	887	1086	8545	0	915	900	1288	2710	887	946	990	1244	1347	861	881	809	860	1230
3622	4790	5.52	148.089	C10H12O	ION=[M+H]+	1835	1192	906	477	957	827	0	683	3357	4788	3498	899	3385	1308	1397	649	861	1081	1234	1232	739	874	689	1773	745	627	950	5198	7162	419	927	643	854	2918	649	868	723	836	984	731	698	757	812	774
5480	7111	8.22	148.089	C10H12O	ION=[M+H]+	2991	534	421	708	8014	8994	7174	833	2789	2153	8611	8954	571	742	1086	3882	7111	729	1478	1518	8560	1904	2498	935	5092	4648	709	2937	2301	0	6829	8220	4115	1346	6412	8712	7709	7053	6851	3181	5943	4839	5888	5856
6036	7756	9.08	148.089	C10H12O	ION=[M+H]+	20649	1959	5104	1982	1337	2355	1549	3833	6846	12956	7907	1051	1567	2198	3187	885	1063	1232	2595	3027	1372	3930	16314	3695	3239	1638	2952	10537	10946	4753	3458	5037	554	6799	664	906	1811	964	665	546	779	518	1611	1213
899	1381	1.24	180.077	C10H12O3	ION=[M+H]+	1038	845	0	786	922	1135	1018	941	1319	828	916	562	671	1060	620	920	850	736	858	886	655	501	1021	781	637	1600	1093	1763	1181	830	742	466	849	1219	543	480	616	0	580	540	0	627	746	607
3678	4856	5.58	252.076	C10H13N4O2P	ION=[M+H]+	25117	29273	24371	20928	0	0	0	28522	23154	60168	25996	0	28719	26256	34968	0	0	29078	30789	14610	0	33445	25699	25601	6462	0	21421	27288	23167	14615	0	0	0	20472	303	0	0	0	0	0	459	0	0	0
1678	2355	2.71	134.11	C10H14	ION=[M+H]+	2767	1320	3590	1934	0	1064	2262	1595	1256	1101	2172	2542	2699	1301	4262	1162	1705	2324	3293	1384	1504	1002	1565	3161	1137	928	2282	1334	934	1791	1510	1991	1612	1082	1259	1631	2595	1538	2384	1045	901	1215	1223	932
6148	7874	9.27	134.11	C10H14	ION=[M+H]+	10231	9039	7398	4322	17130	7434	16203	6774	2735	20534	23357	18015	8131	4038	8525	5935	43973	4105	12681	13187	18532	8277	30973	15418	1555	26073	9625	17643	28410	3788	23771	15916	12733	29482	7943	23008	5788	1539	8984	15175	2528	3074	12009	13792
6294	8057	9.52	134.11	C10H14	ION=[M+H]+	2979	4039	4519	2663	2619	2665	3031	4623	5594	4792	4908	1966	5298	5978	2627	1850	3491	3701	4404	3562	1912	2092	5884	5405	2967	2255	4156	5019	9559	1819	2491	1571	2660	7104	1535	2278	2955	1609	1901	1546	3510	1654	1722	2967
583	968	0.72	430.007	C10H14N4O11S2	ION=[M+H]+	5961	1429	715	1458	3261	2418	7036	640	10303	2948	5062	3372	3022	526	5104	0	1065	2320	11221	1103	8068	7500	2093	1706	4230	0	261	2223	6411	0	1459	1128	498	2698	554	1455	745	1154	0	771	461	529	623	664
559	942	0.67	254.1	C10H14N4O4	ION=[M+K]+	1299	19171	996	0	6716	3043	1939	30787	999	1696	1391	983	7800	0	0	0	572	25207	24700	3998	1059	75007	0	28018	699	0	18572	1803	2420	1380	702	831	0	814	889	871	456	1589	592	745	371	789	786	695
1584	2235	2.51	150.104	C10H14O	ION=[M+H]+	2516	516	632	855	2292	5455	1874	614	2348	2323	5225	4256	898	701	886	1360	3940	522	727	1028	4581	1938	2209	752	4595	4058	933	5947	6679	0	4073	1843	2262	2448	5971	5060	4771	4495	4817	5405	3651	1676	1589	7258
2763	3700	4.4	150.104	C10H14O	ION=[M+H]+	7107	1785	1636	589	2175	2709	4286	1392	1718	3685	6956	5693	4061	3173	5556	1298	2499	1229	1912	2360	1692	3880	2024	1490	1894	2362	1224	4279	11827	542	9963	2754	6255	7518	4287	2885	6397	5426	3515	4197	3066	5672	2796	3632
3081	4103	4.8	150.104	C10H14O	ION=[M+H]+	3855	1198	797	476	6017	2800	11709	1310	2067	4883	11683	13774	2420	2560	2748	4513	5508	725	1296	2643	4054	4109	2297	1145	3891	7348	1102	4460	15424	0	10484	3327	9858	9100	7501	4512	11865	10878	5502	10068	6232	8910	4160	8434
6197	7935	9.36	150.104	C10H14O	ION=[M-H2O+H]+	16813	21272	19464	16735	16728	5851	10800	22647	20734	18075	13882	8908	25896	29284	22918	8050	9807	23453	19193	16873	16293	6397	12465	18809	12261	12670	24485	14966	10469	22942	7626	16403	10365	19283	10380	7297	20345	11908	13000	7720	5563	8907	10140	14839
1680	2357	2.72	338.04	C10H16N2O7P2	ION=[M+H]+	5879	1427	702	1417	5273	5881	13538	1301	6110	23764	10421	11734	2231	830	3397	3670	5579	1417	3782	1408	3290	16941	5714	1475	17434	7553	1242	6235	15892	1961	6293	4300	10039	4375	6331	16119	5021	11538	3349	11298	14098	2682	6899	7445
682	1102	0.99	210.124	C10H16N3O2	ION=[M+H]+	3450	5261	4142	5754	2789	4740	3250	4026	3983	4920	5027	4486	3163	956	3166	3601	5393	5991	3813	4242	3952	6149	3507	4472	3127	2925	3169	5262	5567	4986	6342	3680	4698	2715	5133	3355	5955	3982	5133	5118	4262	3064	3060	5300
2416	3251	3.89	236.139	C10H16N6O	ION=[M+H]+	1224	2289	2972	1798	0	1486	0	2241	1093	2137	0	900	1586	1401	3053	0	521	2092	1070	1093	634	0	1205	1877	2304	819	2739	1080	0	16732	1380	1129	0	1170	1137	1391	822	1213	0	831	1114	741	0	1142
1212	1742	1.84	252.134	C10H16N6O2	ION=[M+H]+	2077	3721	9513	5000	0	735	0	3894	1666	2661	515	500	3434	2263	1432	492	713	3676	1235	2487	0	980	3317	2927	2033	931	3153	1900	2337	2623	945	1004	753	1337	1005	809	1001	937	623	533	0	586	0	968
567	950	0.66	364.098	C10H16N6O9	ION=[M+H]+	54281	126749	123532	85764	64039	44475	35465	101551	41722	41714	21220	38594	70522	126530	77844	46733	33759	129828	32737	40608	17789	24333	89435	123174	67098	58532	140020	89657	26241	117102	31329	43937	8460	43431	83572	22836	36160	14186	13330	5512	13364	11039	6741	45491
619	1007	0.81	364.098	C10H16N6O9	ION=[M+H]+	40737	73638	0	49991	15975	20263	12000	93582	24208	24773	16606	18169	57827	61446	38234	22598	12423	85556	30941	26940	7367	19939	41655	71527	41375	24982	78637	53388	25481	0	19233	26487	4289	21933	36397	11017	18479	7321	7716	2467	6382	7026	3360	17329
1173	1695	1.78	246.123	C10H18N2O5	ION=[M+H]+	463	0	0	0	749	854	959	0	686	911	0	835	0	0	0	0	907	452	0	933	945	841	749	0	1018	590	0	691	0	571	436	615	956	759	744	1019	577	930	1272	506	1145	987	1160	995
1233	1775	1.88	228.134	C10H18N3O3	ION=[M+H]+	8976	22532	28914	29018	13531	0	21904	21357	16155	45745	19539	9970	21727	15492	12462	8170	6698	12004	15146	4379	9282	19702	17826	22890	29627	18993	29247	18689	15469	30415	31854	21583	33452	13504	20977	39680	16176	33430	27114	16642	28201	16179	16636	29556
576	961	0.66	382.108	C10H18N6O10	ION=[M+H]+	0	0	5502	0	0	3073	0	0	0	0	0	3944	0	3023	0	1501	7228	0	0	2681	0	0	0	0	0	0	0	2956	0	1802	4911	3908	3973	0	5761	3415	4217	4258	3678	2904	6240	2909	2917	3990
3642	4811	5.57	304.129	C10H20N6O3S	ION=[M+H]+	1294	0	0	0	0	0	0	0	536	0	0	0	0	0	766	0	0	0	0	0	0	915	0	0	0	0	0	0	0	0	0	0	0	0	0	0	0	0	0	0	0	0	0	0
568	951	0.66	235.142	C10H21NO5	ION=[M+H]+	633	344	0	0	2806	2428	3909	330	3946	1348	246	2175	0	1029	0	468	0	806	2057	1474	1764	756	637	0	1588	925	690	261	502	964	3711	0	409	537	1690	3617	1139	906	1620	382	2859	675	581	782
3046	4062	4.77	314.079	C10H22N2O3S3	ION=[M+K]+	0	0	0	0	0	0	0	0	0	0	0	0	0	0	0	0	0	0	0	0	0	0	0	0	0	0	0	0	0	0	0	0	0	0	0	0	0	0	121763	0	0	0	0	0
612	999	0.77	234.16	C10H22N2O4	ION=[M+H]+	9369	8309	8645	13571	10148	5116	10176	18527	9193	15540	6618	11157	12080	20513	21859	7640	11584	2197	13036	5839	9262	5678	12787	11552	11856	9228	20862	5850	4202	4333	8821	5111	8119	17750	4446	4608	5210	10659	9593	15360	12168	8634	9326	5928
596	982	0.76	246.169	C10H22N4O3	ION=[M+H]+	326	184	548	460	348	440	1421	203	453	230	578	839	668	7417	766	263	4641	249	1469	1173	325	210	228	380	466	300	318	271	243	332	793	408	1336	632	635	1321	682	958	3782	1179	605	796	1421	692
560	943	0.67	298.127	C10H23N2O6P	ION=[M+K]+	3776	7167	0	0	6133	594	1848	7710	2232	2057	2458	1648	5112	0	7919	0	0	5349	8984	1812	2868	3444	4281	4535	2680	2260	0	1815	6618	0	825	1084	0	2024	1615	888	659	1071	0	1120	0	0	1414	0
580	965	0.71	220.179	C10H24N2O3	ION=[M+H]+	12339	12254	10419	12945	12994	11949	12594	8204	21488	13077	18652	14410	14000	14538	20768	2864	13990	8194	20224	15181	18249	17253	14427	12042	12553	10406	15313	13168	18420	4393	16486	10732	6223	15771	12707	14232	9536	9464	5889	9171	7738	6222	10076	8969
3181	4252	4.96	190.173	C10H25NP	ION=[M+H]+	0	414	0	0	2346	1326	2178	0	2032	1394	850	2935	526	0	0	2158	2307	0	0	1960	2977	1715	1119	457	1176	2359	450	1598	1740	0	2878	1887	2660	1012	3010	3169	3362	2926	2706	3160	2965	2139	1603	3220
6521	8307	9.98	302.225	C10H26N10O	ION=[M-H2O+H]+	4632	8188	5958	3923	21213	38300	194264	5120	12094	8749	16321	21900	6684	5291	5016	22119	28000	2741	7140	12410	26057	147477	9326	4430	98033	21363	4395	18668	13823	2632	21862	18127	28119	8876	26334	20898	24037	20293	22858	21748	20573	20941	25684	23311
127	198	2.17	230.043	C10H6N4O3	ION=[M+H]+	3925	3020	3176	0	1359	2973	5320	4555	21094	1737	5480	853	2713	0	529	924	5347	3900	3424	1821	593	2477	6143	0	373	4156	2853	9889	5702	3170	2366	722	2797	2618	881	1251	550	638	607	662	0	873	1023	775
6157	7885	9.27	142.042	C10H6O	ION=[M+H]+	49131	1289	1406	1122	1135	534	411	998	49682	28493	28039	979	908	1922	2052	558	598	1194	1243	13132	747	26429	28091	854	2696	440	2068	44935	23007	1231	3727	1142	0	24047	465	612	1165	416	298	0	0	0	703	375
756	1200	1.07	158.037	C10H6O2	ION=[M+H]+	3331	7119	5750	7641	0	0	0	6182	1384	1845	848	0	5170	9198	4604	103	0	4804	6798	2805	218	2235	2166	7625	0	0	6584	2530	1924	2613	0	0	222	3358	0	0	0	0	168	0	148	0	0	0
3196	4276	4.93	158.037	C10H6O2	ION=[M+H]+	8761	7854	5178	5034	981	1765	2256	5756	11381	11679	16481	1770	10245	2288	18125	534	1627	7522	15404	6682	1320	14266	10750	5296	1493	844	6469	9470	9060	1762	2189	908	1322	7764	1107	686	961	1261	1146	1853	906	865	569	1088
4072	5316	6.12	158.037	C10H6O2	ION=[M+H]+	615	5550	598	603	0	135	0	3740	9619	7350	812	0	8340	4988	14186	0	0	3243	11207	4552	0	6298	543	1897	0	0	3287	4326	3379	0	0	0	0	11631	0	0	0	0	0	0	0	0	0	0
4747	6188	7.11	158.037	C10H6O2	ION=[M+H]+	535	1073	1561	728	0	0	0	1133	223	382	621	0	1176	971	483	0	0	997	1412	651	0	0	0	913	0	0	459	0	0	592	0	0	0	384	0	0	0	0	0	0	0	0	0	0
5098	6655	7.59	158.037	C10H6O2	ION=[M+H]+	10128	2524	3842	3985	7423	10162	12641	4860	17495	11266	19453	11985	6491	3349	11719	4242	12809	4728	8018	10096	9896	15846	11466	5041	8578	8138	4205	14071	23154	532	14017	9024	7739	8743	9354	13950	9025	12537	10857	12735	11048	6712	7011	8969
5934	7645	8.9	158.037	C10H6O2	ION=[M+H]+	0	2937	372	0	0	0	0	714	444	3397	6300	0	2708	1285	3037	0	0	428	3867	1333	0	3337	3260	0	0	0	1485	3057	1305	0	0	562	0	5512	0	0	0	0	0	0	0	0	250	0
161	262	2.8	190.027	C10H6O4	ION=[M+H]+	4330	9335	14245	16634	0	132	0	12862	951	1857	708	0	10661	16530	8512	0	0	9802	8420	2922	0	1932	2767	17209	0	0	17383	2271	729	9187	0	0	0	7912	0	0	0	0	0	0	0	0	0	0
1020	1516	1.51	190.027	C10H6O4	ION=[M+H]+	1698	3340	3830	7229	0	0	0	3570	609	809	661	0	2568	4649	2536	0	0	3421	2737	1780	0	1259	900	4700	0	0	5192	1389	764	2513	0	0	0	1768	0	0	0	0	0	0	0	0	0	0
5760	7455	8.67	159.044	C10H7O2	ION=[M+H]+	47116	0	0	0	133	0	0	0	10691	30763	18874	0	0	0	0	0	0	0	0	2944	0	6695	13914	0	0	108	0	28557	7032	0	0	0	0	4046	0	141	0	0	0	69	0	0	0	0
6145	7870	9.27	159.045	C10H7O2	ION=[M+H]+	122819	3607	3478	3021	2844	1191	783	2402	125502	82356	71861	2545	2793	5636	5179	1231	1425	2813	3765	36319	1679	65982	75152	2398	8240	1032	4172	122325	57400	4203	9439	2810	270	64959	844	1305	3129	1259	749	470	310	0	1513	860
6255	8013	9.44	159.045	C10H7O2	ION=[M+H]+	17576	0	0	0	152	103	0	0	10033	17033	16714	149	343	790	632	0	0	278	242	1857	65	5582	10941	186	0	92	649	19759	7153	541	0	0	0	6827	0	165	131	134	0	0	0	0	0	0
4134	5390	6.21	144.057	C10H8O	ION=[M+H]+	1886	837	3376	1066	696	329	0	2455	8486	2323	2950	0	1780	3485	1318	181	463	1839	2537	1237	0	453	830	2500	290	201	1961	480	1834	4168	191	261	213	1596	275	0	159	229	235	0	218	229	0	0
5005	6526	7.43	144.057	C10H8O	ION=[M+H]+	35930	44011	51551	47964	1074	0	733	46229	22092	25716	37407	506	43118	48071	48504	1315	683	48196	50182	35458	1253	31845	18465	46598	1675	3274	52357	38148	24902	53106	803	0	0	12206	0	0	303	0	0	0	0	0	0	377
5103	6667	7.58	144.057	C10H8O	ION=[M+H]+	2645	0	6854	0	1237	1328	1695	11967	2185	2178	2917	1220	4416	8505	8012	681	1372	12256	7284	2961	960	2764	1687	9563	852	940	12722	5222	2701	9282	1457	1210	938	1294	1157	1561	1065	1347	1279	1477	1327	1013	1070	1397
5682	7360	8.51	144.058	C10H8O	ION=[M+H]+	9555	9179	10742	13641	123	0	0	14828	2330	2183	8451	0	7798	27871	10967	0	255	18979	13567	6193	252	8212	2283	9752	190	382	22795	5071	2115	21777	418	237	0	1534	160	0	189	0	0	0	169	160	188	0
670	1079	0.95	160.052	C10H8O2	ION=[M+H]+	6406	5873	7506	5241	4305	4026	3225	5633	5225	3599	4391	2436	4898	4003	6361	7851	2602	4892	4322	4370	3406	4774	4870	4878	4447	5130	6528	3058	2718	3820	2359	7009	2093	5950	4035	2902	4631	2346	1739	2362	3315	2408	2918	3447
864	1335	1.17	160.052	C10H8O2	ION=[M+H]+	4762	4254	4432	4024	2725	2085	2305	3658	3033	2844	2565	1020	4268	5013	3391	1527	1716	4132	5449	3281	2210	3311	3480	4287	1904	2284	4755	3695	3324	2258	0	1925	1321	4070	1519	1573	1364	1113	1058	985	1719	1594	1742	1116
2550	3416	4.1	160.052	C10H8O2	ION=[M+H]+	954	701	608	469	2787	5011	2226	0	635	579	3525	871	2134	626	642	790	15617	465	0	945	920	789	922	0	17973	500	672	1126	1247	448	12659	876	688	955	2545	2606	3145	3389	2710	1748	757	537	550	683
3339	4451	5.14	160.052	C10H8O2	ION=[M+H]+	11935	5096	5659	1682	3327	1955	676	1226	6944	1557	38315	1270	34104	12907	3489	1004	13631	1674	4971	9169	1200	2690	3554	1123	4738	1133	9206	6020	16494	1144	3358	555	785	4153	1874	1652	3023	1661	2138	1202	525	490	922	717
3514	4665	5.35	160.052	C10H8O2	ION=[M+H]+	4868	6631	6200	5508	9822	14124	7276	6836	8181	6288	9044	6767	9267	6643	9917	7680	15140	6622	8749	18831	11542	7315	7334	6561	8162	10376	5677	8177	8320	2133	8218	8455	7320	7623	5691	14174	13334	27241	17309	10189	9636	17608	15817	15809
3894	5106	5.86	160.052	C10H8O2	ION=[M+H]+	5884	3599	5322	3490	1591	10732	248	4324	2617	4409	13646	649	3443	3139	3359	542	4048	2323	7793	2288	1189	0	4464	3508	1968	883	3521	3215	1478	1460	697	2468	518	5573	645	774	557	459	1442	642	492	1821	0	1358
4257	5542	6.39	160.052	C10H8O2	ION=[M+H]+	1298	759	970	0	1714	5437	1278	656	2131	0	831	776	1175	827	848	2695	921	1190	1491	2705	700	503	781	888	912	633	1034	1981	559	470	1567	706	2112	3139	1613	876	633	2552	4994	1216	4849	1631	2576	2599
4897	6394	7.34	160.052	C10H8O2	ION=[M+H]+	1211	2327	839	1776	0	563	10119	1217	849	653	1690	0	1242	1150	1933	0	807	639	2451	1433	0	1211	1044	1920	0	0	2043	1003	530	1704	0	0	0	1091	0	0	410	0	0	0	0	0	0	0
5118	6686	7.59	160.052	C10H8O2	ION=[M+H]+	20348	2058	2306	2078	3087	3747	4117	7563	19905	4002	9852	3013	5081	3269	5045	1439	5142	5432	5547	4950	3303	6465	9532	4447	3017	3380	2332	18278	6857	1512	4455	3054	2871	23747	3180	5068	2954	3329	2950	3260	3067	2928	2274	2793
704	1132	1	176.047	C10H8O3	ION=[M+H]+	123497	57278	127008	67591	98967	108649	136128	153769	75521	70413	155797	127453	188532	105061	48425	57974	115844	69442	124525	84869	183508	98457	85513	63037	120852	81367	78602	84081	72164	62069	69624	93801	53073	126927	66675	118705	77053	52609	31347	48474	45705	43486	39650	65487
780	1233	1.1	176.047	C10H8O3	ION=[M+H]+	0	36601	0	0	0	0	0	0	23451	18261	28668	0	60483	0	26076	0	0	23813	49208	0	0	0	0	36737	0	13759	0	34223	60458	0	12553	0	11986	0	0	18518	14545	0	6463	11526	0	0	9430	0
1201	1726	1.82	176.047	C10H8O3	ION=[M+H]+	40261	33297	29648	18665	64148	58034	78052	26833	47992	33807	69599	49090	59054	45196	22010	52542	65674	17964	38123	34992	89057	39439	34968	18750	51180	63238	25958	40568	50276	12980	33109	37434	32870	62436	41039	73807	40596	32719	29806	29254	30528	29855	26127	46521
1277	1834	1.98	176.047	C10H8O3	ION=[M+H]+	6486	15230	0	10891	0	5280	4213	0	5552	6778	14846	0	0	31578	0	0	0	2181	0	4092	0	5282	6822	9523	0	0	12250	0	5750	6139	0	0	0	0	0	7838	0	0	0	2672	0	0	0	0
1362	1935	2.16	176.047	C10H8O3	ION=[M+H]+	3993	4468	4583	3801	5156	6959	4314	3095	7402	3375	8666	4486	8972	7601	4527	4087	6756	2770	5874	0	5248	3658	3311	3964	4431	6133	4741	9744	7765	2385	3505	4066	3803	9315	4477	6858	4069	2966	4735	4919	2693	3106	3678	4664
1495	2107	2.37	176.047	C10H8O3	ION=[M+H]+	4304	0	4294	3525	2824	4050	6950	3739	12955	3830	0	3764	6934	7006	3278	4281	7859	4493	6110	4608	8680	2552	4947	5828	3966	5648	4961	3940	7712	2443	2891	1798	1430	5985	4302	7414	1986	2146	1653	3279	1564	2398	2312	3786
1588	2240	2.54	176.047	C10H8O3	ION=[M+H]+	7912	7143	10192	8739	6810	9641	5456	8003	6575	10821	5234	11543	13006	11422	8390	5322	8010	5178	10066	8988	5150	8594	5298	7952	4564	9083	9596	7465	33694	5037	8888	3934	7262	9801	8821	12413	3681	3046	5410	7131	3882	3857	3905	4631
1670	2346	2.66	176.047	C10H8O3	ION=[M+H]+	0	10446	0	0	1971	1429	2355	0	9534	3899	4143	2966	10555	0	0	2933	0	8890	0	5584	2109	5691	0	9006	1757	1694	0	0	0	5103	2084	1833	2036	7717	1742	0	2058	1677	2535	1655	891	2070	1760	2307
1773	2465	2.84	176.047	C10H8O3	ION=[M+H]+	2553	6214	3616	3516	2178	1861	1713	4070	2134	1929	3079	2263	5042	7376	4003	1387	2191	2888	4059	2513	1943	2354	2022	3993	1931	1568	4319	2336	1994	2645	1479	1797	1595	4664	1516	2066	1537	1193	1423	1474	1023	1424	1474	2117
1970	2701	3.17	176.047	C10H8O3	ION=[M+H]+	4415	6478	6165	3993	2936	3298	2807	6028	5267	3463	5249	2378	10386	9135	4722	2118	4009	4348	5436	4935	2592	3429	5675	5705	6036	2419	5861	8677	5947	2436	2176	2033	4273	5769	1669	3173	2298	2314	2888	2338	1242	1783	2128	2969
2011	2751	3.3	176.047	C10H8O3	ION=[M+H]+	3963	5535	4351	3758	2324	2141	1258	3890	4621	3553	0	1506	8378	6977	3832	2087	2762	3857	5421	3252	1603	4251	2072	5208	2159	1941	5280	4557	0	2334	1629	2167	2233	5802	1805	2770	2002	1248	1879	2013	1218	1397	1664	1951
2132	2896	3.52	176.047	C10H8O3	ION=[M+H]+	4619	12368	10437	5414	1360	2936	6563	28900	11199	4071	12353	870	70273	8556	7412	1166	1628	6695	10714	6481	1913	2949	4489	7356	2957	1739	22474	6179	5679	4720	1245	1523	1465	18429	1182	4179	1641	768	776	1050	1691	745	807	1651
2255	3042	3.71	176.047	C10H8O3	ION=[M+H]+	2880	0	0	4425	2171	1626	1135	0	4423	1526	2785	2629	19808	0	5407	1838	1210	4455	6484	3386	1162	2184	2242	7571	1919	1729	4241	2225	2325	4582	773	1559	924	3216	3313	4123	1458	1241	0	1592	888	852	1003	2025
2331	3140	3.81	176.047	C10H8O3	ION=[M+H]+	3163	11891	9632	4157	1210	1648	2521	10660	3314	1893	5544	1280	35613	12059	7369	1312	1599	4419	9079	6754	1505	2305	1933	8212	1243	1228	5307	3526	5717	8005	1122	1227	1104	3480	1272	1588	1429	1009	1432	1150	836	1366	1045	1326
2414	3247	3.92	176.047	C10H8O3	ION=[M+H]+	3060	8640	10039	4273	0	0	0	0	5216	4271	0	0	26589	9728	0	4444	0	4119	0	0	0	4763	2825	0	0	4295	4861	4923	2621	6875	0	0	0	3927	3830	0	0	0	0	0	2638	0	0	4212
2447	3288	3.99	176.047	C10H8O3	ION=[M+H]+	15509	16109	9378	4564	5965	11340	5889	10939	6832	3600	35426	2934	43338	25287	7655	793	5635	5086	8011	6090	5710	1544	3126	11773	10022	798	8147	6017	18754	14137	9661	4902	4468	4761	834	7593	7549	6268	6221	5281	498	6447	5476	1013
2648	3543	4.23	176.047	C10H8O3	ION=[M+H]+	3446	12181	9019	6374	1652	12109	2887	11239	7681	6764	13194	4638	19984	16459	6542	1185	2670	4432	6576	6475	1447	7372	16282	9874	2028	1897	4871	17519	8431	6420	1892	1428	1463	34892	2992	2886	1562	1587	1537	1511	1342	1200	1046	3063
2760	3697	4.38	176.047	C10H8O3	ION=[M+H]+	3337	14507	5770	6495	3586	4833	3932	5389	0	2138	0	3732	8899	15543	5999	3040	4296	4257	4949	0	3738	1836	0	5523	1926	3095	4987	0	8532	2503	2725	1867	3346	4718	2877	2757	4084	3971	1408	3596	3465	2555	2292	3671
2888	3854	4.57	176.047	C10H8O3	ION=[M+H]+	34689	613250	26451	585081	80198	9946	8886	54604	203915	581462	51784	136443	22592	33630	14075	1727	8496	647121	35352	30106	3398	26938	75922	24767	5321	5854	11727	47066	36013	248388	226585	87359	101395	42895	90695	9201	105726	124687	129935	149751	4112	1534	72907	6334
2976	3975	4.67	176.047	C10H8O3	ION=[M+H]+	653381	0	517305	0	0	146759	203438	581031	720461	21077	747092	0	712960	540879	763188	39217	170921	0	760840	620230	94405	698986	638827	543761	145193	81748	581994	690266	716110	0	0	0	0	694779	0	108351	0	0	0	0	110227	82940	0	92971
3067	4087	4.79	176.047	C10H8O3	ION=[M+H]+	0	22192	23734	0	4642	0	6446	21113	0	0	0	3295	38972	19407	64933	3027	0	26051	55752	18125	0	0	0	19681	2885	2671	23263	0	38606	7758	0	2168	3130	0	3276	3160	3533	2418	2919	0	6868	2619	3199	3637
3173	4241	4.94	176.047	C10H8O3	ION=[M+H]+	59799	52259	36527	33022	7596	6634	15402	43911	72226	77185	103007	11799	70961	23234	125922	5597	10441	51107	109757	48830	8591	91129	64395	37021	10675	7582	43076	63841	60081	12883	14603	7505	9265	54343	8681	8087	8780	6365	8429	12378	6245	5873	5620	8561
3298	4398	5.1	176.047	C10H8O3	ION=[M+H]+	37784	17774	13477	0	20778	43947	8137	9695	0	0	138517	35256	61821	11619	44613	0	28616	0	0	0	11767	0	23788	0	0	0	0	23281	45768	6765	6523	6988	8725	42729	4593	13622	29311	5910	4269	4797	0	8856	5176	14623
3387	4511	5.21	176.047	C10H8O3	ION=[M+H]+	218079	317506	91145	31762	19363	47956	63121	511469	542429	128164	212135	86242	367850	226209	232395	4624	61741	241538	260991	353778	8847	343395	556109	336733	27523	26905	68009	493945	483381	40701	7523	3253	33972	303350	30951	55340	30938	11433	16705	26535	6424	6433	8310	50304
3574	4739	5.4	176.047	C10H8O3	ION=[M+H]+	79968	99893	21123	41479	19932	35011	58970	70289	60569	23520	113778	119651	79796	136003	78277	11675	16965	55498	67149	63718	36047	68974	98179	52463	16597	55562	46217	77568	106588	13775	7964	11624	20449	150800	8021	20292	18251	8158	16210	9712	52749	26797	6738	20360
3748	4941	5.7	176.047	C10H8O3	ION=[M+H]+	7564	0	7382	5891	1554	3558	1331	10689	0	5088	11757	6579	13739	16630	7592	2395	5001	6241	0	7922	2969	0	0	0	2551	2611	7117	8296	0	5207	2782	1663	1460	0	4657	2994	2250	1495	3490	1644	2314	1149	1073	2977
3752	4946	5.68	176.047	C10H8O3	ION=[M+H]+	0	12796	0	0	2950	0	0	10760	14327	0	17386	8170	17282	0	10068	0	0	0	9136	0	0	9067	12396	8531	0	0	0	0	24821	0	0	0	2625	15349	0	0	2930	0	0	0	0	0	0	0
3936	5156	5.93	176.047	C10H8O3	ION=[M+H]+	26357	43798	41527	5555	3005	8858	962	26971	98489	47063	59768	38301	93820	30784	24335	2949	41461	10658	63829	34498	2850	13099	51210	73504	7699	5194	77791	59852	225332	11024	1501	1370	3581	56546	5196	14459	9575	17714	13726	15431	3190	5871	7714	19895
4031	5270	6.04	176.047	C10H8O3	ION=[M+H]+	17494	13621	26676	0	2138	10768	1101	36221	29829	18220	18517	6592	47604	13672	23832	1306	7107	0	22496	39107	0	13141	36202	11642	0	3642	64422	79468	54160	6634	1188	1262	3518	49289	6699	4413	3841	1583	3495	3046	1323	895	3341	7408
4092	5338	6.14	176.047	C10H8O3	ION=[M+H]+	10808	17817	15590	5860	3006	0	1953	9567	0	22208	43602	19559	35715	24140	0	1561	0	8007	0	18609	2332	0	0	0	4098	2036	12538	20949	0	0	1866	2227	0	38095	0	3944	0	3161	3230	0	3598	1765	2034	0
4223	5504	6.32	176.047	C10H8O3	ION=[M+H]+	6034	12293	6859	7354	1380	1812	1293	9799	14089	5886	27817	2604	19212	16859	7976	1914	2518	8980	10413	6154	1138	2922	10180	8620	1501	1543	5599	8900	29169	3225	856	974	1260	7856	1737	1720	1664	838	1405	1058	1328	983	824	1590
4509	5864	6.75	176.047	C10H8O3	ION=[M+H]+	8872	11738	21570	8652	1048	1696	1253	16214	11324	6375	10273	1646	26910	14341	14116	1807	1821	12648	40056	11849	1372	5049	4582	17431	999	1255	15204	7429	9416	5306	1082	1322	5350	11915	1909	5847	1889	1330	1604	2501	869	736	1078	1610
4701	6134	7.02	176.047	C10H8O3	ION=[M+H]+	9364	13302	19459	5473	1766	3582	3538	59255	23771	10435	50236	4134	63340	37827	13993	843	4775	12289	23408	24665	1044	5008	18552	15173	1129	800	14536	16739	35117	9245	937	1798	4077	10325	2387	2336	2048	717	994	1769	1617	640	912	4061
4843	6326	7.2	176.047	C10H8O3	ION=[M+H]+	3837	13143	8845	9298	1253	1373	777	7747	2643	1591	5085	854	14364	13720	7566	946	1570	7406	10202	4997	1138	1417	1873	7982	553	635	7853	3307	3501	3907	588	766	1697	2875	734	601	1256	481	831	759	410	618	509	936
4987	6503	7.42	176.047	C10H8O3	ION=[M+H]+	4784	9566	7002	5911	1027	950	839	7389	4088	2979	6749	823	8011	12462	10024	927	1150	7632	10469	4969	837	3607	3087	8372	630	961	8660	4693	5806	4325	751	894	913	3434	1000	1026	898	571	978	898	754	714	624	963
5060	6595	7.54	176.047	C10H8O3	ION=[M+H]+	0	0	0	0	0	0	0	0	0	0	0	0	14240	11324	0	0	0	0	13182	0	0	0	1938	0	0	0	8784	0	0	0	0	0	0	0	0	0	0	0	0	0	0	0	0	0
5109	6674	7.59	176.047	C10H8O3	ION=[M+H]+	68007	22443	31411	31489	47338	66301	78519	38309	101346	72404	114101	69351	49441	28030	80644	28685	71263	35563	60500	67544	60053	95956	68541	40284	49433	51824	34152	81697	131362	7142	81458	56833	48827	54459	60503	79017	58576	71618	63805	76550	62029	43355	41692	54662
5174	6761	7.75	176.047	C10H8O3	ION=[M+H]+	12414	15012	7514	7796	6477	11733	12107	6636	12508	12940	25819	8595	24698	13133	7644	4080	8591	8381	16031	9130	7088	17055	7750	16125	5874	8322	7309	14588	16132	3126	10844	7979	7548	8670	10649	7166	6137	10039	8984	12661	6565	5385	4847	8030
5328	6936	7.98	176.047	C10H8O3	ION=[M+H]+	10077	9663	4354	9690	1018	1732	1145	5377	8177	8490	16696	1110	9684	9901	6693	777	2195	4697	11358	4235	1040	6852	9511	7751	1487	845	3926	5589	22409	2491	1160	1141	970	8004	987	1223	1171	1014	1354	922	963	1101	929	864
5409	7031	8.12	176.047	C10H8O3	ION=[M+H]+	7561	10170	0	11779	1161	1260	1182	4761	3391	2874	4308	2038	6527	11207	5688	807	2145	4609	5657	3053	1477	3488	4210	0	1175	1303	4110	0	4725	2271	1786	1470	1049	7987	1582	1666	1272	1731	1190	1580	1403	1027	852	808
5891	7600	8.81	176.047	C10H8O3	ION=[M+H]+	1950	2856	2494	1522	735	1114	680	2517	4303	1822	9042	627	9882	0	2065	820	1032	2052	3387	2909	713	1956	2953	2991	781	706	2924	3334	6192	1031	0	635	750	2099	934	773	788	459	791	549	640	0	576	678
5994	7709	9.02	176.047	C10H8O3	ION=[M+H]+	2380	3478	1980	1251	690	1032	619	2358	2573	1347	3273	742	3079	5478	3417	612	756	2151	2829	1778	618	1332	1485	1629	511	690	2510	3247	2641	1094	0	620	761	2580	743	817	738	0	548	645	595	550	477	663
6229	7981	9.38	176.047	C10H8O3	ION=[M+H]+	4182	3545	3069	2297	862	1234	857	2955	2625	1479	2349	626	4224	5875	3894	0	651	3592	3599	1334	609	1721	2487	3781	668	529	3725	2228	2821	1096	617	479	750	2970	699	941	1087	0	790	500	612	0	0	606
6348	8114	9.59	176.047	C10H8O3	ION=[M+H]+	3664	3076	2193	1792	732	1675	876	2956	4394	1811	4108	2108	3311	4155	4547	711	904	2245	3565	2528	1280	2458	2702	2778	705	906	3688	4458	8195	893	650	0	1719	3204	996	627	1529	749	1376	595	1084	509	476	790
6414	8182	9.75	176.047	C10H8O3	ION=[M+H]+	5001	4230	2894	2670	1800	645	823	3050	6292	5907	8816	875	13849	5124	11151	3433	991	3078	5603	3161	1270	2115	4923	6174	479	588	4868	3748	9519	886	0	1393	6866	4729	694	751	2644	597	1496	484	521	646	486	3824
6519	8305	9.96	176.047	C10H8O3	ION=[M+H]+	1520	2442	2021	1378	1253	1052	1119	1803	4625	2568	2911	2031	3835	3315	2448	1171	1521	1369	2219	1950	796	2934	1909	2106	549	1055	2692	2106	6285	794	871	1071	3718	3651	1223	3768	1421	584	1757	1223	712	960	554	1137
68	98	0.99	192.042	C10H8O4	ION=[M+H]+	865	2350	1617	2214	439	375	429	1660	1228	906	1057	352	1198	2450	1512	518	419	1534	8090	1430	554	1264	993	2431	495	392	2320	1022	1016	736	350	427	295	1097	702	627	689	652	305	450	388	360	356	382
1069	1567	1.62	192.042	C10H8O4	ION=[M+H]+	1982	1396	1048	1165	832	945	483	1550	2769	925	1435	616	1706	2307	1287	606	905	1061	21146	6105	769	3554	1636	1110	871	763	2702	1410	2005	699	895	957	1011	3569	1495	859	2161	1268	770	1433	686	767	603	1181
1541	2163	2.46	192.042	C10H8O4	ION=[M-H2O+H]+	34172	36147	41371	39828	285	245	274	31239	10936	7887	5027	265	37413	49191	30886	237	498	36331	39545	8058	319	12671	13777	33214	362	214	40108	12644	5073	22221	226	185	175	16221	186	96	0	160	322	215	277	281	229	211
2626	3513	4.22	192.042	C10H8O4	ION=[M+H]+	29698	3963	3739	4774	3682	9997	6091	5726	31477	12597	45744	7679	9391	6956	12191	1870	8970	4718	8805	5294	6326	33872	30483	1733	13765	3874	2090	29302	28705	709	9344	4768	2432	22942	2598	5308	3946	8660	5060	4630	3470	3743	2428	3182
50	72	0.94	143.073	C10H9N	ION=[M+H]+	3301	1008	1531	722	2286	1730	2131	1033	3390	2089	5283	3368	2331	1351	5143	1555	2522	1071	2687	2090	2822	2823	1826	1018	1528	1873	2296	840	1576	712	3028	2237	1811	1758	2203	2287	2623	2577	1294	1408	2209	1900	2058	1751
398	696	7.43	161.06	C10H9O2	ION=[M+H]+	7223	8868	10534	9759	0	0	0	0	4156	5001	7616	0	8163	8971	9167	233	0	9567	10624	7136	281	5755	3440	8623	470	640	10030	7073	5125	9931	0	0	0	2201	0	0	0	0	0	0	0	0	0	0
589	974	0.74	414.033	C11H10N8O8S	ION=[M+H]+	5386	2648	3523	3600	3334	6557	6133	1600	5306	4382	5489	5990	4024	1750	3736	639	3350	5372	4367	3666	4261	4313	3369	2929	4208	2033	1373	4264	4578	1225	4973	4611	1828	3339	3328	4879	3480	2786	1331	2422	2992	2094	2200	3006
1165	1686	1.77	158.073	C11H10O	ION=[M+H]+	7304	10347	10547	9083	494	0	633	9222	6313	6125	5017	468	9494	11748	9332	0	664	10545	10395	6381	429	5983	6653	11318	589	432	10236	6316	5991	5712	323	0	418	6579	365	423	371	529	430	383	435	420	0	424
4040	5280	6.07	158.073	C11H10O	ION=[M+H]+	3167	7962	10630	7421	1349	1457	736	11892	7930	5912	3779	550	9511	12158	2665	744	417	7539	6329	4562	528	3342	6371	14701	3965	898	7072	10436	9398	2176	384	612	529	12788	678	1105	570	2122	751	505	1007	400	492	672
5251	6849	7.87	158.073	C11H10O	ION=[M+H]+	2712	5440	5498	4326	821	860	1020	4946	1486	1264	1253	1053	5671	6729	5777	579	1020	5103	6588	3289	1220	1590	1897	5204	754	981	5711	1760	1335	3389	882	752	767	2254	783	1131	954	1036	973	655	1072	766	611	835
773	1224	1.09	174.068	C11H10O2	ION=[M+H]+	4674	4768	4838	5659	4097	3406	3899	5282	3193	4797	6049	1683	6321	5931	5657	5156	2040	5028	5098	4644	3877	3484	4143	4793	6370	3825	6092	3235	3957	7624	1208	3615	2143	4852	3869	2743	3290	2154	3159	1738	2561	2269	1577	2916
3555	4717	5.42	174.068	C11H10O2	ION=[M+H]+	4593	5298	990	1232	1110	897	896	1886	2185	628	4694	493	4060	8418	3613	529	773	2870	4115	3289	0	1481	2852	1303	604	631	1694	1661	3875	719	504	474	0	2638	506	1421	639	803	1331	540	503	464	427	639
4673	6102	7	174.068	C11H10O2	ION=[M+H]+	15401	72684	52707	23435	1227	712	755	28067	5532	7237	19334	667	28233	34576	51404	704	676	47511	65768	17708	798	3997	3129	27722	910	1007	60407	12674	4132	68456	2055	711	574	2867	505	871	1138	694	832	655	658	871	632	791
4779	6238	7.12	174.068	C11H10O2	ION=[M+H]+	5190	8280	17759	4409	941	0	640	5792	0	2086	16731	587	4729	7297	13763	556	653	10734	8105	12876	700	1350	1331	3836	0	701	8083	14866	4777	7672	816	521	590	1729	0	860	1162	630	1023	526	663	0	597	616
5650	7325	8.47	174.068	C11H10O2	ION=[M+H]+	28148	850	1082	629	883	426	583	828	1567	5124	4546	0	566	1273	885	0	0	567	1663	1694	0	2438	2503	928	328	559	1205	4982	2573	697	481	739	0	1416	0	719	0	511	746	454	0	460	0	0
5763	7459	8.67	174.068	C11H10O2	ION=[M+H]+	239478	0	0	0	545	0	531	0	55961	156767	106292	0	424	883	757	0	0	0	563	18312	0	38219	78343	533	0	0	629	157201	37709	543	1433	289	368	24600	0	661	0	434	732	0	0	206	207	0
6076	7798	9.15	174.068	C11H10O2	ION=[M+H]+	15680	564	0	0	760	0	476	500	13027	43887	12874	0	0	0	0	0	0	431	0	2017	0	6981	9939	550	399	0	0	43394	2148	0	0	0	0	7614	0	0	0	0	729	0	0	181	0	0
6146	7872	9.27	174.068	C11H10O2	ION=[M+H]+	591012	21054	22451	17953	17365	9638	6495	15365	580469	407176	363540	17346	16240	34128	31140	7416	10640	18214	24542	182504	12592	332449	378157	15828	49019	7456	30184	571256	284987	24927	55322	17436	2305	330977	5228	11484	22139	9298	5564	1597	2077	1360	10443	5882
6267	8027	9.44	174.068	C11H10O2	ION=[M+H]+	91639	1380	996	704	751	654	603	802	66967	97713	87709	677	1716	4735	4358	0	585	1772	1143	11720	0	29757	64139	864	1940	0	4184	115651	39783	3362	1887	0	0	41410	0	711	606	660	977	429	0	628	0	601
2979	3978	4.66	190.063	C11H10O3	ION=[M-H2O+H]+	15241	13493	10948	12619	2524	3891	5722	12358	19115	13310	21908	4123	16276	11449	23288	1658	4420	14407	20991	14379	2772	16488	16401	12305	3658	3051	12562	16793	18698	5120	5258	2910	2406	17391	2695	2911	3144	3639	2872	3769	3280	2508	2382	2358
3822	5025	5.76	190.063	C11H10O3	ION=[M+H]+	892	1070	1664	3422	0	252	522	1108	1179	725	1047	163	505	1410	2546	155	0	1207	1074	1207	181	799	406	910	0	145	1333	909	448	2485	151	183	0	529	0	0	0	0	0	152	197	0	231	247
4746	6185	7.1	190.063	C11H10O3	ION=[M+H]+	430	0	439	0	339	172	253	381	224	310	385	0	463	554	743	0	0	0	487	4367	150	0	0	0	0	0	446	0	0	199	0	0	0	357	0	256	0	0	136	0	173	113	0	0
737	1176	1.06	206.058	C11H10O4	ION=[M+H]+	4867	5454	4976	5844	1044	1152	879	4611	1838	1871	1671	954	5832	7568	3742	1519	1108	4964	5909	2994	1193	2056	3349	6485	1392	1156	5466	3069	2796	2158	538	861	906	2982	659	570	717	767	884	827	625	789	918	969
904	1388	1.24	206.058	C11H10O4	ION=[M+H]+	7238	9639	7625	0	1017	0	0	0	3725	3882	3406	729	8094	0	8090	1326	826	7622	0	4602	0	5837	4730	9168	881	0	8649	5054	5070	4263	0	759	0	4562	0	0	0	0	571	0	0	921	0	647
923	1409	1.35	206.058	C11H10O4	ION=[M+H]+	8551	9714	7257	9120	1011	949	846	6542	4010	4081	4326	664	9160	10439	8297	1323	599	8270	10250	5356	706	5193	5767	9407	1181	959	9088	5116	0	3199	1350	698	518	6357	635	0	685	547	611	652	563	635	724	592
1346	1912	2.1	206.058	C11H10O4	ION=[M+H]+	5708	12358	9995	12687	848	1079	737	6981	4335	4501	4520	837	9519	12684	5023	1089	796	8188	7030	12363	646	6412	6688	13264	588	944	15662	7053	5864	7148	354	631	0	8961	0	0	556	466	558	765	635	678	711	699
1938	2667	3.12	206.058	C11H10O4	ION=[M+H]+	2857	4776	6450	9710	686	732	658	5620	886	990	1296	566	0	6461	5538	849	415	6117	5757	3043	549	1058	1792	6998	493	834	12549	1273	2160	3980	428	603	250	1189	461	550	478	235	276	269	400	468	482	378
2742	3670	4.4	206.058	C11H10O4	ION=[M+H]+	8468	1818	3454	2674	5147	4618	8322	2671	15415	9059	12932	10690	2333	1610	2509	3091	6210	1860	1688	3519	6038	14756	12296	3318	3513	0	1594	14556	22461	1210	3463	4080	2848	7209	4849	5194	3226	7042	6264	6546	8209	3863	4439	4538
2999	4009	4.7	206.058	C11H10O4	ION=[M+H]+	882	1244	836	1034	482	712	692	1901	701	621	811	733	1399	875	1072	0	494	1645	1929	1262	608	1451	683	1498	506	608	1877	736	1062	967	454	459	0	1429	548	451	0	515	140	858	466	488	674	508
3478	4618	5.34	206.058	C11H10O4	ION=[M+H]+	209380	268135	240705	213612	27252	12455	21546	329598	295524	223422	374863	43723	404574	264064	494375	9746	48798	348658	420533	202106	29019	255774	323895	239501	25585	24693	221874	328584	376597	58817	51777	30245	20794	270591	27346	47535	22746	39265	34946	35278	7526	9160	10726	23821
3688	4866	5.61	206.058	C11H10O4	ION=[M+H]+	10492	11026	6722	7912	1984	2367	607	14804	14165	11653	22650	2885	18177	8129	23760	738	3688	12438	15635	11246	3293	10055	20589	9426	3768	1749	8285	13437	20265	2019	3741	2143	2121	10451	1888	1861	1229	2668	2208	2395	503	884	769	1749
4716	6152	7.07	206.058	C11H10O4	ION=[M-H2O+H]+	1729	13744	8951	6382	0	0	0	5702	633	733	1277	0	15643	7913	9037	102	0	11471	13887	3904	203	651	806	12529	0	152	14746	457	518	10713	109	120	0	825	99	0	167	0	0	0	0	147	120	0
1416	1993	2.23	222.053	C11H10O5	ION=[M+H]+	5792	7685	7737	8524	0	0	0	6107	4127	3144	3652	325	7507	11202	5007	233	0	10151	7859	4062	391	3833	6298	6815	338	0	6134	6442	6589	2586	0	0	0	4163	0	0	0	0	0	0	0	0	0	0
785	1238	1.09	144.094	C11H12	ION=[M+H]+	1559	1224	1471	1204	7334	6064	6996	2018	4693	3168	3984	7197	2028	1403	1884	7328	5779	1507	1860	3583	7203	1962	5112	1892	3280	5868	2098	2336	3493	1190	8272	6603	4475	5430	5912	7331	5371	6125	5823	5071	5858	5517	5265	5481
1225	1761	1.88	144.094	C11H12	ION=[M+H]+	1765	3428	1859	1495	2028	1617	2198	8670	1734	1493	2402	1703	0	2932	6181	1462	0	6220	0	11104	1843	1267	3340	5325	1248	1738	5829	1638	1744	2513	1832	1630	1834	1410	1604	1755	1841	1750	1385	1382	1719	1335	1630	1069
1271	1826	1.98	144.094	C11H12	ION=[M+H]+	4500	8731	8503	7830	2474	1633	2447	9089	3047	2832	1962	1915	6661	9500	9300	1764	2412	9081	12832	8588	2360	2856	3992	9117	2204	2116	8352	3122	4140	5934	2924	1799	1797	3065	2808	1671	2174	2392	2126	1823	1457	1977	1920	2164
1530	2149	2.43	144.094	C11H12	ION=[M+H]+	1082	3363	2784	1696	4217	4943	3988	4342	2059	3166	4351	4935	4861	3631	3955	3626	4329	3532	6430	4691	5666	2621	2783	5949	3540	4082	4087	2855	2612	2518	5134	4583	4604	2359	2772	5029	5079	4778	5071	4139	1729	3989	4257	4778
2079	2836	3.43	144.094	C11H12	ION=[M+H]+	1363	3291	1728	1162	6556	7207	6633	2743	5347	4679	4658	6977	4379	2560	3231	6498	6987	3895	7029	5645	7034	4019	4792	4262	5677	5309	4555	4892	5868	1623	8188	6492	6537	4007	7259	7740	7649	7506	7643	6991	7575	5643	5560	6178
2203	2974	3.66	144.094	C11H12	ION=[M+H]+	2065	4919	3559	2751	2294	2488	2167	5040	4122	1826	2509	2296	5411	4996	5088	1434	1543	4157	5024	4441	1804	1780	3164	5744	2404	2000	3030	3874	3938	1888	2227	2387	1476	2868	2188	1683	2252	2118	2242	1515	1373	1582	1903	1549
2654	3557	4.25	144.094	C11H12	ION=[M+H]+	4645	27017	16866	14627	4087	3959	3257	18547	5574	3549	3173	3321	28365	18784	24773	2551	4373	21277	26442	19025	4041	4927	4264	30352	4528	3373	27419	4013	5287	20115	3924	3147	3608	4649	4522	4503	4927	4925	4867	2801	3170	4203	3854	3889
2746	3677	4.39	144.094	C11H12	ION=[M+H]+	1553	4601	2164	2044	2796	2769	2191	4660	2542	1836	2336	3083	7934	3636	3903	1654	0	9512	13816	6181	2865	1535	1616	10303	1814	2778	14409	2469	2611	8840	2344	2318	2534	2287	3203	2607	2800	2366	3705	2402	2683	2993	3041	2172
2958	3952	4.64	144.094	C11H12	ION=[M+H]+	991	1732	1485	1208	5463	4271	5089	1841	4138	3576	2576	7476	2335	1889	1339	7620	8904	1950	2300	4134	10710	3943	2766	2709	2626	8740	2654	3962	4506	1659	6862	5139	9023	2955	10013	7622	8854	10103	9331	8585	8501	6317	5270	8995
3521	4673	5.36	144.094	C11H12	ION=[M+H]+	3332	1592	1477	2353	2557	3852	2156	1726	3301	1766	1712	2538	2256	1963	1476	2436	2900	1358	2303	5369	2816	1939	2169	3133	4491	2530	3258	2723	3121	2290	2313	2458	2613	2373	2804	2071	2830	2434	2269	2331	2329	3194	2619	2920
3791	4989	5.76	144.094	C11H12	ION=[M+H]+	4522	3222	2563	2324	4336	3631	3638	4211	3670	3974	3481	4355	6644	5966	6447	2868	5514	4837	5054	4718	4518	2512	2866	4312	3728	4156	7194	4056	3420	4666	3631	3614	3726	4835	3795	3290	5211	3458	5128	3094	2493	3772	3501	4254
4097	5345	6.13	144.094	C11H12	ION=[M+H]+	1027	1806	1254	1309	5452	4240	2068	1150	3239	2646	2731	5307	1805	1438	1376	3687	5103	1036	1562	2870	4895	2048	2390	1594	3077	5042	1798	2611	3261	1016	6573	4153	6165	2516	4285	5123	5076	4542	5905	5448	4879	6815	4970	4481
4600	5996	6.86	144.094	C11H12	ION=[M+H]+	3911	5698	3545	2168	3553	3426	4031	3701	4057	2679	3498	4007	5583	3614	2854	4153	4072	2465	4758	3753	3782	2528	2350	3126	3657	3523	3757	3354	3595	1866	3861	3869	3745	2982	4260	3577	4270	3826	4313	3038	3674	3974	3003	3444
4847	6331	7.25	144.094	C11H12	ION=[M+H]+	1340	6191	1273	1357	4593	4989	4693	5258	4673	3424	4890	5174	7225	4152	2028	3639	5159	5651	5003	4017	5032	3377	3364	2891	4606	4102	4255	4315	5093	2856	5005	4319	4956	3714	4575	4566	4891	4277	5097	4033	4608	5922	3956	4265
5025	6549	7.47	144.094	C11H12	ION=[M+H]+	4862	1620	1270	1635	6399	6088	5341	2862	5441	3633	8071	7246	2168	1657	2825	4218	5964	2256	3344	5114	3074	3062	3674	2751	4357	4774	2392	6382	4595	979	5946	5627	5414	3964	5394	5651	5571	5481	6153	4456	5351	4260	4636	5270
5176	6764	7.73	144.094	C11H12	ION=[M+H]+	13231	24060	18269	21126	4440	4180	3275	14313	9899	7142	5360	5056	15810	17420	5260	2678	4130	9154	10885	7784	4443	5657	7178	13015	9774	2793	16578	14245	7919	6825	4218	4417	3945	4800	4377	4298	4179	3493	3911	3097	4545	3706	3890	4135
5430	7055	8.13	144.094	C11H12	ION=[M+H]+	14287	3904	4510	4509	22521	7700	17167	11546	30413	19581	9792	9812	6987	14448	9660	9399	15496	3702	6345	12491	14526	3417	11471	4410	8976	13142	9090	12609	10302	4149	8578	6572	7418	31463	13435	13831	20614	17019	14923	8686	7312	7739	8796	14154
5531	7178	8.28	144.094	C11H12	ION=[M+H]+	10347	1602	3456	1372	7494	7634	14153	1608	5556	16058	12282	6905	2079	12190	1634	6299	7572	1216	1810	3680	7710	1641	3197	2265	0	6761	2690	4499	3824	5765	5915	10755	8575	23882	7048	13590	6816	8766	7563	5915	9781	5745	5379	6381
4322	5615	6.5	160.089	C11H12O	ION=[M+H]+	6535	13890	23258	18299	997	0	573	16060	3843	13812	6894	862	19842	25659	13899	798	689	11612	15123	8142	0	3321	5060	21068	591	583	20091	6890	8979	8308	0	502	0	8975	0	0	507	0	686	486	0	561	590	0
4598	5993	6.85	160.089	C11H12O	ION=[M+H]+	5421	28609	23944	13530	3283	3242	2927	19402	2824	2424	1257	3297	25007	18496	17245	3086	3256	15122	23881	11370	3213	1399	2034	18032	3046	813	20796	3152	2567	10599	3592	3039	2854	1780	3268	3212	775	3139	3360	3227	3171	1201	2038	2802
1113	1623	1.66	176.084	C11H12O2	ION=[M+H]+	3150	2544	3995	2644	508	591	629	6776	1934	2147	4542	726	4067	4459	5713	0	804	4131	5569	2488	653	2508	1527	3267	1241	680	4839	2983	2246	2219	687	504	912	1285	922	777	808	756	800	0	723	709	570	779
1308	1869	2	176.084	C11H12O2	ION=[M+H]+	6174	11567	11105	10175	1054	528	760	12877	2756	2966	828	1040	11948	11964	12178	633	1049	11785	12712	11238	1474	3674	2777	12223	1384	725	11390	3524	4468	8231	752	699	1030	3186	1479	623	827	915	1023	517	830	637	643	907
1728	2410	2.84	176.084	C11H12O2	ION=[M+H]+	4753	5491	5960	3987	747	814	813	6840	1983	2396	6058	738	7880	4455	11294	599	964	6257	8653	2396	807	2760	2731	5520	677	657	5895	2950	1318	4889	732	621	773	1189	826	629	819	0	661	589	729	1497	1099	1053
2226	3005	3.67	176.084	C11H12O2	ION=[M+H]+	889	4932	3528	2001	517	0	506	5605	1260	752	1503	527	5466	5812	0	0	0	4410	5290	2820	743	701	700	4277	506	835	2413	1714	1039	1616	0	0	0	1479	612	0	661	497	544	440	428	660	631	515
2552	3419	4.12	176.084	C11H12O2	ION=[M+H]+	2122	34616	37594	12234	1174	672	546	37737	2340	4289	926	791	24668	42239	14706	893	832	12991	17416	10674	1417	5046	2480	9621	767	941	5412	3486	1714	1826	928	874	1023	2057	1329	734	949	1167	1253	626	738	825	768	1208
2774	3711	4.42	176.085	C11H12O2	ION=[M+H]+	1803	4325	5184	6653	760	648	715	5299	1500	1302	818	572	5446	7904	4578	629	847	3663	4381	2727	1017	1353	1480	5861	695	721	5219	1832	1543	3248	746	824	1081	2520	712	617	918	774	890	739	802	734	910	883
4274	5560	6.42	176.084	C11H12O2	ION=[M+H]+	500	1708	1777	994	1314	509	968	1990	631	568	498	0	3778	2763	1747	0	502	924	2133	1623	1107	469	626	3542	0	631	2079	830	1166	630	0	522	0	572	581	0	541	534	526	0	478	488	0	461
4504	5855	6.74	176.084	C11H12O2	ION=[M+H]+	677	817	823	584	6440	6003	6309	0	3046	2397	4144	6103	3480	0	1172	6757	6288	0	0	3937	6178	2954	4111	1998	6146	5795	950	4136	5002	946	6136	5762	5256	2190	5749	5472	5907	5755	6045	5841	5890	6750	6256	5868
4996	6514	7.43	176.084	C11H12O2	ION=[M+H]+	735428	756148	765991	751759	28176	619	17040	756921	612904	687282	758039	8080	754985	760845	764994	28016	18537	752859	757255	723974	37193	723333	562032	745593	42517	100213	766326	746503	669860	766918	16985	6302	7554	363017	2488	2580	2843	782	1024	498	896	933	1649	3766
5080	6625	7.56	176.084	C11H12O2	ION=[M+H]+	0	0	0	0	1022	0	936	0	0	0	125554	0	0	0	0	1311	862	0	0	0	1381	0	0	0	0	3697	0	156943	0	0	631	0	0	0	0	0	0	0	0	0	0	0	469	0
5134	6704	7.64	176.084	C11H12O2	ION=[M+H]+	79117	0	218831	70783	828	0	685	211955	44948	46399	77362	499	137509	165816	239002	1066	957	168816	227537	78152	983	35533	16621	51830	1128	2043	185842	74482	30987	292574	528	579	517	5816	479	657	936	480	754	430	473	1018	505	503
5209	6800	7.78	176.084	C11H12O2	ION=[M+H]+	48614	0	63115	0	551	281	457	91517	0	32626	0	0	85770	0	129278	546	474	112859	131273	36746	569	13596	5902	0	820	1036	57995	30039	15363	53509	435	0	488	3605	433	0	0	0	0	0	0	429	0	432
5325	6933	7.97	176.084	C11H12O2	ION=[M+H]+	18660	27691	34202	28449	0	0	462	31637	3897	10229	16500	0	30755	43658	59921	0	0	30407	44325	9102	0	0	3330	22605	520	579	47900	15867	6593	19500	0	0	0	1684	0	0	0	0	0	0	0	0	0	0
5499	7136	8.22	176.084	C11H12O2	ION=[M+H]+	6362	12283	14251	15651	1393	607	510	21274	2078	5142	5261	616	11474	22945	18849	425	557	21400	22495	7535	730	3523	2421	10926	534	500	25616	6003	2537	16296	566	661	590	2277	505	578	680	1105	1170	342	457	947	453	503
5686	7365	8.52	176.084	C11H12O2	ION=[M+H]+	49708	42320	54180	66916	681	0	506	71339	8542	14639	40332	0	40880	130187	55076	818	662	90952	62807	28039	680	33215	9725	46361	1194	1075	100152	22882	10489	103822	619	519	546	4198	0	473	0	0	0	0	0	356	0	0
5789	7485	8.66	176.084	C11H12O2	ION=[M+H]+	0	0	6636	6561	0	0	0	6832	1296	2444	2630	0	6972	0	11004	0	0	8091	8801	3928	0	1911	0	7181	0	0	12120	2861	1292	5248	0	0	0	589	371	0	0	0	0	0	0	0	0	435
6039	7759	9.08	176.084	C11H12O2	ION=[M+H]+	66816	8927	20441	9904	4308	9990	5421	15518	26126	53682	30971	3587	6233	13090	15131	2272	2927	7398	12291	13292	5797	15805	58163	14426	12827	4848	14914	41276	36719	19028	10096	15223	1030	27023	1320	2037	6941	1918	1071	1402	2518	1157	4630	4282
184	301	3.24	192.079	C11H12O3	ION=[M+H]+	1248	3422	1036	2745	292	728	848	5152	1574	1030	882	328	8364	5813	1755	0	539	1922	4688	2771	0	1103	5380	7437	989	315	6273	3818	2435	1350	345	0	486	532	182	685	244	351	259	0	339	1013	235	327
3331	4437	5.14	192.079	C11H12O3	ION=[M+H]+	11471	4070	5237	1487	2672	1647	646	1104	5932	1550	32248	951	29271	11158	2903	700	11809	1717	4037	7458	834	2162	2700	668	5130	687	7595	4822	15128	963	2736	455	719	3907	1590	1507	2134	1540	1601	961	464	289	592	812
4255	5540	6.38	192.079	C11H12O3	ION=[M+H]+	1004	514	834	0	359	233	0	500	1942	480	697	174	1053	1084	610	195	485	605	1059	1484	0	0	0	0	0	146	545	1399	569	0	379	0	0	458	270	0	0	0	0	0	211	215	0	0
4539	5905	6.78	192.079	C11H12O3	ION=[M+H]+	1471	2197	2511	2745	444	528	453	2150	1432	3142	1858	390	2363	3645	12685	550	453	3110	3426	1124	462	1915	600	2677	560	517	3660	1756	880	6845	454	433	534	706	0	436	429	344	429	390	445	561	615	405
413	724	7.79	208.074	C11H12O4	ION=[M+H]+	7580	1209	2274	1408	250	0	393	2433	1020	789	597	0	2231	969	1883	0	560	549	1068	679	0	1491	726	2729	0	0	1120	6863	913	1763	0	0	0	1235	0	0	0	0	0	0	0	0	0	0
1082	1581	1.61	208.073	C11H12O4	ION=[M+H]+	4009	2687	10772	2745	1053	963	757	5374	1491	1127	1969	661	16265	3825	2530	1152	1223	1870	3617	3791	714	1167	1343	3360	1231	847	3878	5245	2063	4164	490	711	559	2459	622	533	850	508	489	574	622	0	694	585
1315	1878	2.06	208.074	C11H12O4	ION=[M+H]+	26095	1060	13721	2038	1728	1808	835	2395	3088	2566	5977	627	8331	2491	2898	1085	6162	881	893	4297	1540	7911	3496	1391	2793	923	1647	11681	15611	6148	638	1091	985	10082	617	2619	2182	1507	1026	975	610	658	832	1650
2162	2932	3.57	208.074	C11H12O4	ION=[M+H]+	1145	1767	7313	915	0	542	0	5307	371	683	1692	0	14938	1845	2574	0	191	1074	2776	976	0	504	412	2407	319	271	3438	446	625	3110	209	155	0	587	103	624	270	0	82	0	242	0	0	0
2330	3138	3.83	208.074	C11H12O4	ION=[M+H]+	947	2834	9998	1065	0	225	669	8187	412	250	574	0	24307	3327	4513	0	341	1353	4837	3718	0	227	0	3265	444	0	2428	521	221	4356	255	0	0	423	0	0	0	0	248	0	0	198	0	0
2559	3428	4.11	208.074	C11H12O4	ION=[M+H]+	768	1462	4901	880	167	1108	426	3907	0	303	387	0	10610	1673	2103	400	0	834	2601	2235	422	292	345	2322	0	389	758	552	270	3194	401	167	0	584	437	0	377	0	336	313	0	528	387	396
2897	3863	4.57	208.074	C11H12O4	ION=[M+H]+	1824	915	3800	2610	0	612	0	1569	632	356	2007	0	2955	873	1179	212	478	771	1571	1496	0	0	707	968	238	0	3364	954	551	1374	0	0	0	824	372	0	190	0	0	0	0	243	0	0
4057	5297	6.1	208.074	C11H12O4	ION=[M+H]+	1886	1565	8070	1986	0	0	0	3771	398	0	665	0	13667	1668	4319	0	0	823	3941	2609	0	300	519	1895	216	0	2037	1073	436	3706	0	0	0	699	0	0	0	0	0	0	0	176	172	0
4699	6132	7.02	208.074	C11H12O4	ION=[M+H]+	1526	1329	8746	1563	154	227	0	3916	312	0	585	0	12744	2172	2307	0	0	873	3405	2236	0	401	286	2013	410	0	2850	1110	0	5234	0	0	0	518	0	0	0	0	0	0	0	0	0	0
1532	2153	2.45	146.109	C11H14	ION=[M+H]+	1530	1366	1157	1139	5052	5678	7808	1830	1862	8709	4571	5816	2541	1392	1265	3942	5466	2068	1639	3788	5415	3049	2527	1734	0	5551	1214	4695	5815	1006	5338	5111	0	4673	5341	0	5978	0	6252	5692	0	4575	1573	0
2261	3054	3.69	146.108	C11H14	ION=[M+H]+	0	841	1905	0	0	6278	10886	0	2041	7651	0	0	4298	0	0	1056	2570	0	0	0	0	0	0	0	0	6722	0	0	1707	6612	2336	6839	8497	0	7601	7319	0	7431	2478	7259	0	5908	0	11711
2619	3502	4.23	146.109	C11H14	ION=[M+H]+	4183	20197	13706	11871	1198	3060	6853	13613	1885	0	1360	1445	23821	16154	19417	1016	1296	19870	21322	14343	1472	1386	1938	23360	0	1644	23064	1860	1968	16892	1524	1784	0	1947	1503	0	1483	7602	1968	1665	0	1697	2196	0
4236	5519	6.36	146.108	C11H14	ION=[M+H]+	5468	0	0	0	0	0	12713	0	0	12270	9502	0	0	0	0	0	0	0	0	0	0	0	0	0	0	0	0	0	0	0	7888	5056	5395	0	5047	8371	0	3890	0	0	4495	0	0	7026
4400	5717	6.6	146.109	C11H14	ION=[M+H]+	36352	4268	2023	1951	51752	32218	121689	1405	3824	89132	45720	36411	2713	1839	4337	14593	50665	1562	3774	26134	38563	23465	66934	5645	6477	43278	5019	41897	54050	1735	75392	53973	52390	120810	59694	53770	14617	12984	33272	51248	16899	30962	73719	75257
4565	5945	6.81	146.108	C11H14	ION=[M+H]+	0	8587	6153	0	0	0	15751	6311	0	7284	0	0	7677	5417	5024	0	2402	0	6892	0	0	0	0	0	16635	0	0	0	0	0	0	0	13135	0	0	14798	0	15215	0	0	16488	5415	0	14957
4778	6237	7.15	146.108	C11H14	ION=[M+H]+	0	0	0	0	0	0	6850	0	0	6045	0	0	5433	0	0	0	0	0	0	0	0	0	0	0	6688	0	5245	0	0	0	0	0	6064	0	0	5451	0	4828	0	0	6566	0	0	5862
5418	7040	8.11	146.108	C11H14	ION=[M+H]+	7375	8666	6553	4892	5589	2780	6588	7844	11446	10583	7505	2705	8759	12953	9496	1371	6713	7156	3756	5110	4643	2759	8290	2130	5629	4628	8940	10703	7019	8445	3272	5014	5018	12031	3496	5937	5238	3752	4005	2543	3869	1920	3322	5609
5693	7374	8.5	146.109	C11H14	ION=[M+H]+	41315	27584	30872	31295	10648	15091	24630	40051	49922	53168	32817	16244	21077	40322	57018	7104	22236	18945	22635	21362	17320	25734	25055	21584	13782	16801	41779	54843	23186	33923	12376	27788	13959	45540	13955	17748	11852	4737	9622	12542	8889	7107	9430	16169
5833	7539	8.76	146.109	C11H14	ION=[M+H]+	13831	12714	13048	11228	6278	6749	9614	17394	22222	22015	0	6162	11909	18262	22465	3189	8818	9964	9314	10626	7987	7882	10737	9901	6229	7965	17825	21691	11153	12194	4963	10982	5874	19563	5367	6439	6620	3505	5457	5137	4872	5001	9128	7320
5974	7687	8.95	146.109	C11H14	ION=[M+H]+	18547	10470	7863	7684	9928	28256	11573	18551	19092	19303	12443	5169	19600	14676	19442	5424	8092	14496	12078	11734	8296	7932	12589	10346	7579	9895	17741	20342	12983	17601	6530	10801	8601	31699	6753	5975	14960	5029	9700	6113	16489	24589	40563	8582
6084	7806	9.17	146.109	C11H14	ION=[M+H]+	14991	13761	13791	10376	13970	4795	7213	15690	33279	14221	11388	5412	15226	25196	14909	7448	7434	13386	9090	11196	10434	4675	11637	10065	11305	11582	16020	20220	7998	14760	12031	7771	7036	24632	9336	6913	12686	5607	9583	6287	11064	3955	5551	6962
6199	7937	9.35	146.109	C11H14	ION=[M+H]+	45187	63469	61179	49498	39635	13522	29302	68267	50744	43964	34466	19231	73790	88949	66680	16934	22173	71561	57475	49526	41297	13148	29703	55110	25890	29951	76859	35912	22752	77305	21258	41919	26777	49349	27492	15294	45301	28615	34431	20829	11121	18452	23849	39119
6311	8075	9.52	146.109	C11H14	ION=[M+H]+	6419	0	0	0	6850	11762	7871	8812	10678	12916	6409	3621	8319	0	9472	2566	8053	7171	5804	7475	5837	3780	6727	6246	3878	6328	0	8946	9225	3704	4482	5901	4571	12665	3953	4893	0	3464	4203	3099	7669	6203	8823	5815
6447	8216	9.83	146.109	C11H14	ION=[M+H]+	3953	3099	3150	3642	7143	37703	7310	4320	7554	12631	3514	1798	3651	3955	5580	1611	3418	3260	3174	4507	5058	2059	3444	3354	4966	3984	6000	4392	5371	2579	4975	5658	4906	7208	5622	4766	5263	6205	4768	3857	19393	43231	82375	7792
1621	2282	2.64	270.051	C11H14N2O2S2	ION=[M+H]+	0	0	1600	412	944	1450	443	0	685	103	492	903	530	0	0	913	432	736	520	1182	2324	1401	424	0	0	3013	587	628	1402	552	4233	562	314	555	3807	0	2063	212	579	1039	401	884	3885	540
4147	5406	6.21	178.099	C11H14O2	ION=[M+H]+	9039	18286	1183	11375	0	592	801	44670	8498	11071	11285	401	39232	28444	8551	414	562	10127	17152	11320	487	6647	37696	23590	1552	682	22195	29695	22929	10395	375	0	503	1370	0	1415	0	0	0	0	264	673	0	0
4267	5553	6.43	178.099	C11H14O2	ION=[M+H]+	6297	15669	626	10671	0	0	0	55378	2871	3744	3975	418	46125	20112	14743	0	0	19402	13929	7336	0	1815	34480	27289	1042	407	28707	5321	5254	8033	0	0	0	473	391	2453	385	0	0	0	0	465	393	441
4888	6383	7.32	178.099	C11H14O2	ION=[M+H]+	26321	5716	30769	29324	684	575	529	54159	36437	33986	17062	881	17067	58093	43345	631	859	30176	35275	17855	908	8464	15814	27191	1502	774	62438	16362	31672	16534	707	562	0	14850	510	777	1620	1247	664	0	647	0	0	694
5196	6786	7.75	178.099	C11H14O2	ION=[M+H]+	7019	14507	34041	14491	485	0	309	35594	1380	9431	16460	0	10983	31472	16052	397	436	39722	37709	8929	630	2889	1382	12467	0	656	64823	7953	3228	14128	354	467	0	908	0	0	0	0	392	311	0	0	441	0
887	1362	1.23	226.082	C11H14O5	ION=[M+H]+	0	0	0	0	930	6248	2123	0	1024	688	368	6429	0	0	0	853	434	0	0	1721	1131	447	628	0	1516	4911	0	491	1774	0	5105	5283	4078	0	4366	10906	3196	5798	7026	2989	8039	426	4689	7233
5345	6957	8.03	148.125	C11H16	ION=[M+H]+	1045	1298	1147	1252	2722	3659	14262	905	2018	2060	1559	3703	1152	1051	1111	2909	3269	711	927	7669	3269	18426	1355	1218	3333	2812	990	2465	1844	847	2578	2161	3050	1204	3151	2715	3329	2717	2537	2763	2963	2585	2731	3365
6030	7749	9.02	148.125	C11H16	ION=[M+H]+	3578	4465	3260	3295	1677	3628	4229	3367	2742	2188	3168	1589	2645	4765	3242	1833	4266	1927	6422	3879	2923	1697	1593	1790	6288	1794	2087	1389	5340	951	1792	2216	2327	2765	1522	1613	1788	3474	3095	1540	2064	1461	1531	2773
6147	7873	9.27	148.125	C11H16	ION=[M+H]+	25642	24517	19332	11321	45027	18941	43397	15395	5441	53945	57793	49193	19356	9718	21411	15331	112783	9525	32527	34372	46043	22390	80254	37513	2676	69110	23866	42212	75106	10024	65000	39098	32881	76138	20010	64106	13919	2958	21576	41473	5503	7036	30219	37004
6287	8050	9.51	148.125	C11H16	ION=[M+H]+	10492	15489	15167	10832	6431	4451	6733	15761	18305	14957	18088	5544	20329	20881	7430	2532	9953	13141	14690	10160	5597	6520	18706	18177	9052	6459	13234	17125	31066	5169	7118	4883	3642	23509	5025	5780	5150	4145	4861	4034	8153	2948	3598	5587
6518	8304	9.95	148.125	C11H16	ION=[M+H]+	3967	4888	4550	3299	3991	3325	3518	3358	4538	5693	5349	2204	6009	4614	4249	2487	6614	2366	5914	3545	3193	1995	7450	3722	3381	4054	3512	3799	6662	2057	3637	2574	2658	8970	2493	3616	4067	2206	2623	2695	2210	1684	2389	3098
1807	2504	2.89	312.098	C11H16N6O3S	ION=[M+H]+	0	3978	0	0	0	0	0	2064	978	2438	0	0	3150	3180	3848	0	0	1606	3855	722	0	1474	0	1125	0	0	2718	864	581	0	0	0	0	2864	0	0	0	0	0	0	0	0	0	0
3879	5089	5.87	164.12	C11H16O	ION=[M+H]+	526	5351	7609	1381	1586	3851	559	3558	3104	6173	1606	724	1326	1650	1345	509	799	1005	17544	3927	1035	1047	1228	5348	1002	1243	1168	1321	2357	2351	854	469	2818	1504	581	1006	639	607	2264	569	2798	1201	883	1780
3056	4074	4.8	180.115	C11H16O2	ION=[M+H]+	15956	18448	14268	17228	19185	38746	29080	14268	30048	26601	19168	21333	14871	14958	19393	22930	18648	17428	15482	21967	27757	19251	24072	18624	28200	22833	34114	20910	16975	27378	18177	15638	12107	19188	27354	18663	35945	13388	16998	18759	23553	30051	15280	19112
1095	1597	1.65	196.11	C11H16O3	ION=[M+H]+	0	0	0	0	0	0	0	0	0	0	252	0	0	0	0	375	0	0	0	931	0	0	0	0	0	515	0	618	255	282	431	0	0	644	0	0	502	0	0	485	0	0	435	0
1203	1728	1.86	196.11	C11H16O3	ION=[M+H]+	22618	18551	18129	17794	16525	20390	18097	17973	18557	21682	21866	16358	22862	19375	15316	17841	20668	23912	14568	19600	23346	12178	30842	23677	23563	16667	32898	29795	14153	30080	18730	21254	18439	17426	23759	14521	31446	11454	23563	22451	29829	35817	21237	26581
605	991	0.77	276.082	C11H16O8	ION=[M+H]+	0	10980	865	1260	2052	3003	848	31919	319	800	0	741	3768	0	0	535	726	17367	4966	4053	417	25503	641	14994	0	1224	29380	1077	954	4600	906	1249	1274	0	1459	982	697	1388	1003	725	662	1444	1054	961
617	1005	0.82	354.095	C11H18N2O11	ION=[M+Na]+	45729	35166	72240	39133	16682	47581	34170	41326	27465	25344	27609	47266	37023	42024	25430	24151	38849	53191	34362	27330	27168	39225	27238	29255	27735	29772	36609	37049	31879	28093	35304	48651	53029	24742	35013	34451	37405	49111	51077	43342	40081	47804	40209	63745
3002	4013	4.7	336.061	C11H18N2O6P2	ION=[M+H]+	1186	2083	5001	1205	671	320	318	603	11375	83172	14257	495	1999	922	1550	307	421	910	383	46188	349	15835	7015	3685	119935	447	745	1175	14402	1125	0	81361	2326	2073	0	2271	0	135955	47649	1312	2097	476	535	0
3212	4297	4.93	336.061	C11H18N2O6P2	ION=[M+H]+	0	0	0	0	0	0	0	0	0	1331	0	0	0	0	0	0	0	0	0	3142	0	0	0	0	7460	0	0	0	0	0	0	10022	0	0	0	0	0	41737	13063	0	0	0	0	0
3862	5068	5.81	336.061	C11H18N2O6P2	ION=[M+H]+	0	0	0	0	0	0	408960	0	0	0	195	0	0	0	0	0	349	0	0	5367	0	0	0	0	0	0	0	0	0	0	0	573	0	0	0	0	0	1031	583	0	0	0	0	0
4094	5340	6.16	336.061	C11H18N2O6P2	ION=[M+H]+	0	0	297	0	0	0	54169	0	0	0	0	0	0	0	0	0	0	0	0	1643	0	0	0	147	0	0	0	0	0	0	0	566	0	0	0	0	0	793	0	0	0	0	0	0
3135	4185	4.87	352.056	C11H18N2O7P2	ION=[M+H]+	0	0	265	0	814	1491	366	0	0	0	0	647	308	0	384	0	752	0	219	0	0	0	1114	265	0	1262	0	1641	0	0	406	0	151	1893	164	605	2353	0	0	489	0	369	352	0
1881	2606	3.02	288.103	C11H18N3O4S	ION=[M+H]+	0	0	0	0	4965	6516	9094	0	0	0	0	1642	0	0	0	8072	13000	0	0	2083	6144	0	739	0	7549	4572	0	1978	0	0	16287	12957	15834	0	15796	29835	9986	7850	4877	4427	7922	7979	10856	24872
594	980	0.77	346.126	C11H18N6O7	ION=[M+K]+	6955	10868	2297	4362	1415	482	832	2851	1359	2167	8777	1546	10393	1796	14369	0	563	2899	2469	3181	1898	2607	2161	6926	3922	0	3833	3057	1897	1342	492	786	334	6340	564	680	549	843	682	878	492	0	675	876
651	1051	0.94	166.136	C11H18O	ION=[M+K]+	19802	0	10377	0	17920	14600	19156	10686	28143	11145	22391	23172	18540	11040	37455	12649	20196	8161	19792	15189	21134	18342	19350	6405	12424	11843	10970	0	11227	0	24741	9793	10904	18219	9643	16232	24631	15362	9980	9962	15540	17801	15818	9504
1423	2002	2.26	388.153	C11H20N10O6	ION=[M+H]+	1104	0	878	0	0	4715	0	1126	0	0	0	0	0	0	0	0	0	0	0	9937	6159	1829	0	1098	8998	5459	1748	478	0	0	7669	0	8189	0	0	0	5446	2121	0	0	2556	4728	0	8348
48	69	0.94	244.143	C11H20N2O4	ION=[M+H]+	3793	0	0	0	4385	5029	11196	0	5748	1491	11639	2861	0	0	0	3785	3692	1002	0	3146	7680	2794	9512	0	39375	4756	0	3792	2883	0	1961	1054	0	7172	1606	1231	841	0	0	0	1138	0	619	762
4867	6359	7.26	244.145	C11H20N2O4	ION=[M+H]+	449	0	0	0	447	0	784	0	0	716	421	0	0	532	597	640	0	563	532	1089	694	0	506	0	630	481	541	0	0	426	0	540	13093	812	642	543	0	655	0	0	889	0	513	582
3820	5023	5.75	306.087	C11H20N2O4P2	ION=[M+H]+	1027	160	253	0	3033	9993	0	231	0	0	0	205	0	171	860	0	0	1488	252	552	496	5580	0	0	0	163	239	600	0	0	3039	0	0	0	0	0	621	0	0	1578	7000	0	1203	3073
1581	2232	2.55	290.119	C11H20N3O4S	ION=[M+H]+	0	0	0	0	5172	14791	0	0	5364	0	0	1610	0	0	5795	3467	4941	0	0	2740	2675	0	898	0	14600	3197	0	17398	0	0	9477	6851	5604	0	21478	16785	8130	0	0	0	0	3549	3864	24427
2267	3063	3.74	290.12	C11H20N3O4S	ION=[M+H]+	0	0	0	0	3281	9492	0	0	0	0	0	19313	0	0	0	1861	4913	0	0	0	0	0	0	0	13878	0	0	6047	0	0	10627	6214	6751	0	17305	17153	6136	0	2352	0	0	2433	5065	37644
1232	1774	1.89	306.114	C11H20N3O5S	ION=[M-H2O+H]+	0	0	0	0	29698	25997	33126	0	0	2306	1835	7522	0	0	0	36241	41717	0	0	6603	24070	0	5206	0	37597	22722	0	19883	1978	0	34981	32751	21494	0	49577	118379	46244	24605	8382	5939	30675	29886	37752	57451
1134	1653	1.73	290.137	C11H20N3O6	ION=[M+Na]+	0	0	31865	0	0	0	0	0	5165	0	1410	0	14827	0	0	0	0	8743	11882	6354	0	12936	0	0	0	0	9314	0	7661	4879	8250	0	0	7841	9581	0	0	0	0	0	0	0	0	0
630	1020	0.93	372.176	C11H22BN8O6	ION=[M+H]+	1470	1196	1332	1526	0	1133	835	2177	772	2684	1660	2124	2554	1393	1119	936	1806	1205	1211	1842	0	992	896	908	1133	1260	3045	797	1872	1647	879	2148	2019	935	2053	2220	1247	2227	2136	2149	1322	983	1391	3996
5071	6609	7.52	246.16	C11H22N2O4	ION=[M+H]+	839	0	0	0	5303	880	21964	0	0	10267	422	1518	481	685	564	2085	4871	519	0	1409	2397	972	2352	0	0	6941	0	751	1875	0	9177	3887	10487	7708	4904	12004	1355	1552	2131	6565	3054	1473	6683	17373
3513	4664	5.37	262.155	C11H22N2O5	ION=[M+H]+	0	0	0	0	2995	1234	14811	0	289	2963	359	2285	0	359	0	859	1971	0	0	440	1898	262	319	0	0	2438	0	302	312	502	7178	3129	9602	0	5900	7747	1169	2328	2187	3922	2574	1628	6497	13221
2028	2771	3.32	254.188	C11H22N6O	ION=[M+Na]+	4344	4646	2712	1522	5145	10612	10298	2036	7479	11044	8543	1916	3817	3810	1286	7718	4308	2570	9295	3875	3056	4529	3501	4495	19844	6979	2890	7407	24437	910	3574	2924	20769	6715	17560	8806	931	1831	3873	2463	26284	5225	8944	22492
555	938	0.65	410.093	C11H22O16	ION=[M+H]+	15474	18006	18534	12703	6898	0	7199	13434	18501	8573	3651	5546	15370	14227	17806	0	3585	20637	15483	7939	5525	8748	19035	17904	12078	7863	15426	11076	8430	12401	6615	5196	0	15284	9493	3234	6683	3226	1951	0	2547	2286	0	0
2911	3878	4.6	382.118	C11H23N6O5PS	ION=[M+H]+	1138	0	0	0	6306	3656	0	0	536	0	2517	9846	0	0	0	4918	13157	660	0	806	5030	1044	0	0	0	6013	0	917	1219	0	5632	6149	0	744	5043	757	3106	0	5283	8890	0	1936	3878	0
2498	3349	4.04	398.113	C11H23N6O6PS	ION=[M+H]+	587	0	0	638	0	0	0	0	0	0	2448	4822	613	0	562	2665	1933	0	0	2160	2903	0	0	508	0	2397	0	0	1570	0	0	2232	0	615	0	0	1368	0	992	3683	0	1974	4001	0
1853	2569	2.97	232.146	C11H23NO2P	ION=[M+H]+	11165	4114	4881	8716	7747	5804	5134	6080	10415	8392	3535	5211	4908	8177	6306	6428	7439	3952	8770	11154	8474	8767	11865	5968	6149	6335	6658	9683	7815	2308	7675	7716	9335	10975	8463	4684	8338	5747	9288	7143	5348	8304	4996	6491
554	936	0.65	265.153	C11H23NO6	ION=[M+H]+	5216	3665	2964	2713	6693	4390	2634	942	10211	2636	2427	7135	3052	2516	19042	1555	9575	2449	2826	3275	10510	1469	11669	3206	5185	3831	16361	3732	4137	2078	6787	3589	5683	4743	4398	4686	4719	5737	2732	4275	2396	1951	2633	4713
557	940	0.65	426.069	C11H24O13P2	ION=[M+H]+	3683	3486	4930	2597	0	0	0	1848	3807	6450	0	0	2787	2885	0	0	0	5137	3799	3535	0	2235	4360	2918	4574	0	1388	6064	4159	1795	0	1067	0	2763	1241	0	0	0	0	0	0	0	0	0
1810	2507	2.9	292.165	C11H25N4O3P	ION=[M+H]+	0	1420	1562	1269	10109	1247	1800	1563	0	1281	668	12890	1358	1215	0	1563	19784	1352	1336	2703	9651	845	0	1746	1449	10339	2110	0	0	1574	18923	12725	4961	1230	7189	1993	460	3054	0	1291	5107	11713	2515	3888
3237	4325	5.02	252.188	C11H25NO2S	ION=[M+H]+	1525	5248	6006	4146	1220	537	0	4906	5172	6866	472	1049	3271	7615	1763	805	814	2288	2107	1750	2044	3680	3701	8725	660	884	6248	8945	5203	7567	888	809	1340	3548	1992	952	1080	1269	1865	752	1545	783	848	988
3951	5175	5.92	344.233	C11H30N5O4P	ION=[M+H]+	530	0	382	318	0	697	1556	379	0	499	0	552	461	262	486	0	670	0	459	821	623	479	438	384	3338	0	575	0	559	218	489	0	735	309	0	931	516	785	0	0	0	0	517	812
5365	6982	8.06	406.212	C11H31N7O4S2	ION=[M+H]+	2611	1592	5511	1928	1902	1792	0	1791	2050	0	2498	1612	8874	1491	1959	490	1395	1909	6330	1336	776	2397	1366	1362	0	1087	1147	1975	1818	3030	3953	1814	0	1299	1405	0	973	0	2865	1908	0	1026	0	0
5007	6528	7.42	214.039	C11H6N2O3	ION=[M+H]+	4108	4415	5345	3151	494	0	0	4531	1902	0	4153	0	4396	2444	4763	317	448	5002	5014	2442	636	4559	1818	2922	0	1065	2955	2445	3202	6148	0	0	0	1838	0	0	0	0	0	0	0	0	0	0
869	1341	1.19	170.037	C11H6O2	ION=[M+H]+	17615	23949	15948	21494	355	367	454	15022	9521	11173	9143	659	18030	23965	18266	285	490	22243	25200	14333	357	14412	10360	24623	444	352	25479	13314	13900	12016	378	237	304	12673	336	277	330	591	570	468	576	388	344	394
1159	1679	1.77	170.037	C11H6O2	ION=[M+H]+	14894	23793	23547	21869	634	559	579	18617	13908	12277	10836	992	22290	27389	20709	472	739	23996	25316	14200	684	13781	14651	25822	616	753	24446	14951	12983	14042	345	378	338	16827	340	247	535	652	624	671	663	548	496	418
1493	2105	2.38	170.037	C11H6O2	ION=[M+H]+	11207	23643	24491	32348	0	0	0	8176	5374	8430	3689	0	14084	29231	10671	0	0	20614	10269	6021	113	9170	8217	21568	0	0	17740	9371	7297	13540	0	0	0	7768	171	0	172	0	223	171	0	0	0	166
1641	2308	2.61	170.037	C11H6O2	ION=[M+H]+	5960	10153	8029	9323	0	205	0	7396	2553	2764	2073	0	8823	11398	7990	238	323	6555	8793	6109	278	3597	4471	8180	274	0	8521	4784	2699	4679	0	146	171	5198	184	0	0	0	0	0	0	140	0	0
2769	3706	4.41	170.037	C11H6O2	ION=[M+H]+	4709	2958	2985	2320	2182	2213	3647	2767	6771	4781	5196	4238	2936	3333	2769	1493	2995	3096	3152	2918	3112	6172	4886	2950	1842	3010	3088	5514	9203	1785	1647	1873	1330	3421	2028	2262	1462	3265	2920	2932	2943	2240	1819	1673
3749	4942	5.66	170.037	C11H6O2	ION=[M+H]+	5168	6514	8213	5352	130	276	0	6666	6924	6308	6611	290	7210	7799	7377	153	318	6223	7868	5618	216	6063	6332	6672	1134	0	7229	7513	7679	4300	129	219	106	6771	0	0	175	0	0	300	0	0	182	179
4692	6123	7.04	170.037	C11H6O2	ION=[M+H]+	4089	8438	11796	6547	0	151	0	7639	1148	1240	2495	0	11391	6685	12075	0	0	10339	14701	5351	0	1157	1619	8030	0	122	9781	1304	803	4976	0	0	0	1868	170	0	97	0	131	0	0	0	0	0
5010	6533	7.43	198.066	C11H8N3O	ION=[M+H]+	48617	57803	58683	44741	3143	0	4023	54247	26808	90951	48940	1016	51383	41992	51393	2620	2261	50058	52038	37887	3006	44003	26210	39506	6895	10044	39378	36931	34366	70352	2044	956	1560	20018	430	524	392	0	0	0	0	0	231	1035
5022	6545	7.48	198.066	C11H8N3O	ION=[M+H]+	0	27524	0	0	0	0	0	0	3671	0	0	0	0	32550	51108	0	0	0	0	0	0	9118	4033	0	0	0	0	0	0	0	0	0	0	0	0	0	0	0	0	0	0	0	0	0
5283	6889	7.9	198.066	C11H8N3O	ION=[M+H]+	3638	4791	8621	3585	0	0	134	6672	569	3086	2233	0	4296	4027	7288	80	0	4885	6214	2255	0	1370	547	2929	0	0	7029	1648	850	5205	0	0	154	434	0	0	0	150	0	0	0	0	0	205
2753	3685	4.4	172.052	C11H8O2	ION=[M+H]+	11205	1906	3543	2803	6542	6548	10647	3227	19279	15325	16846	13799	2221	1588	3303	3627	7920	2078	1446	4943	8363	19072	15487	3745	5607	7843	1577	18119	30471	530	4131	5166	3706	8811	5716	6426	4311	10758	8595	8747	10033	5682	5689	5734
541	919	9.99	188.047	C11H8O3	ION=[M+H]+	636	7413	5343	2370	0	91	0	3129	603	324	491	0	5077	4466	1773	74	127	2201	3649	892	102	440	596	1827	0	0	2965	718	457	1113	0	0	0	555	0	0	0	0	0	0	0	0	0	0
863	1334	1.17	188.047	C11H8O3	ION=[M+H]+	35453	39071	30784	33832	754	878	987	23440	17876	19879	17360	1125	34431	39904	29200	564	1093	38037	46659	25621	944	28241	20421	35586	1331	590	36162	26237	25692	13166	452	578	473	23656	496	474	801	721	786	824	960	532	745	441
935	1422	1.38	188.047	C11H8O3	ION=[M+H]+	25006	30630	21033	30634	0	564	786	18536	11844	13324	12860	796	27931	32173	26440	0	806	27042	29281	16773	597	17835	17136	29191	715	572	29279	17865	18206	11551	0	441	0	17039	0	352	502	558	768	764	628	687	502	0
1175	1699	1.77	188.047	C11H8O3	ION=[M+H]+	7604	12887	13070	11354	418	415	517	10709	7446	6175	6367	682	12047	14282	11088	276	521	12296	12757	7571	659	7676	7130	13607	484	534	12507	8038	7621	7670	0	307	267	9322	397	295	393	350	407	408	339	534	293	350
1485	2091	2.37	188.047	C11H8O3	ION=[M+H]+	9230	18513	18598	24400	0	0	0	6130	4196	5952	3023	0	11197	22835	7254	109	259	15066	7313	5249	0	7097	6385	15994	0	0	15001	7446	5378	10010	0	0	0	5519	182	0	0	0	0	180	0	199	0	0
1571	2216	2.52	188.047	C11H8O3	ION=[M-H2O+H]+	2880	5788	0	4390	0	0	0	5331	2518	2160	2816	170	7034	6809	8963	0	0	0	9294	0	0	2147	2199	5847	0	0	6046	2252	1751	2270	120	219	0	2285	388	0	228	0	0	0	0	0	0	0
3204	4284	4.97	188.047	C11H8O3	ION=[M+H]+	1778	8505	7118	4862	0	0	0	8593	0	0	0	0	0	10383	8721	0	0	0	9763	5199	0	0	0	0	0	0	5312	1628	0	3143	0	0	0	1866	0	0	0	0	0	0	0	0	0	0
3279	4372	5.02	188.047	C11H8O3	ION=[M+H]+	2718	11221	8560	5890	0	662	369	10227	1497	1188	1468	446	8573	12501	9227	0	444	8576	10813	5565	440	1419	1566	9050	450	403	6879	1540	1264	3462	408	0	316	2492	447	0	0	280	395	0	0	0	0	0
3507	4657	5.34	188.047	C11H8O3	ION=[M+H]+	44551	54643	48894	46467	5985	2975	4806	63048	62457	46861	74693	9955	75381	52419	98483	2234	11462	67768	80819	45547	6731	50437	68537	50760	6388	6438	48786	68289	78056	12790	9755	5752	4108	58267	5970	11269	5622	11230	7583	8055	8591	2609	2617	6466
5110	6676	7.58	188.047	C11H8O3	ION=[M+H]+	17006	6136	9224	8598	12488	17845	21672	10248	27537	19531	30590	18151	13593	8174	22859	7535	19373	10796	17919	17918	16066	25140	19232	10901	13813	14341	10814	23149	34915	2358	21239	14674	13694	14794	15687	21083	14976	18364	17814	20001	17315	12681	11525	14901
5243	6838	7.87	188.047	C11H8O3	ION=[M-H2O+H]+	8890	16574	19422	13325	103	95	0	14875	3641	2987	2766	567	19057	21882	15944	0	183	18000	21265	10527	194	4333	6313	17347	0	574	19496	5158	2987	12450	0	0	0	7100	0	0	370	699	470	223	0	111	0	0
1076	1574	1.62	204.042	C11H8O4	ION=[M+H]+	3301	6504	6930	11061	155	0	0	8560	1404	1661	1285	0	8368	9030	5568	142	0	6894	6079	3170	0	2041	2004	0	0	0	11372	1657	1215	3105	0	0	0	1948	0	0	0	0	0	0	0	0	0	172
5666	7342	8.49	170.073	C12H10O	ION=[M+H]+	176	0	0	258	0	0	0	327	0	214	545	215	405	714	382	0	0	435	366	1242	0	0	0	412	0	0	400	276	190	0	281	0	171	0	0	462	234	466	200	109	0	0	0	207
1109	1617	1.68	186.068	C12H10O2	ION=[M+H]+	18623	39644	36673	34130	944	935	1063	32712	17864	16094	13869	1380	35198	46607	29292	913	1228	37191	38527	19490	1136	20115	19652	43365	0	1026	32348	22708	20917	14757	760	644	2327	25098	712	657	917	806	880	950	1041	0	702	550
1153	1672	1.77	186.068	C12H10O2	ION=[M+H]+	105420	165250	164291	149246	3526	3071	5311	139284	89833	82399	79553	6227	153374	182032	143307	2884	5290	161663	174103	100797	4267	100435	105967	181255	4452	4157	168081	99980	94921	99720	2055	2180	2355	111675	2323	1663	2982	3576	4177	4240	4700	2909	2473	2375
1711	2389	2.75	186.068	C12H10O2	ION=[M+H]+	1167	2581	7447	2886	476	622	682	3100	5796	6907	6077	406	2427	4300	2387	0	685	2445	2597	1551	642	6360	6171	2978	0	509	3434	7143	5206	1441	577	574	707	10530	578	0	657	497	761	419	0	620	573	523
2720	3643	4.34	186.068	C12H10O2	ION=[M+H]+	2562	5156	5975	4495	1093	1142	966	4910	857	847	928	1007	5000	6245	4640	804	1014	5377	5264	3780	1219	1035	1065	4714	635	971	5229	1273	1095	3732	679	771	789	1156	724	888	1120	907	1084	917	200	930	668	743
2874	3838	4.54	186.068	C12H10O2	ION=[M+H]+	4032	5959	7194	6767	0	513	0	5365	1758	1715	2729	0	0	8329	5013	0	0	0	6347	4908	0	2098	3544	6283	0	0	7468	2464	2802	4153	0	0	0	3087	0	0	0	0	522	0	904	0	0	0
2949	3935	4.64	186.068	C12H10O2	ION=[M+H]+	5383	7346	12560	8947	1609	1350	1030	10212	2409	1909	2448	1195	6113	14613	6392	692	643	6751	8853	7751	675	2449	3302	10608	622	766	12856	2495	2478	10497	738	870	517	4928	1019	925	1190	0	662	518	956	826	817	659
3213	4298	4.94	186.068	C12H10O2	ION=[M+H]+	1786	2791	4028	3654	1191	1368	1370	3535	5116	2607	2208	926	3456	3421	3604	952	1230	3240	3431	2786	1167	1780	2584	4100	1147	1579	3752	3436	5979	2807	880	1323	952	2810	913	867	828	846	1284	1113	1573	1047	962	754
3506	4656	5.36	186.068	C12H10O2	ION=[M+H]+	4688	7240	9955	6233	634	494	655	8479	6771	5035	7466	1019	9272	7867	11014	395	1236	5337	9838	6050	674	5572	7041	6737	703	699	7567	6981	8338	5621	1062	693	667	6200	960	867	860	771	910	959	0	0	448	656
4081	5326	6.11	186.068	C12H10O2	ION=[M+H]+	2453	7333	4443	3133	228	0	0	2863	1115	712	846	0	8689	4223	4600	0	0	6074	6848	3006	0	962	1083	7420	0	231	9318	1011	1163	5821	171	0	302	1571	0	0	0	246	0	227	0	0	0	0
4222	5503	6.32	186.068	C12H10O2	ION=[M+H]+	1150	8310	4970	3337	349	1013	132	3753	876	608	1011	0	11770	5193	5332	374	329	7419	8721	2337	0	765	1178	8516	261	333	12036	1017	805	6680	732	250	423	1278	424	234	606	323	950	272	268	342	282	469
4695	6126	7.04	186.068	C12H10O2	ION=[M+H]+	12908	28926	38274	20103	558	975	691	26213	4367	3921	8654	626	36676	23419	38246	614	709	32244	41968	17417	641	3950	4328	23340	630	579	28292	3744	2651	15157	0	562	528	5647	629	663	704	609	717	440	620	566	550	440
5107	6672	7.59	186.068	C12H10O2	ION=[M+H]+	2816	6279	9296	4013	984	1470	860	6371	2834	1561	2926	951	6719	6594	7815	639	1342	7318	8274	4017	1411	2285	2414	4770	429	542	5843	2758	2629	2397	866	916	753	2649	1009	665	1241	692	1598	891	663	1191	1005	900
5252	6850	7.87	186.068	C12H10O2	ION=[M+H]+	27639	57346	65038	46889	0	0	0	50438	12532	10510	10050	0	62249	75225	58317	0	0	60288	71352	33757	0	14532	0	55915	409	520	64927	16446	10628	39454	0	0	216	22104	0	0	0	0	0	0	0	0	0	0
5411	7033	8.09	186.068	C12H10O2	ION=[M+H]+	1847	5285	5763	3309	0	0	244	5503	1445	1539	1466	223	5022	6450	5424	0	0	5475	6513	2638	0	1705	1882	5879	173	0	5686	1563	1355	2918	178	228	0	2144	0	239	259	125	0	0	200	366	0	0
5825	7529	8.71	186.068	C12H10O2	ION=[M+H]+	2571	6429	5331	2840	0	0	370	3231	8196	5062	7455	303	5641	4475	2147	0	0	2651	3845	1503	0	4720	6985	2694	313	177	4302	8150	5630	1617	230	218	0	10322	277	0	0	200	0	274	357	296	255	316
6052	7772	9.11	186.068	C12H10O2	ION=[M+H]+	5532	2075	2137	1519	0	0	215	1741	2004	1596	3553	0	1921	2000	1196	0	0	1434	1819	929	0	1211	1792	1647	0	173	1775	984	1353	735	195	0	246	828	0	191	0	0	0	144	359	251	0	230
3483	4624	5.34	202.063	C12H10O3	ION=[M+H]+	4858	5227	5265	4873	826	388	0	5830	6355	4600	6873	827	7576	5122	9281	281	1161	5929	7972	4941	694	4973	6755	5843	663	639	4783	6946	7657	1593	1055	613	574	5621	707	973	505	929	1055	919	0	223	0	678
879	1352	1.23	218.058	C12H10O4	ION=[M+H]+	8095	12153	7503	9480	909	696	349	8326	5366	5307	5078	0	9945	13636	7849	914	604	14550	10770	0	938	4376	8604	10283	1204	456	9066	6927	14209	3185	303	0	351	4561	388	635	456	0	410	0	665	459	780	543
966	1456	1.44	218.058	C12H10O4	ION=[M+H]+	12358	14540	0	11322	397	337	245	9501	7105	5871	7747	504	15350	19761	8532	0	506	16970	12566	0	443	5068	11199	11591	741	0	10622	10901	14529	3018	335	455	253	0	286	357	211	381	259	430	255	207	314	322
1690	2367	2.73	218.058	C12H10O4	ION=[M+H]+	4441	13063	11846	11483	0	0	0	5974	1534	1523	1242	0	9912	23572	4267	0	0	17965	6069	1637	0	1072	3302	0	0	0	7665	2685	1960	3635	0	0	0	1979	0	0	0	0	0	0	0	0	0	0
2740	3668	4.4	218.058	C12H10O4	ION=[M-H2O+H]+	39902	5425	12031	10000	23418	22867	36949	11107	67634	45828	64186	51333	8415	5204	11852	13148	29347	7046	5034	16019	30548	67276	53587	12322	16700	26831	5439	67740	105267	1413	15487	19709	13326	32301	19742	24238	15469	33862	32607	30239	33689	19247	19892	19767
5048	6577	7.52	218.058	C12H10O4	ION=[M+H]+	431	4882	2329	1363	0	0	0	1830	443	0	435	0	6007	3160	2136	0	0	4961	3959	1038	0	588	0	3925	0	173	3673	495	0	1837	0	0	0	0	0	0	0	0	0	0	0	0	0	0
1229	1768	1.88	156.094	C12H12	ION=[M+H]+	0	1321	934	659	761	616	788	2932	673	604	771	0	1763	1638	2595	509	723	1954	3505	3530	777	555	921	1870	0	852	1684	627	791	797	583	718	615	608	0	514	845	671	0	739	665	718	640	612
6056	7777	9.11	156.094	C12H12	ION=[M+H]+	1475	1432	1785	1343	3071	865	5682	2030	1869	5855	3519	2142	5259	2007	1442	831	3269	2043	2289	2435	993	997	3952	2951	1973	4409	1647	2621	5034	923	6958	1440	2922	2910	3965	1875	4683	3546	1919	3440	1461	2698	3512	5082
1898	2623	3.05	264.076	C12H12N2O5	ION=[M+H]+	2548	2446	3922	2133	1065	1303	0	2664	1614	0	1527	1519	3617	2369	5328	415	2306	2752	3497	1603	1231	1998	1974	3120	0	1175	2475	750	2202	2671	3643	1240	0	1696	1254	0	941	0	771	622	0	512	663	0
5323	6931	7.99	172.089	C12H12O	ION=[M+H]+	920	1190	5048	2185	3242	2595	2795	2139	1509	1108	1772	3404	1750	4840	3997	1900	3066	2809	4309	1613	3408	1810	1169	1925	2298	2774	2490	3184	1530	1649	2408	2869	2020	1932	2290	3216	2953	494	3144	2258	3140	2124	2051	2671
1363	1936	2.17	188.083	C12H12O2	ION=[M+H]+	6508	5534	5509	2975	1597	5519	6817	7287	16974	3296	8230	1147	4588	3423	2103	1249	6977	6507	6168	3525	820	4813	8119	2235	1049	6500	5047	11564	8876	5462	3623	1136	5139	4187	1439	1583	521	985	584	643	559	1444	1610	890
3742	4931	5.67	188.084	C12H12O2	ION=[M+H]+	8819	12206	14022	9499	538	558	408	12466	12514	8197	11978	504	12892	15981	14667	0	600	12394	14443	10450	527	13176	9948	13996	892	524	10262	15025	12497	5100	462	0	476	11519	462	501	458	766	518	507	560	0	0	709
4295	5582	6.48	188.084	C12H12O2	ION=[M+H]+	36250	69852	136056	149626	0	0	325	114608	19756	12436	9533	0	101633	182063	93649	400	0	72773	97536	43411	626	13648	26182	149020	1342	0	155775	31204	10202	54386	0	387	0	55219	0	276	0	328	0	273	0	412	0	0
527	902	9.91	204.079	C12H12O3	ION=[M+H]+	4429	4344	4567	5862	3185	5133	21704	5702	6759	21260	3417	3679	6020	5306	6503	4806	2615	4862	6210	4830	4017	4118	7124	6398	22331	4342	5946	5632	4007	4246	3956	4405	21661	5545	3231	20229	4894	18181	4147	2953	21074	4619	3722	23713
754	1198	1.07	204.079	C12H12O3	ION=[M+H]+	2434	2391	4493	3568	0	745	0	3330	1374	1752	1733	0	2857	2660	2051	1144	991	2800	2057	1810	1345	1299	2367	4103	1546	1166	3687	1231	1461	2915	552	753	0	2578	875	0	1685	0	762	656	0	789	1825	1327
1846	2560	2.94	204.08	C12H12O3	ION=[M+H]+	2019	3013	4801	2574	473	546	0	3767	2307	0	4538	0	0	3970	0	0	553	5895	9477	1282	679	1789	1713	2343	0	414	2578	2108	924	2810	331	379	0	2338	421	0	0	0	509	0	0	516	0	0
3193	4271	4.93	204.079	C12H12O3	ION=[M+H]+	9363	11704	19403	22502	481	565	0	22620	28034	4853	4990	506	15917	30800	20816	534	778	12864	23921	10435	661	6756	9790	24394	2741	592	20159	14470	15286	14181	526	487	0	15262	529	0	577	0	631	617	0	549	679	0
186	306	3.31	220.073	C12H12O4	ION=[M+H]+	1985	3586	5734	7347	181	0	0	4665	591	896	472	0	5917	5114	4439	0	0	4588	4986	1947	0	940	917	5211	0	0	8106	775	526	5092	0	0	0	682	0	0	0	0	0	0	0	0	0	0
829	1289	1.16	220.073	C12H12O4	ION=[M-H2O+H]+	10680	11385	9036	10898	0	367	0	6837	5568	5779	4988	0	11165	12101	7761	389	0	11374	13862	6791	361	9108	5979	10757	0	0	11794	7695	6553	4028	0	0	0	7090	0	0	0	0	0	0	0	382	0	0
123	191	2.12	236.068	C12H12O5	ION=[M+H]+	4993	9522	6486	8972	0	0	0	5730	3982	3539	3478	0	7759	12422	3389	0	0	8687	4905	9789	0	4277	7221	11899	0	0	9484	8001	9737	2497	0	0	0	5557	0	0	0	0	0	246	0	0	0	0
52	77	0.94	235.085	C12H13NO4	ION=[M+H]+	3513	3724	5918	1615	0	0	0	3941	2540	932	1412	0	5837	4120	7458	0	453	5227	8151	734	0	1612	1825	4205	0	0	3594	1655	0	1497	0	0	0	2204	0	247	0	0	0	0	0	0	0	0
1273	1829	1.97	158.109	C12H14	ION=[M+H]+	4460	8537	7899	6939	2316	1782	2179	8897	2778	2490	1576	2007	9056	8374	8857	1745	2470	7777	9569	7792	2174	3190	2848	8045	1432	2026	8280	3077	3268	5981	2274	2179	2068	3102	2018	1803	1831	2117	2394	1474	1429	1684	2254	2426
1445	2031	2.32	158.11	C12H14	ION=[M+H]+	1326	1969	2056	1377	6113	5585	5074	4524	3640	3359	5126	5294	2397	2965	3553	4078	6703	2927	2489	3712	7114	3056	3077	2840	3575	5243	1662	3167	5061	1144	5462	5525	5856	2970	5276	5166	5446	5892	6079	5143	4731	4444	5272	6428
1543	2167	2.46	158.11	C12H14	ION=[M+H]+	935	2096	1682	1367	4755	5071	4209	3033	3398	2931	4197	0	3288	2345	3169	3489	4910	2222	2790	4325	5222	2656	2720	3552	3591	4491	2235	3113	4812	1344	5152	4785	4861	2465	4514	4968	4990	5620	4813	4361	4352	4471	4411	4764
2088	2846	3.43	158.11	C12H14	ION=[M+H]+	1289	3751	1506	1266	4929	4929	4730	3038	4104	2472	4108	5189	4797	2859	3017	4141	4802	3282	7857	4661	5208	3175	3252	4132	4337	3951	4229	3658	4596	1674	6561	4904	4643	3031	5953	5510	5679	5038	5302	5285	5210	4775	4395	4645
2689	3605	4.3	158.109	C12H14	ION=[M+H]+	1365	13475	9560	8683	2210	2439	1796	10199	3203	2030	1888	2119	17468	10845	13261	1375	2056	21789	38746	11197	1991	1769	2121	24077	2560	1694	36599	1775	2583	22856	2005	2412	1698	2311	2190	2112	2376	2311	2251	1550	1569	2297	2157	2342
2752	3684	4.39	158.109	C12H14	ION=[M+H]+	2062	7072	1949	1611	2640	2202	1890	9801	1855	1761	0	2611	0	5348	8262	1446	1844	0	0	12571	2448	1163	1665	0	3028	1798	0	2350	2058	0	2408	2144	2046	1869	2005	2237	2212	1939	2149	1848	2045	2211	2564	1848
2930	3904	4.64	158.11	C12H14	ION=[M+H]+	822	1473	1177	1126	8162	3650	4418	1529	3337	2952	2460	6968	1797	1383	1552	7168	8184	1347	2067	3567	8991	2704	2409	2011	2161	7449	2099	3191	3659	1459	6512	4433	9249	2110	9879	7053	7847	8989	7748	7302	7683	5382	4734	9802
3182	4253	4.93	158.109	C12H14	ION=[M+H]+	957	1631	1371	1075	3799	3026	3747	2105	2820	2422	1764	1755	1874	1594	1524	3142	3929	1427	1797	6365	2477	3104	1911	1729	2526	1900	1957	2213	2668	1559	4102	2851	4198	2164	1675	4285	4052	3780	3847	3543	3506	3403	2197	2058
3987	5220	6	158.11	C12H14	ION=[M+H]+	1115	1275	918	1001	3438	3767	3918	1677	2390	2230	2526	3823	1585	1318	1443	3254	4627	1390	1705	7655	4733	2439	1957	1614	3285	3208	1511	2527	2653	1226	4219	3283	3954	2413	3390	3638	3378	3222	4310	3109	3781	3277	3670	3908
4199	5479	6.31	158.11	C12H14	ION=[M+H]+	1589	1394	1728	1173	3480	4945	10338	1365	2129	2106	3477	3838	2068	1760	1616	3059	3761	1573	1882	12124	3926	6425	1649	2362	5016	3126	1933	1745	2699	1216	3526	2612	2711	2034	2752	2740	4110	3558	2619	3235	2942	4079	4126	3081
4849	6334	7.23	158.109	C12H14	ION=[M+H]+	1455	12347	2338	1915	5881	6710	6369	11189	5779	4826	6631	6916	12863	8443	3453	4841	6124	10306	10974	6312	6670	4417	4247	5458	5970	5308	7908	5230	5943	4863	6886	6169	5711	4766	5318	6401	6072	4762	5957	4959	6021	7059	5444	5734
5043	6572	7.5	158.109	C12H14	ION=[M+H]+	7696	2826	1648	2158	8820	8993	6888	4208	7539	5210	12240	9819	2622	2248	3791	4782	8465	3070	5479	4373	8856	4406	6135	4071	6327	6165	2945	10507	6421	1613	8704	8203	7272	4377	6331	7922	7242	7252	7654	6363	5916	5463	6273	6473
5214	6808	7.8	158.11	C12H14	ION=[M+H]+	4673	1508	5462	6259	2589	2850	2373	1679	3775	1502	2435	2705	2043	1875	1337	1949	2539	1669	2298	3432	2709	2205	2090	1978	2317	2282	2013	5046	2315	1582	2432	2085	2364	2184	2446	2647	2430	2249	2404	2223	2282	2294	2858	2281
5429	7053	8.17	158.11	C12H14	ION=[M+H]+	3297	12308	2470	5294	7244	7319	6105	10590	5463	4057	6768	6204	12661	10123	2781	4487	5690	9337	6301	5027	7623	2583	3409	5710	5470	5614	8020	4428	3841	7384	5722	6035	4168	6052	5700	6853	5256	6554	6145	3634	4834	4461	5311	5757
5588	7257	8.36	158.11	C12H14	ION=[M+H]+	1571	4814	1340	1728	4517	5725	3772	4702	3818	3390	4270	4747	5573	5087	1570	3742	5349	3688	1744	3398	4629	1883	2576	3359	3303	5029	3930	3621	3596	3242	4283	3864	3731	2249	4497	4448	4434	5619	5612	3551	3932	4154	3573	3959
6102	7825	9.22	158.11	C12H14	ION=[M+H]+	963	1489	1347	1322	2171	4271	6011	1476	1688	1755	2020	1962	2179	1762	1652	1990	2224	1565	1356	7883	2248	3063	0	1618	3810	2120	1447	1135	1958	1283	2025	2037	1992	1949	1713	1905	1956	2096	1893	1894	1922	2299	2396	2171
6256	8014	9.42	158.11	C12H14	ION=[M+H]+	1250	1867	1378	2240	4261	3134	4383	1717	3359	2984	2987	3547	1936	1584	1886	1965	1794	1101	1887	6785	3469	3335	2909	2398	3569	3170	1526	1696	1739	1454	2514	2723	3183	4101	2016	2259	2456	1801	1910	2743	3351	4314	3289	2489
1483	2085	2.35	174.106	C12H14O	ION=[M+H]+	903	1274	766	832	576	519	0	4070	738	0	0	433	1921	1415	2483	0	452	2756	6177	3175	597	564	590	2140	0	406	1810	666	724	672	463	642	0	620	590	0	524	0	556	473	0	0	573	0
5486	7117	8.22	174.106	C12H14O	ION=[M+H]+	2677	638	649	817	8460	9457	7231	952	0	0	9150	9098	812	910	1196	0	7029	1016	1433	696	9082	1671	0	976	5491	4488	0	0	761	0	6686	7757	4816	0	7038	9169	7786	7093	6986	0	6166	5804	5654	5683
834	1295	1.19	190.099	C12H14O2	ION=[M+H]+	612	662	640	1790	754	936	1679	846	866	690	792	564	0	900	836	640	2630	550	616	961	875	3051	8345	773	849	1319	804	1035	804	1510	440	647	1246	622	625	714	922	599	520	890	705	671	601	536
2229	3009	3.67	190.099	C12H14O2	ION=[M+H]+	1027	8691	5721	3421	915	435	571	8000	1448	832	1605	588	8285	8342	7590	0	525	6729	8341	4814	0	787	882	6721	661	1017	3918	2813	1006	2231	444	479	588	2483	618	486	973	602	0	580	631	954	724	548
2980	3979	4.66	190.099	C12H14O2	ION=[M-H2O+H]+	5385	4818	4339	4646	979	1356	2034	4666	5620	4518	7049	1697	5963	4569	8204	544	1648	5272	7608	5177	1417	6159	5196	4306	1271	986	4464	6057	6008	1614	2096	959	1139	6752	991	1150	1373	1305	1079	1330	1180	1088	1046	1107
3575	4740	5.45	190.099	C12H14O2	ION=[M+H]+	8104	17396	17416	9881	954	665	647	14033	5216	4064	4815	599	19091	13395	25512	492	693	13561	21654	9792	665	4458	4915	14434	560	531	12960	6483	4291	3901	718	600	725	5298	545	647	568	771	625	560	520	665	682	641
3785	4982	5.72	190.098	C12H14O2	ION=[M+H]+	518	916	607	778	2580	941	853	764	721	1413	597	1362	886	1037	737	1261	2921	605	908	1222	2555	730	759	780	2777	2878	1025	755	740	426	2957	2491	4533	872	3111	6084	1413	1388	904	1108	6068	3171	1779	1002
5612	7284	8.45	190.099	C12H14O2	ION=[M+H]+	5221	3963	5962	6683	0	821	0	6499	688	819	4966	0	3547	9717	8368	0	1008	4835	4973	2146	0	1584	967	4515	0	0	8893	3904	1407	3508	0	0	0	543	415	852	441	0	512	0	0	461	407	0
1744	2430	2.83	206.094	C12H14O3	ION=[M+H]+	6078	19090	22193	25528	313	460	475	16482	1334	1971	1500	522	17511	22589	16212	647	493	12415	12427	5238	397	2666	2611	23721	432	265	27255	2290	750	13726	266	285	0	5200	385	0	277	542	240	264	438	395	374	384
1174	1697	1.79	222.089	C12H14O4	ION=[M+H]+	8078	16757	23353	27792	0	372	0	19015	2848	3194	2494	514	21216	26190	20045	450	289	18559	16109	8474	318	3828	4584	22474	554	322	28876	4402	2129	14765	0	0	0	7390	250	0	0	0	0	0	0	484	473	0
2850	3809	4.49	222.089	C12H14O4	ION=[M+H]+	3324	1221	4647	424	0	555	0	3248	911	1790	10821	0	842	401	621	0	0	1518	4481	1124	0	0	1237	706	0	0	1203	786	413	457	0	0	0	2487	0	0	0	0	0	0	0	0	0	0
926	1412	1.37	238.084	C12H14O5	ION=[M+H]+	2048	4011	4670	9094	242	0	299	4558	750	1027	805	0	4301	5493	4359	0	415	3890	3993	2471	0	1499	1249	5502	0	0	5995	1296	1420	4751	0	0	0	1337	0	0	130	0	487	0	351	0	0	179
469	809	8.84	300.064	C12H15NO6P	ION=[M+H]+	0	674	579	725	8480	10020	1555	642	0	0	0	12708	590	1043	585	7672	12264	0	594	3620	16023	0	0	793	1744	6537	0	0	0	427	12251	4078	6892	5404	8663	12796	16768	5680	11500	6948	11274	13109	7081	6846
448	778	8.5	160.125	C12H16	ION=[M+H]+	9995	6727	7383	8637	3766	2725	6460	9407	13366	13778	8474	4394	5991	9697	13016	2268	5553	4848	5571	5769	4993	6561	6728	5677	4223	4491	10903	14062	6389	7832	3629	7639	3936	11865	3706	4658	3331	1797	3288	3535	2450	1934	2180	4508
661	1064	0.94	160.125	C12H16	ION=[M+H]+	2110	3740	3184	1290	4186	2331	6033	2796	3269	4922	7574	2107	10266	1726	2338	1800	2601	4747	2984	3845	1791	2846	10613	4931	3635	6451	2456	3699	3887	4575	2400	3058	1804	3194	4621	2175	2686	3058	2340	2652	2631	3643	4305	5204
4395	5710	6.59	160.125	C12H16	ION=[M+H]+	7921	1655	939	1019	12561	7868	23861	1059	5939	20609	12173	8886	1555	1124	1641	4229	11808	790	1455	6626	9197	5360	16092	2115	1679	9802	1948	9535	11826	851	16015	12437	11556	26617	13472	12544	4928	3867	8235	10876	4810	7294	15862	15544
5040	6567	7.49	160.126	C12H16	ION=[M+H]+	3596	1230	982	1167	4432	4459	3531	2596	3656	2843	5780	4601	1438	1251	2597	2289	4211	1635	2593	1982	4041	2365	2662	2572	2762	2971	1430	5734	3498	1087	3692	3552	2908	2630	3511	3584	3438	3470	4077	2714	3072	2468	3201	3061
6200	7938	9.35	160.125	C12H16	ION=[M+H]+	11032	15399	14121	11562	9836	3900	7683	16043	13840	12468	8975	5595	19267	23115	16721	4605	6499	17107	13733	12193	10747	3301	8848	14075	7467	7674	20019	9591	6327	19660	5076	12098	7127	6900	6659	4337	12389	8313	8332	5384	3189	5832	6492	9328
2167	2937	3.58	300.063	C12H16N2O3S2	ION=[M+Na]+	5759	0	0	512	22322	13488	35591	359	5394	40700	9988	24475	346	355	2002	15086	25000	294	388	8367	11634	10358	6903	0	37866	22581	0	8043	13038	0	31008	21910	49184	7650	25623	44754	13721	37925	16119	33240	48351	13703	28194	39136
3328	4432	5.11	176.12	C12H16O	ION=[M+H]+	981	490	564	719	647	478	1103	631	1125	449345	567	517	500	900	436	490	1372	0	450	3544	793	1549	11104	656	597	3657	800	26903	129008	466	20770	586	600	576	7248	536	704	3114	8600	574	487	653	1096	689
4642	6056	6.93	176.12	C12H16O	ION=[M+H]+	14165	11637	10907	13670	13930	14433	13093	11191	16515	13429	11856	14648	10696	12432	12185	13785	14968	11681	11208	11367	15050	14712	15006	13340	13883	13405	10928	15794	15132	6761	14549	13726	14585	14985	14174	14603	14654	13086	15640	13952	14876	14602	12412	12160
5517	7158	8.32	176.12	C12H16O	ION=[M+H]+	2803	727	1036	1224	9030	17611	794	559	14752	12678	14609	12448	745	907	1042	8899	14701	986	4255	3147	9420	2628	8893	5567	1960	13110	6875	13759	10191	419	9203	10971	7196	2147	12409	10178	8920	19747	17828	823	887	11358	746	8061
974	1465	1.46	192.113	C12H16O2	ION=[M+H]+	780	500	0	799	633	881	978	723	797	606	831	1956	1059	1093	795	660	2198	524	790	2075	639	446	747	688	975	595	0	629	1798	650	1991	1585	3009	1299	3141	1449	1289	3812	6732	4485	1994	1041	3077	3132
2614	3497	4.23	192.116	C12H16O2	ION=[M-H2O+H]+	4156	22984	15480	13247	589	853	0	14213	1233	0	754	650	25548	17558	22316	472	701	21113	23990	16647	674	1149	2184	25956	0	974	25896	1698	1451	19565	574	840	0	1389	608	0	518	0	614	493	0	693	0	0
4589	5978	6.85	192.116	C12H16O2	ION=[M-H2O+H]+	5721	29469	22420	14083	0	3554	3896	19001	1159	3633	1449	1035	25197	19160	17119	0	0	15161	23396	11027	0	896	0	17323	3746	1290	20689	0	0	9373	1002	1079	0	0	909	3524	0	3657	0	1203	4038	1360	890	3469
989	1482	1.47	208.108	C12H16O3	ION=[M+H]+	1169	1012	1890	1239	799	1663	907	1165	0	1105	1395	1698	1442	733	1290	934	1117	1400	0	1735	1289	2314	1658	2144	2049	1033	2157	660	2567	750	855	1258	1860	1365	872	1780	1586	1992	1914	6756	1041	912	634	2118
3832	5037	5.78	299.113	C12H17N3O6	ION=[M+H]+	2131	0	0	287	0	0	0	0	0	821	392	0	1638	297	0	0	0	0	5182	1408	0	410	0	996	1367	0	2096	625	2237	0	0	0	0	0	0	0	0	0	0	0	0	0	0	0
5473	7101	8.19	312.097	C12H17N4O4P	ION=[M+H]+	6801	0	0	0	0	0	0	0	1934	15388	5501	0	0	0	0	0	0	0	0	0	0	1783	2078	0	0	0	0	5554	2617	0	0	0	0	2853	0	0	0	0	0	0	0	0	0	0
536	913	9.97	162.141	C12H18	ION=[M+H]+	3455	5038	3283	2880	1191	3054	2371	1494	2027	1560	2287	1239	3119	5844	2224	1735	1908	1502	5864	2541	1355	906	2571	1652	2561	1435	1511	1114	4284	884	1194	1192	1010	2264	977	1183	1308	1298	1207	1024	993	1080	1151	1080
1546	2171	2.46	162.141	C12H18	ION=[M+H]+	441	516	0	410	6558	8022	5729	574	3772	4060	5286	7145	646	591	667	5008	7120	599	1329	4805	7815	3567	3328	851	4972	7058	587	3958	6461	0	6994	6914	7216	3143	6761	7001	6997	6695	7577	7004	6924	5956	5785	6624
2646	3541	4.23	162.141	C12H18	ION=[M+H]+	2781	5282	3372	3147	2045	1568	624	4217	1765	618	10857	1178	5793	4274	5173	1025	1236	5087	5591	5497	2346	604	1055	5942	829	1261	5601	2837	1616	4113	2249	2365	1658	842	1669	1048	1750	719	1416	1202	1216	1073	1319	1229
2851	3810	4.49	162.141	C12H18	ION=[M+H]+	813	629	532	0	2148	1941	2123	706	2648	1523	5425	1618	667	670	747	1277	2162	731	699	2820	2582	840	1215	879	1909	1689	607	1945	1834	2938	2675	3314	2377	2001	2917	1660	1630	1317	1939	2267	1184	3376	2029	2218
3291	4387	5.07	162.141	C12H18	ION=[M+H]+	1440	533	0	507	3560	9022	15968	706	2105	2207	1462	4902	545	565	639	2841	5091	581	591	11535	3817	10967	969	588	8286	4137	645	1030	3566	0	4352	2835	3815	1321	3144	3880	4119	2231	2416	3318	2854	3874	4421	3671
3494	4639	5.33	162.141	C12H18	ION=[M+H]+	5117	537	0	462	6299	19254	5653	562	4334	3651	4075	5840	0	0	457	2076	7158	0	1627	3775	8203	1479	1794	779	15933	5767	706	797	6282	0	6414	6897	3866	1746	5155	6219	4988	3871	3658	3095	3077	4352	8043	3368
4882	6377	7.3	162.141	C12H18	ION=[M+H]+	723	3648	857	702	1369	1754	1923	873	1794	1322	922	1385	3387	1073	1211	831	1651	779	2765	1726	1192	967	791	1365	1172	1141	2177	1655	918	1644	1572	1152	1253	1010	1317	1481	1419	1286	1349	1147	1160	961	1376	1371
5346	6960	8.03	162.141	C12H18	ION=[M+H]+	868	1627	1266	1221	2751	3480	30483	1109	2541	2242	1077	3355	1141	1166	1651	2416	3055	726	1004	17351	2526	39962	1700	1104	5948	2483	1134	2648	2922	636	2865	1549	3216	1568	3348	2958	3228	2010	2008	2968	2834	1938	2245	3268
5572	7235	8.38	162.141	C12H18	ION=[M+H]+	4564	681	925	639	2419	6522	3460	708	4534	6515	3588	3718	833	824	730	1597	3130	655	1732	2982	5663	4000	2138	730	14516	1242	727	1255	5954	532	3739	1726	2364	2230	3721	2440	3933	1280	1724	2014	3750	1830	2752	2115
5805	7505	8.69	162.141	C12H18	ION=[M+H]+	3663	3113	2317	1136	6983	3812	13310	3352	5465	8049	5825	1957	4761	1284	6637	2104	7999	1506	2214	6769	4760	3828	3506	2384	4832	7478	2436	2898	6291	1449	6588	1763	3932	11873	6865	5300	7468	4810	5557	6215	2451	3124	6470	10179
6020	7739	9.05	162.141	C12H18	ION=[M+H]+	5201	5183	3928	4109	2376	7006	6276	3721	3033	2320	4138	2250	2985	7203	3967	2394	5810	1833	8197	5534	4117	2019	1241	1633	13111	2395	2122	1074	6121	952	2737	2788	2292	1812	1929	2039	1724	4353	3323	1679	2137	1517	1427	3133
6195	7933	9.32	162.141	C12H18	ION=[M+H]+	4386	1341	2684	1184	5956	3460	7917	1220	1325	7686	8472	6589	3158	1701	1410	2404	14855	943	5034	5508	7489	3585	11337	5249	1966	8915	1396	6775	10634	990	9193	5732	4374	11278	3007	8499	2644	1108	3005	5560	1492	1441	4427	5105
1969	2700	3.17	286.082	C12H18N2O2S2	ION=[M+H]+	585	893	633	0	0	5106	768	495	498	834	646	1655	1081	0	871	218	270	525	1680	805	0	1269	1211	898	2302	273	480	2757	464	0	0	0	505	839	1510	922	0	2186	0	0	3206	0	279	2267
4027	5265	6.06	270.102	C12H18N2O3S	ION=[M+H]+	3489	7255	12496	5377	1556	841	0	11774	4749	0	4097	792	9120	7783	1737	528	527	9445	5310	2922	406	2627	5116	9196	0	933	5167	6098	9689	2166	0	678	0	6775	837	0	541	0	581	762	0	0	0	0
753	1197	1.07	284.123	C12H18N3O5	ION=[M+H]+	4669	7834	6528	5492	0	3525	1454	0	1558	4052	0	1416	2560	0	0	0	1624	8075	7584	5196	817	3241	2459	4567	0	1383	4166	4559	6881	8083	3384	2837	2115	973	8513	3581	2481	1327	2221	858	3799	1019	1129	3609
647	1047	0.92	374.119	C12H18N6O8	ION=[M+H]+	0	7566	5714	0	0	2587	3104	11051	3062	1818	6776	2192	19277	11476	6877	3265	2663	7496	10622	6381	1840	2948	2958	3163	2638	3938	13757	3577	2000	9888	3001	1513	9656	4440	3209	2864	3814	4011	4914	2966	2001	4927	1888	5149
2388	3214	3.89	178.136	C12H18O	ION=[M+H]+	1923	3570	5810	3999	570	2006	496	4603	3891	1439	435	1044	3265	4025	5734	511	904	4023	1875	2935	890	692	3274	5837	1739	1047	5359	2501	1636	33445	1682	1758	396	2731	1384	886	1214	950	983	969	783	1034	485	906
4290	5577	6.43	178.136	C12H18O	ION=[M+H]+	347	469	717	1517	722	6192	619	601	1312	113999	2036	1020	756	950	899	834	1330	770	789	1512	1797	622	551	1076	644	13520	647	8373	34399	386	18714	789	1473	715	19378	1156	1242	3165	13357	971	1344	655	1497	0
6042	7762	9.07	178.136	C12H18O	ION=[M+H]+	1347	1616	1950	1134	2072	2756	2480	1344	2970	1277	2132	1864	2607	2319	2924	665	2792	1729	2500	2632	1685	1888	1684	1222	2102	1120	1637	1858	1448	1449	4444	1295	1900	2046	1238	2865	1709	1586	2581	1434	978	1654	595	1198
2147	2916	3.53	194.131	C12H18O2	ION=[M+H]+	1691	1861	3435	1309	1899	1452	2004	1619	2578	1288	2961	1827	2475	2831	2767	1770	1216	1194	2871	2405	685	1480	4045	1113	2947	1222	2906	3523	1846	1069	2633	2815	1618	2520	1788	1896	2126	1835	2155	2278	788	1266	797	2236
673	1084	0.93	226.119	C12H18O4	ION=[M+H]+	545	978	695	780	0	0	0	0	0	727	959	1645	0	687	0	848	1238	0	0	1428	695	791	605	0	1129	844	0	0	1550	999	0	1048	2748	632	1764	0	0	1891	1413	2437	0	962	0	3016
4531	5894	6.76	256.144	C12H20N2O4	ION=[M+H]+	3301	7132	8797	4869	6148	1163	13721	9202	3086	37584	9540	560	7607	8834	2773	0	620	7584	6769	2385	0	1280	7144	7299	1602	560	5742	2818	3519	2957	503	0	0	7526	530	0	477	0	461	454	713	860	896	6749
2389	3216	3.89	196.146	C12H20O2	ION=[M+H]+	522	1002	1754	1311	0	709	0	1087	923	416	208	424	937	1405	1823	0	334	1263	602	840	0	0	1056	1549	428	396	1841	761	334	10646	631	504	0	880	463	0	262	0	0	289	0	0	0	0
1195	1719	1.83	212.141	C12H20O3	ION=[M+H]+	2381	3049	10809	4737	0	841	0	0	2593	2152	0	0	4244	3126	1898	0	717	3372	0	2729	786	790	4162	4476	2041	556	4929	1726	2143	2031	494	728	0	2261	791	0	552	0	0	0	0	0	0	0
51	73	0.94	243.147	C12H21NO4	ION=[M+H]+	0	0	6693	741	0	0	0	0	0	0	0	0	5521	0	548	0	0	941	5123	1663	0	2305	0	0	0	0	3171	0	0	1785	989	0	0	0	0	0	0	0	0	0	0	0	0	0
4624	6031	6.88	274.133	C12H22N2O3S	ION=[M+H]+	9323	18176	12409	8030	2359	1493	0	15741	7360	0	8772	1716	10088	24596	9670	1074	3361	17724	7015	7841	2731	2617	8245	7939	0	2085	20246	8706	8084	25995	1704	2346	0	10300	2100	0	4039	0	1407	845	0	963	1881	0
4833	6311	7.22	274.133	C12H22N2O3S	ION=[M+H]+	3451	7844	8107	2563	1333	1253	0	9260	2778	0	2000	558	7094	5098	3242	407	812	6493	5799	2983	628	2594	2622	4667	0	1167	3372	2645	6411	2472	1245	1514	0	3431	1759	0	952	0	607	878	0	751	2555	0
4338	5635	6.5	258.16	C12H22N2O4	ION=[M+H]+	5077	14947	17389	8668	5107	1551	1556	18264	11246	15337	8567	1462	13167	11744	4010	502	910	13995	13299	8118	983	3469	5637	12168	9308	997	8437	8891	18094	3586	781	1036	1116	12330	829	707	722	659	645	617	16408	1586	1601	1219
5718	7404	8.54	258.16	C12H22N2O4	ION=[M+H]+	2014	2097	2741	1808	2340	920	4041	4222	2179	4601	2420	880	2538	6094	977	783	1751	2858	1586	2003	1560	962	1993	1922	3483	1719	2136	886	2342	3102	1252	1729	2284	3202	1243	1520	1364	1715	960	812	1576	1085	1322	2816
2000	2739	3.25	274.155	C12H22N2O5	ION=[M+H]+	4516	11470	15122	7821	1500	2550	2082	15801	4190	7795	3075	1547	11823	11152	3922	622	1171	10151	9335	4152	1314	1990	3156	11353	5729	1072	9992	3420	6317	5081	1150	1037	1891	6573	1366	1561	1172	2144	919	906	2271	2689	2518	2234
4445	5779	6.63	274.155	C12H22N2O5	ION=[M+H]+	1635	1213	1345	1027	4900	4115	7088	1670	1214	2051	1111	7934	1671	1555	1975	619	1147	898	1708	1801	2686	919	938	1174	967	2127	1936	1237	1086	2469	6187	7648	11622	1446	5625	4916	1969	11057	2140	4539	4020	4111	6344	12693
94	138	1.28	213.173	C12H23NO2	ION=[M+H]+	2968	1952	2418	1644	943	3545	1224	5241	3095	2183	755	3600	3638	2245	4525	997	2108	2528	1518	4393	3314	260	4797	3961	2859	2206	2457	2698	1504	18970	1852	5984	0	2177	739	1923	4196	1678	1431	363	2673	2206	1591	1553
3209	4294	4.95	260.175	C12H24N2O4	ION=[M+H]+	13459	4033	2137	1418	12122	7326	45374	4162	9243	27569	11482	12238	10763	2374	5349	2717	28955	2503	3164	6781	8477	1632	8217	4736	20508	9901	2306	6309	6242	2951	26055	4494	15174	10832	14727	19906	16233	16464	15416	15104	10587	6297	13076	28425
3841	5047	5.78	260.175	C12H24N2O4	ION=[M+H]+	5449	2692	2147	1208	5002	2257	8919	2718	4489	22142	9299	2729	3646	6316	4060	1108	4348	3109	2477	2408	2970	4148	4827	2197	6449	4844	2943	12505	8631	6367	4193	9073	7585	6961	4289	9442	5429	3915	5034	4273	4921	1294	4303	10094
4245	5529	6.37	260.175	C12H24N2O4	ION=[M+H]+	21483	2930	3062	2144	10359	10006	48652	2323	2576	66368	28297	14396	2940	1674	4191	3772	34269	2221	3829	3928	9008	9323	17025	2826	2890	14261	2421	15951	33006	1177	33258	17640	20406	29411	18267	44647	3369	4013	9115	19906	9264	2998	14776	37562
4792	6253	7.14	260.175	C12H24N2O4	ION=[M+H]+	8970	9158	4944	3735	1640	1156	4791	9179	1670	7703	6990	1962	9084	6694	1853	745	1938	6122	5546	2027	981	1501	3042	7711	5625	1711	5926	3610	5418	2673	2815	1710	2685	3779	1781	2406	832	988	1260	3619	1325	982	2357	5119
5204	6794	7.78	260.175	C12H24N2O4	ION=[M+H]+	8652	3509	2292	1317	1520	2854	3939	1872	2602	8100	3087	1137	4676	3618	579	1022	1414	1810	3486	1832	1313	2430	2465	3152	2556	2835	1895	3791	10154	1044	1396	1433	5522	6703	2185	3266	1021	1262	1380	1646	3831	2251	2958	4822
4213	5493	6.31	340.13	C12H24N2O7S	ION=[M+H]+	2251	2103	0	0	656	881	579	2674	5960	5535	15087	832	7001	4151	744	558	979	629	2613	1065	518	763	4124	0	868	615	0	4026	17755	0	0	705	1014	1864	622	933	636	371	642	0	691	667	596	1174
533	909	9.96	200.178	C12H24O2	ION=[M+H]+	4521	6036	6929	4141	3273	1907	0	4992	3479	0	2973	2870	3874	4068	4042	4080	2525	8280	3821	2788	2115	3501	3583	3256	0	2861	3936	2871	3101	7879	3359	3773	0	2673	3933	0	1934	0	2586	3833	0	2548	3578	0
414	727	7.87	199.194	C12H25NO	ION=[M+H]+	13059	13154	12486	10779	11822	10441	4347	12955	10744	4734	13032	11295	11668	8431	12393	12627	11528	13140	11519	10269	8728	13665	10720	10333	3320	13187	11368	10351	11764	14525	11737	12774	3499	10323	12690	4341	8991	3487	10429	13636	3811	11815	12396	5103
4117	5369	6.15	294.162	C12H26N2O4S	ION=[M+H]+	2406	939	1214	1819	7306	3691	2048	1328	4256	2976	3454	2399	1030	1460	798	3481	3631	980	901	5967	3046	3697	4043	1583	3223	3199	873	7204	3155	475	2784	3206	4038	8691	2035	1779	4622	3468	2476	2693	2492	7449	4993	3824
4055	5295	6.1	384.134	C12H26N5O5S2	ION=[M+H]+	40038	6143	11778	3872	7293	4456	0	15709	20136	1462	9353	7643	25168	13130	26794	3655	13921	12287	19768	5990	2000	2857	9883	5323	0	2191	9344	9021	34465	1420	2971	1836	0	21337	5964	0	3332	0	4015	2569	0	0	3180	0
2158	2928	3.54	298.193	C12H27NO4S	ION=[M+H]+	2764	0	5134	3854	8408	14303	29992	0	6635	2693	6518	6823	8122	0	7283	7057	13082	0	0	3782	4681	0	7645	10892	10580	8593	8463	5976	0	3730	11594	15342	9022	10733	8250	8951	8976	22861	10891	11868	4226	3969	7893	5185
1087	1587	1.62	330.183	C12H27NO6S	ION=[M+H]+	1797	7639	4708	4783	2483	2054	980	8421	1397	1363	2139	3612	7714	12151	6538	1691	2048	6143	6596	4604	3736	1130	1894	11338	1242	2069	5932	1892	3718	3021	2152	2803	3127	1485	2486	1396	2703	5789	0	1683	2668	1412	2261	2082
5878	7587	8.82	295.251	C12H31N4OP	ION=[M+H]+	3839	2966	3442	4187	3046	4602	4295	3912	4135	6532	3357	2965	4628	4654	3512	3771	3659	3590	2743	5312	3882	3352	3882	6773	3426	2165	5037	4185	2742	2470	2456	2773	4224	5558	2741	6145	3316	5105	4355	2941	5995	3693	3033	4569
5218	6812	7.83	279.256	C12H31N4P	ION=[M+H]+	3686	4773	4442	5675	4259	5854	4744	5177	4910	6692	4060	3479	5737	5337	4318	4943	4378	5312	3706	5454	4671	4902	4746	8188	3666	3345	7387	5520	2939	3660	3903	2888	4096	6380	3338	6016	3780	4641	5362	4270	4436	5964	2757	5248
579	964	0.71	230.019	C12H6O5	ION=[M+K]+	2262	218	0	290	1647	529	1296	302	3239	665	1039	1943	811	0	1422	0	309	152	2708	582	3236	1768	1253	196	1751	0	0	391	1600	0	684	260	310	1204	282	676	353	541	0	568	0	0	243	180
447	777	8.48	151.054	C12H7	ION=[M+H]+	116	161	213	166	0	289	0	139	112	0	267	133	203	437	459	0	178	206	254	1236	308	0	0	224	0	0	221	191	0	119	125	0	0	0	0	0	0	0	0	92	0	0	130	0
3570	4735	5.42	184.051	C12H8O2	ION=[M+H]+	4600	4334	1872	1048	1076	960	1040	1970	2141	3619	4713	897	3198	2636	3494	334	1238	4069	3671	1856	666	2650	2133	967	3781	0	1393	1786	4148	1600	1907	1455	2506	1618	1821	4072	1318	1765	1348	868	1594	418	0	1608
2887	3852	4.56	200.047	C12H8O3	ION=[M+H]+	5158	1118	1641	0	3612	3696	3680	2081	9431	6385	5978	7388	1750	1265	1647	3533	4822	1485	1509	3717	3678	8467	9494	2391	2270	5385	2037	8670	7195	699	2170	3258	2648	5791	4099	3489	1885	3408	3783	5393	4938	2537	3159	3897
1691	2368	2.73	354.014	C13H10N2O8S	ION=[M+H]+	2506	417	0	595	9556	9809	1270	458	3192	640	5970	26015	913	587	1388	7898	8525	730	1439	1957	4916	9093	2372	458	1534	18070	585	2840	9420	0	6838	8412	1009	1776	8751	1392	9403	957	4560	25065	1269	3342	8318	656
1998	2737	3.27	198.068	C13H10O2	ION=[M+H]+	9526	1942	8285	1348	980	170	0	3918	3258	5924	3095	1125	941	2224	853	337	209	1205	3604	1491	207	371	5914	2525	338	266	2630	320	1740	1520	295	293	365	3325	221	0	328	0	533	217	0	331	217	303
4243	5527	6.36	214.061	C13H10O3	ION=[M+H]+	574	0	0	0	0	0	124	0	419	757	0	0	953	0	0	101	115	0	0	0	0	0	0	0	0	0	478	0	0	0	0	0	0	0	0	0	0	0	0	0	0	0	0	0
1206	1731	1.86	182.096	C13H12N	ION=[M+Na]+	3765	6555	12649	11006	589	540	0	15262	14060	4525	5412	655	13209	21923	12613	617	493	11435	15611	0	674	4833	11460	21580	0	508	10855	5137	9653	5706	0	598	0	11191	0	0	640	0	554	463	0	556	503	0
569	952	0.67	380.072	C13H12N6O8	ION=[M+H]+	68087	60746	16633	35708	38866	10763	28289	47678	59512	27007	23151	17066	58668	24598	77602	2049	5316	63963	78621	15409	25385	40448	46536	72320	64441	9341	25667	42388	41659	14754	7719	8621	1920	29977	8873	5475	6215	4279	1803	1954	1789	2045	2067	6107
1664	2338	2.66	184.089	C13H12O	ION=[M+H]+	43462	65294	61831	58491	2260	2325	1691	46124	18724	17175	15135	1078	57044	62435	51083	1462	1891	47300	56503	30375	3646	26830	30434	53521	1123	2655	54489	27370	18782	29691	3437	3154	2494	33864	2970	1699	2955	1272	2695	1650	1509	2988	3182	4045
2880	3844	4.58	184.089	C13H12O	ION=[M+H]+	4537	3497	2964	2509	677	695	0	2810	7134	5826	7269	686	4226	2936	5397	400	605	4050	4378	3443	621	6901	6322	3086	948	488	3266	6440	7936	1622	485	497	0	4932	515	0	820	667	685	516	641	472	509	518
3745	4935	5.67	184.089	C13H12O	ION=[M+H]+	15753	17202	23654	16740	0	486	353	19582	21318	16889	18224	642	19735	22703	24290	437	805	18820	22804	15293	657	19085	19580	19706	3321	419	18792	22062	21777	10897	479	463	0	19685	0	453	409	560	646	611	730	411	491	440
5659	7335	8.49	184.089	C13H12O	ION=[M+H]+	0	664	725	651	555	0	0	556	550	0	817	0	601	1777	648	0	0	608	974	3575	0	0	544	821	0	0	1189	475	0	404	202	0	380	397	0	0	0	0	0	0	0	525	279	212
4150	5409	6.21	200.082	C13H12O2	ION=[M+H]+	3225	5512	702	3172	0	387	566	12983	2348	4902	4238	301	11553	6517	2346	0	0	3470	5761	2046	0	1756	8154	4913	554	0	4736	5960	6726	4606	238	294	368	466	0	578	348	359	0	191	429	290	353	360
4297	5584	6.44	200.082	C13H12O2	ION=[M+H]+	1030	2546	501	1445	454	0	0	8197	0	1098	643	0	7442	2468	2272	0	0	2883	2086	778	300	0	4282	3204	454	0	3545	725	730	1818	0	0	0	0	0	542	0	0	0	0	0	0	0	0
4908	6406	7.32	200.082	C13H12O2	ION=[M+H]+	6214	1503	6382	5624	0	0	0	11827	6207	14137	3078	0	3838	8447	9498	0	0	7786	7920	3051	0	1851	2834	4188	677	406	7992	2893	5950	4440	0	430	0	2307	0	629	0	0	0	0	0	0	0	0
890	1368	1.23	216.079	C13H12O3	ION=[M+H]+	8200	23807	13705	17042	655	0	514	16424	6643	7296	5777	0	15422	24978	10572	749	0	24010	17373	9416	0	5958	9907	23766	659	700	15008	8967	16192	7317	0	0	0	6912	987	374	0	571	301	0	742	342	0	328
2448	3289	3.98	216.079	C13H12O3	ION=[M+H]+	803	3998	3030	1179	235	226	163	9858	3145	5450	1417	0	3087	5645	1659	0	0	4050	3259	826	0	742	1071	1761	0	0	1547	680	1426	1415	0	0	0	5349	0	0	0	0	504	0	0	0	0	0
3907	5122	5.87	216.079	C13H12O3	ION=[M+H]+	31470	8990	18272	3873	1305	923	0	11289	4373	16263	12397	1522	11071	4495	3975	1639	1268	7465	8828	5022	1220	1364	12820	6710	604	1448	6130	1562	2073	3291	406	1821	0	16972	658	705	635	1230	5185	1306	1274	867	912	0
4186	5459	6.25	216.079	C13H12O3	ION=[M+H]+	3470	7324	8147	4369	187	233	0	7038	2020	1296	2115	129	9728	7043	5768	0	0	10351	9202	2683	0	1306	3123	4952	0	0	6772	2071	1619	2911	0	0	0	2402	0	0	0	0	0	0	0	0	0	0
4737	6174	7.11	216.079	C13H12O3	ION=[M+H]+	4622	14504	14195	9531	237	0	0	13611	1239	828	1373	373	19921	25517	11356	333	307	21322	19201	4117	326	740	2127	11921	291	482	14645	2535	1039	7546	295	0	0	2248	372	340	1221	309	349	250	423	882	522	284
747	1188	1.06	232.073	C13H12O4	ION=[M+H]+	12889	32755	4968	5443	3500	5004	19463	7032	9764	7158	8501	1834	10322	3745	4424	5159	1110	3304	9774	6454	1577	17091	18297	4079	5422	6557	19422	3327	11428	10239	3345	2251	2901	3220	2304	1439	1335	1149	1490	2602	2329	2159	769	832
969	1459	1.45	232.073	C13H12O4	ION=[M+H]+	1463	6051	4757	1457	694	853	1110	3569	3045	1016	1893	824	3238	1107	1682	590	800	1648	1623	1936	1151	2468	2990	2148	1336	780	2555	2069	5635	8541	999	1091	1280	2417	799	622	881	0	423	787	1950	579	444	425
2514	3371	4.06	232.073	C13H12O4	ION=[M+H]+	13891	7861	10482	4833	7397	1224	3832	6885	3172	5855	28657	3221	3094	5237	3382	964	1676	3083	5576	1759	904	1255	8796	3290	2736	850	7792	1992	2091	8937	1722	1359	989	5372	485	385	646	298	1405	0	544	1610	460	431
1227	1765	1.88	170.109	C13H14	ION=[M+H]+	817	967	699	734	850	0	0	3270	644	0	538	622	1653	1421	2450	529	728	2290	3792	4335	0	0	534	1918	0	758	1784	0	754	721	509	429	766	735	662	0	755	738	787	0	1031	0	535	0
5044	6573	7.5	170.109	C13H14	ION=[M+H]+	6701	1259	539	1764	7739	8322	6057	3304	7510	4740	11503	8759	1620	1482	3362	3843	7521	2267	4370	3353	7842	3858	4314	3726	5256	5479	2049	9727	5686	577	6621	7165	5980	3697	5714	7118	6634	6629	6886	5170	5420	4644	4673	4826
5866	7574	8.79	310.061	C13H14N2O5S	ION=[M+H]+	20347	255	376	0	4284	3730	0	0	13545	2329	25876	1761	0	98	402	2152	11449	0	0	5190	2564	7995	17408	0	522	18742	0	16424	20606	0	43776	16430	0	18221	1704	300	1628	352	763	3511	0	267	3395	0
5877	7586	8.79	294.087	C13H14N2O6	ION=[M+H]+	7447	0	230	138	1109	1162	967	261	4970	15767	7345	695	0	227	0	747	2706	403	0	1720	840	2212	5729	0	3005	4613	0	5889	5703	0	12131	4440	990	6041	471	1724	459	1401	289	813	821	138	928	1208
5671	7347	8.47	286.118	C13H14N6O2	ION=[M+H]+	10793	0	0	0	0	0	0	177	2050	20820	2995	0	0	0	0	0	0	205	0	615	0	1928	5445	0	0	0	0	4225	2810	401	318	293	0	882	0	0	0	0	0	0	0	0	0	0
1125	1638	1.7	186.104	C13H14O	ION=[M+H]+	1544	3677	10284	2787	425	0	0	6067	1864	1276	1549	0	7059	3456	2940	395	433	3613	3583	2538	427	1296	1168	3476	733	488	3831	1080	1785	2469	0	362	0	2648	0	0	0	0	420	445	0	464	360	0
1746	2432	2.8	186.104	C13H14O	ION=[M+H]+	2516	2334	8843	1100	1100	0	0	3187	858	982	1040	0	4620	2269	2012	0	0	2459	2743	1660	0	1443	0	2651	1439	0	1491	573	702	2438	0	0	0	1010	0	0	0	0	0	0	0	568	0	0
3153	4217	4.91	186.104	C13H14O	ION=[M+H]+	7568	8442	9389	3091	1785	1951	1926	9040	4772	18072	7039	1608	3879	7884	3679	1641	1616	3820	3513	2779	1754	2383	1180	9406	1594	1854	2511	2190	3063	2004	1918	1803	1976	6557	1901	1849	1710	1591	1803	1793	2168	1411	1469	1502
5772	7468	8.66	186.104	C13H14O	ION=[M+H]+	0	10038	1397	936	712	681	569	7300	901	568	578	0	2083	5539	2713	0	438	1387	1604	1220	0	518	0	4125	0	521	857	586	0	0	0	585	475	609	422	791	510	546	632	0	533	471	554	560
693	1116	0.99	202.099	C13H14O2	ION=[M+H]+	1851	5158	5740	1408	579	450	524	2787	859	1135	952	0	3157	1325	3467	1445	1063	1539	1778	1318	488	2418	1573	3034	683	759	2205	1151	1032	3119	339	482	480	963	465	299	0	412	529	523	545	564	451	436
2712	3635	4.34	202.099	C13H14O2	ION=[M+H]+	714	6261	4311	2927	0	732	0	5591	769	730	905	0	5619	6547	5360	0	668	4964	5944	2979	738	627	840	5765	571	587	3910	614	819	1886	0	622	0	750	682	0	564	0	0	0	0	0	541	697
3086	4112	4.8	202.098	C13H14O2	ION=[M+H]+	5534	7282	5990	5705	8571	11920	16727	5069	7719	14714	7288	5942	5048	4063	6229	8029	7753	6092	5774	5252	8777	6637	6260	4636	15177	8653	7127	5220	5936	10209	7486	5614	7619	4628	11763	11753	12050	6829	4697	8097	14281	9252	6383	12723
4133	5389	6.22	202.099	C13H14O2	ION=[M+H]+	44140	9896	81979	19393	8131	2227	1918	53561	227194	41004	60878	2669	42448	72370	23100	558	4740	40631	54446	27998	1108	9875	12403	57282	5086	841	41577	9195	45890	98980	1088	1018	818	36533	855	1160	1212	440	1057	635	530	1008	663	593
4320	5613	6.51	202.099	C13H14O2	ION=[M+H]+	116424	225046	408536	206888	14985	483	834	213416	58501	283022	143670	2323	365085	204857	199785	704	6552	163706	241094	119792	1566	51606	67070	267236	5103	525	235990	106189	201157	105024	0	0	1092	130662	300	428	0	466	1624	901	889	532	446	783
5660	7336	8.48	202.099	C13H14O2	ION=[M+H]+	663	886	1102	819	562	0	350	862	672	923	685	0	1211	1383	1005	0	529	1023	949	1155	489	483	675	963	419	0	1220	605	606	720	0	0	0	674	0	434	618	402	455	245	0	0	0	661
5943	7654	8.92	202.099	C13H14O2	ION=[M+H]+	10549	4073	4075	2283	2720	1673	2325	3270	7278	3263	3730	2909	10942	3273	6711	893	2675	5201	5834	4001	1972	2533	10262	6722	1633	1778	3501	4144	10451	1141	1986	1317	1624	6280	1622	1571	2543	2928	2819	1536	2073	1244	1248	1777
147	239	2.55	218.094	C13H14O3	ION=[M+H]+	39466	4908	12019	5547	1410	503	747	26049	52307	14632	47019	1050	5211	4285	7468	693	983	1956	14844	4643	452	1287	19496	4368	1040	400	9991	1062	11993	4794	425	372	0	23879	540	0	527	629	2156	326	0	562	0	0
732	1169	1.05	218.094	C13H14O3	ION=[M+H]+	12681	5172	8531	4631	4885	5053	4604	8840	5913	2449	3872	3322	4253	3535	6006	5195	2900	5109	2481	4880	5882	2756	5597	5330	6089	5560	5660	2983	5741	17205	1896	3767	4071	0	0	2336	5623	3354	5573	2959	3475	4782	3770	3683
1016	1512	1.5	218.093	C13H14O3	ION=[M+H]+	2676	2952	5877	1564	1084	952	1678	5211	1711	1472	1906	823	3396	2075	3055	1193	942	2338	2331	1987	950	1863	1321	1863	1365	1415	3335	1401	1518	18786	918	812	1027	3158	1327	1177	1159	1074	1666	846	1249	1255	978	824
1213	1743	1.86	218.093	C13H14O3	ION=[M+H]+	9731	9472	8571	8693	5446	7064	7984	6389	5601	14196	7596	7196	7234	5858	5065	6410	8860	10494	4067	5001	4978	5861	10383	6895	13646	5932	9722	10790	5678	16512	8270	9830	11312	5101	10451	7953	13021	6797	11148	10688	17087	13945	9394	13593
2080	2837	3.42	218.094	C13H14O3	ION=[M+H]+	723	866	828	719	413	0	0	681	479	970	0	280	748	1089	0	152	308	586	922	868	0	614	643	776	0	0	773	0	0	717	342	262	0	718	318	0	339	0	221	0	0	0	195	0
2904	3871	4.59	218.094	C13H14O3	ION=[M+H]+	1874	2771	3616	4733	288	199	0	3581	909	1020	926	231	4217	5071	3183	233	0	2713	2960	1973	0	1566	1373	3682	0	372	4502	1281	862	4477	0	309	0	1014	254	0	0	0	253	211	0	0	244	0
3467	4605	5.31	218.094	C13H14O3	ION=[M+H]+	1150	3078	5430	5153	355	221	0	4567	792	0	648	0	4521	10563	2931	426	0	3559	3004	2330	327	613	1382	5738	0	349	5697	1382	601	2468	0	0	0	1930	278	0	0	0	267	189	0	392	0	0
1997	2736	3.26	234.089	C13H14O4	ION=[M+H]+	31082	5895	26226	3997	2667	0	0	11573	9724	16798	8827	2985	1830	5626	2307	490	331	3463	11193	4379	283	670	19259	7747	721	320	6286	534	4499	4658	437	866	509	9725	0	0	240	0	1841	0	0	900	0	0
1256	1806	1.95	250.084	C13H14O5	ION=[M+H]+	3473	11772	5223	8338	588	348	545	3762	890	1695	1325	940	5114	20597	2747	411	825	4740	5835	2408	631	1131	1988	6086	657	383	6031	3079	919	4201	639	1678	1030	4303	1386	1628	1300	1346	1451	389	1364	753	544	1085
2929	3902	4.64	172.125	C13H16	ION=[M+H]+	700	1731	956	1329	6350	3057	3899	1348	3710	2865	1791	6038	1942	1376	1099	6360	7878	1334	1860	3422	8207	3125	2283	2606	2052	6520	2672	3124	3366	2103	5616	3837	7246	2393	8437	5865	6960	7847	6663	6950	6369	5044	3721	7206
3183	4255	4.92	172.125	C13H16	ION=[M+H]+	1197	1422	795	1095	2423	1859	1246	1223	1975	1804	1187	1180	1333	1428	1063	1061	2387	1272	1695	2786	1883	1837	1389	1634	858	1327	1433	1938	2083	1257	2493	1851	2961	1435	3176	3025	1050	2955	2439	2684	2712	1700	1920	1176
5630	7303	8.45	312.076	C13H16N2O5S	ION=[M+H]+	23861	5993	8794	2572	4495	2595	0	4175	5257	1247	26724	825	3203	4823	4808	887	1504	3730	10858	4325	644	8297	5237	3642	117	5974	5657	16349	11635	7043	5884	5700	147	6298	931	433	693	0	3609	3031	0	389	1192	0
6090	7813	9.15	312.076	C13H16N2O5S	ION=[M+H]+	172527	721	0	0	4790	815	0	1978	80604	26949	155661	707	0	0	0	820	606	674	2397	13300	0	85834	66132	838	391	1891	0	226474	22562	2153	1471	0	0	52870	0	0	0	0	4023	1722	0	0	0	0
6285	8048	9.48	312.076	C13H16N2O5S	ION=[M+H]+	0	3051	0	2296	8485	1540	418	2881	123542	24654	223935	2831	4299	1973	0	1828	3016	0	0	0	1476	154078	135121	2021	1158	3440	2141	171288	162877	0	0	5655	197	143618	1181	660	1005	0	3945	1981	0	488	2003	0
6162	7892	9.27	296.102	C13H16N2O6	ION=[M+H]+	476762	72709	78508	38064	50646	16063	21982	49870	361036	738254	350533	48635	54456	69646	99500	15719	25017	63755	76950	190145	22027	334682	321276	35794	242040	21769	57381	366128	348876	82314	130646	51671	9731	271733	19443	44239	36777	48750	11695	5166	9594	2777	34539	23426
1840	2550	2.93	328.071	C13H16N2O6S	ION=[M+H]+	0	10183	0	0	0	0	0	7405	2780	0	0	0	9897	7839	11900	0	0	3366	9381	2135	0	4541	0	3364	0	0	6692	2654	1259	0	0	0	0	9547	0	0	0	0	0	0	0	0	0	0
831	1291	1.17	308.112	C13H16N4O5	ION=[M+H]+	2686	2524	8725	5644	0	0	0	7597	0	1537	0	0	0	0	0	0	0	2185	2410	2223	0	0	0	5292	0	0	0	0	0	2677	0	0	0	4679	0	0	0	0	0	0	0	0	0	0
695	1120	1	306.118	C13H16N5O4	ION=[M+H]+	0	0	0	2370	4744	1223	3642	0	0	1661	0	2195	0	0	0	5798	0	1227	0	0	2167	0	0	0	0	8411	0	2181	0	0	0	1562	0	0	0	0	0	2141	1000	1509	1991	2683	2242	0
738	1177	1.04	352.114	C13H16N6O6	ION=[M+H]+	1983	0	0	0	0	0	0	0	0	0	2598	0	0	0	0	0	0	0	0	0	0	0	0	0	0	0	0	948	0	0	1452	4013	1487	0	0	1473	0	2407	2087	1272	1572	0	0	0
1475	2069	2.36	188.12	C13H16O	ION=[M-H2O+H]+	661	1055	791	792	1456	1534	848	2427	766	1001	1514	1394	1633	1311	1989	1157	1537	1736	3688	2666	1691	624	756	1511	1153	1320	1267	823	1357	707	965	870	1729	703	961	1218	1546	1515	1704	1424	1456	1221	901	903
5024	6548	7.46	188.12	C13H16O	ION=[M+H]+	4483	1313	1262	1108	4930	4335	3872	2607	4096	2742	6552	5543	1552	1043	7001	2200	4783	1677	2947	1996	4081	2396	2714	2194	3610	3019	1376	6057	3586	447	4179	4315	3346	2043	3516	4268	3770	3587	4058	2463	3160	2588	3133	3024
5276	6882	7.91	188.12	C13H16O	ION=[M+H]+	2268	640	529	1113	6763	6337	6598	586	5376	4152	4276	8286	842	576	1792	4136	6798	683	846	1386	6960	3369	3381	897	5469	5793	752	4389	5564	481	5641	5836	5811	3917	5502	6969	6616	7032	7704	4818	6920	4613	4597	5518
5477	7107	8.22	188.12	C13H16O	ION=[M+H]+	9398	1167	608	1570	30394	33290	23213	2779	8585	5643	29987	31200	1291	1028	3321	12902	22408	1867	3720	4957	32668	5320	6973	2395	18014	16971	1507	10100	7014	397	25601	26517	15173	4074	20767	29881	26422	24716	22962	9998	20976	17293	19155	18674
502	868	9.6	204.115	C13H16O2	ION=[M+H]+	2859	1349	1712	1142	816	823	675	1173	3507	2001	615	3277	3967	2361	5886	738	955	1705	3967	1707	1782	1681	1416	2029	0	572	4203	3689	9615	547	516	548	1845	1415	884	731	1799	917	1525	303	1139	643	372	646
871	1343	1.19	204.115	C13H16O2	ION=[M+H]+	2354	6267	6227	1527	0	0	0	5489	781	978	577	494	2765	1094	1739	505	765	4903	1428	1565	804	3298	1198	9797	663	728	4193	684	1306	9526	315	0	0	741	445	469	0	0	0	436	0	532	533	511
972	1462	1.45	204.115	C13H16O2	ION=[M+H]+	1795	2863	12121	1398	477	0	0	7464	1258	771	649	0	4390	2214	4696	515	537	2918	1737	1927	0	1714	809	4841	621	0	2073	983	744	3578	0	0	0	790	0	0	0	383	0	0	0	447	506	0
1310	1872	2.01	204.115	C13H16O2	ION=[M+H]+	3587	5746	4815	4738	832	628	588	5680	1607	1554	1242	703	5516	5773	5718	545	834	5447	5493	5282	753	2094	2092	5445	1064	709	4913	2384	2175	3863	548	658	650	1945	730	618	690	680	614	437	585	586	506	501
3535	4693	5.39	204.115	C13H16O2	ION=[M+H]+	8763	14613	45169	7581	1847	1028	1058	8183	18706	13686	13595	1127	21152	4777	36442	650	3588	9004	30601	11028	942	3318	2641	10853	799	608	19828	5821	10074	6507	818	719	896	6481	663	799	1403	1794	1025	805	601	774	495	1082
4432	5762	6.63	204.115	C13H16O2	ION=[M+H]+	21752	5956	5405	11781	3359	4437	2159	3160	16635	10128	2925	3704	9904	5436	6597	3457	3194	5996	5522	11686	3515	13254	14274	12994	24660	2491	16448	18457	12458	9825	1015	2262	1502	16428	2333	2824	2056	1628	1865	1898	3716	3020	2668	1643
4790	6250	7.16	204.115	C13H16O2	ION=[M+H]+	860	786	658	591	846	1567	1962	769	688	776	649	0	771	835	861	585	854	620	762	1932	620	993	713	651	1249	624	746	806	825	0	623	788	753	698	642	896	824	860	928	441	701	687	848	785
1813	2510	2.9	220.11	C13H16O3	ION=[M+H]+	5554	13701	18041	14326	647	576	405	8864	2341	2749	3036	567	15494	12435	20069	432	716	9478	18266	5666	753	2584	2840	13247	611	551	21812	2405	1247	9279	548	597	765	2992	675	408	364	414	600	475	561	795	670	636
4154	5414	6.25	220.11	C13H16O3	ION=[M+H]+	3292	12143	11334	8636	529	657	227	15383	2324	2021	4188	518	14893	11882	16522	211	603	9295	13331	5049	464	1930	3864	14599	1551	294	9288	4544	3309	1596	424	475	333	2332	463	230	446	298	425	315	0	502	494	0
1207	1732	1.85	236.105	C13H16O4	ION=[M+H]+	8691	19992	24230	26930	677	0	511	14213	3143	4722	4234	309	23013	23365	19528	299	851	15093	13042	6726	473	4464	4857	21595	630	492	26529	5115	3488	15094	0	0	0	5994	339	0	0	540	0	258	651	502	373	0
2143	2910	3.51	268.093	C13H16O6	ION=[M+H]+	0	0	0	0	0	2377	5116	0	0	1221	0	1194	0	0	0	548	0	0	0	1036	1913	706	0	0	0	1754	0	0	1095	0	1967	2333	2001	0	5038	6147	1854	4595	339	1196	8641	0	2660	6793
835	1297	1.16	284.087	C13H16O7	ION=[M+H]+	0	0	0	0	13382	12227	25519	0	4772	12770	1144	11293	0	544	0	27192	19028	0	1307	5543	11656	2465	3205	0	2764	43170	0	2614	2083	927	7929	14363	18132	0	13037	11837	21599	8249	20967	5468	16107	29555	15055	10275
3260	4351	5.01	300.076	C13H17O6P	ION=[M+H]+	0	0	0	0	0	0	0	7827	0	0	0	0	4322	0	0	0	0	0	0	0	0	0	28047	0	0	0	0	0	0	0	0	0	0	0	0	0	0	0	0	0	0	0	0	0
2633	3524	4.21	316.07	C13H17O7P	ION=[M+H]+	0	0	0	0	11928	0	0	0	0	0	0	0	0	0	0	0	14284	0	0	0	0	0	13284	0	0	0	0	0	0	0	0	0	0	15836	0	0	7405	0	0	0	0	0	0	0
225	388	4.24	174.141	C13H18	ION=[M+H]+	1664	5844	4096	4026	918	1660	1193	4223	1326	1060	993	1494	6497	5080	4815	754	741	5094	5914	4419	1023	871	905	6511	1405	973	6090	1168	1476	4992	882	1057	835	1132	972	1020	1176	1170	939	1325	803	1109	1055	1300
858	1327	1.16	174.141	C13H18	ION=[M+H]+	9391	4374	7571	5943	1509	927	1255	1814	1149	1133	886	1512	1071	2077	1266	1735	1554	887	3553	3359	1464	811	4496	6549	1372	2059	9512	1186	1576	6773	895	1765	1151	2286	1068	1217	1230	1287	1609	1727	1049	1449	1328	1268
1524	2141	2.41	174.141	C13H18	ION=[M+H]+	1534	1453	1679	975	3814	4527	3662	1625	2474	2499	3361	4166	1701	2249	3077	2985	4082	1778	1157	2944	4238	1783	2602	2079	3113	3818	1457	2136	3788	697	4399	4117	4236	2257	929	4097	4336	4676	4411	3933	3740	3606	4061	3860
4635	6048	6.92	174.141	C13H18	ION=[M+H]+	5694	6442	4392	5434	5611	5639	5413	4465	6240	5659	4629	5552	6117	5463	5477	5446	6141	4277	5123	4800	5337	5986	6263	5492	5611	5261	4517	6062	6127	3160	5383	5159	5445	6614	5111	5295	5599	5240	5652	5449	5564	5274	5131	4511
5210	6803	7.81	174.141	C13H18	ION=[M+H]+	2607	1116	939	992	8806	7301	1822	1312	1629	3914	1378	13702	1166	1278	1023	4174	9833	1195	841	3874	10243	4616	4731	1582	9470	6203	1227	3275	8022	675	7332	2887	10008	4232	9444	12984	13674	1666	13353	6026	12873	6689	6393	9278
5980	7695	9	174.141	C13H18	ION=[M+H]+	4518	5054	4469	3242	3444	1833	2177	5938	5438	4031	4178	1887	7840	5147	5762	1710	2704	5875	4178	4527	3113	1906	4425	5191	3344	2762	7369	5519	4007	5659	2524	2502	2352	6919	1946	1507	4737	1600	2980	1559	2962	1577	3088	1982
6205	7943	9.35	174.141	C13H18	ION=[M+H]+	17837	27050	26340	22599	18298	6767	12456	28215	23283	18427	14583	10715	31047	38416	28754	9392	11354	28916	24968	19872	20238	7319	15048	24369	12549	14076	31135	16786	11495	30194	10418	19092	13132	21886	13236	8481	22570	13424	15838	9335	5747	11342	11119	17797
2971	3969	4.67	290.149	C13H18N6O2	ION=[M+H]+	0	581	593	567	1556	485	3516	0	565	1106	972	4349	442	709	604	429	452	634	548	604	1414	768	784	0	966	814	695	955	535	542	1530	6169	7014	541	2414	1650	1379	5150	977	1223	1966	1907	855	7069
3079	4100	4.82	382.118	C13H18N8O4S	ION=[M+H]+	0	0	0	0	169747	109384	17955	0	0	0	0	190096	0	0	0	0	168403	0	0	0	99429	0	0	0	0	175961	0	0	0	0	196603	181233	0	0	184570	0	105151	0	75564	213296	0	97519	204484	0
1783	2477	2.87	190.136	C13H18O	ION=[M+H]+	2544	7219	4157	2419	2084	2135	1404	4837	2600	3082	5690	1289	4857	7483	6366	998	1483	3465	5521	3198	1624	2805	3610	5600	1691	929	4958	1729	2446	2243	1494	939	1113	4178	1697	1543	2080	1646	1639	1677	1488	1964	1394	1192
5038	6565	7.49	190.136	C13H18O	ION=[M+H]+	12778	2386	1174	2679	12804	13558	9057	6721	11189	7785	18797	15723	2592	2298	6048	5641	12458	4346	7899	5828	12424	6275	7642	5886	8867	7262	3027	16233	9881	694	12026	11850	8978	6118	8692	11654	9770	9409	10618	7082	8038	6830	7717	6922
180	296	3.2	206.13	C13H18O2	ION=[M+H]+	1305	3875	1261	1494	865	640	604	3735	865	822	1300	707	2431	6077	1911	595	634	2145	3059	1727	783	1167	1349	4855	868	568	4996	834	1057	1307	624	726	776	768	758	551	628	807	716	619	630	616	604	815
1031	1527	1.54	206.131	C13H18O2	ION=[M+H]+	5080	769	8116	646	3635	1798	3606	657	9811	4327	6634	3543	1828	1299	4306	5471	7062	2624	712	2371	6237	1406	1612	1380	6011	1146	1027	8428	1056	1105	1275	2580	1029	1189	971	2846	3117	1875	940	1590	2883	8235	3358	2487
4912	6412	7.35	206.13	C13H18O2	ION=[M+H]+	444	493	414	516	0	595	1399	659	438	0	0	538	617	566	369	0	485	361	464	1586	446	692	395	509	575	0	447	0	463	400	396	0	0	0	0	0	423	409	490	0	0	450	449	0
30	44	0.65	393.161	C13H19N11O4	ION=[M+H]+	0	4920	0	0	0	1331	0	11105	0	0	0	0	1353	0	0	0	0	9904	2268	1293	0	8244	0	7117	0	212	15149	0	0	736	0	0	0	0	0	0	0	0	0	0	0	0	366	0
107	153	1.69	318.051	C13H19O3PS2	ION=[M+H]+	671	6800	722	813	0	0	0	4085	3458	1313	676	0	5134	3732	4422	0	0	2370	5356	2024	0	3892	412	2023	0	0	2507	2897	1759	426	0	0	0	6836	0	0	0	0	0	0	0	0	0	0
480	823	9.05	176.156	C13H20	ION=[M+H]+	4117	5582	3190	3474	1433	2872	4451	3188	2726	1440	3155	839	2843	6232	3022	1942	3212	1808	7776	3462	2150	1299	973	1342	5116	1406	2047	886	4308	990	1022	1568	1726	1435	926	1122	829	3379	2926	663	1851	865	798	1957
535	911	9.97	176.157	C13H20	ION=[M+H]+	2372	3641	2182	1922	834	2076	1266	774	1246	881	1069	701	1485	3941	954	898	1111	1082	4167	1850	785	638	730	933	2076	780	1058	2182	2401	591	944	1099	647	1054	687	651	773	909	867	683	684	0	646	860
1520	2137	2.43	176.156	C13H20	ION=[M+H]+	930	460	1009	859	4135	4498	3571	988	2806	2620	4203	4442	925	428	530	2961	4506	712	367	3336	5181	2327	2428	919	3582	4125	770	2754	4556	0	4467	4083	4409	5307	4500	4627	4558	4846	7153	4884	4215	3891	3949	4462
2615	3498	4.24	176.158	C13H20	ION=[M+Na]+	2772	15278	10585	8081	1245	1213	1194	10143	1386	1300	1100	1298	17406	12636	14365	1031	1526	13920	15956	11236	1353	888	1315	17821	1496	1301	17484	1621	1521	12433	1282	0	1121	1283	1264	1394	1327	1116	1494	973	1115	980	1421	1223
4436	5767	6.64	176.156	C13H20	ION=[M+H]+	3080	869	883	1909	3910	1988	6459	1315	1900	6178	3594	2578	970	1829	1140	1836	3623	1748	1209	3398	3519	2234	4865	1448	740	3125	1864	3413	3910	1029	5183	3882	4184	7007	4918	4717	2023	1474	3644	4115	2060	3043	4999	5420
4852	6337	7.23	176.156	C13H20	ION=[M+H]+	863	2882	1150	858	2035	2142	1976	3295	2351	2091	2426	2153	3042	2176	1496	1456	2099	3016	2419	1438	2154	1381	1265	1980	2048	1745	1769	1898	2012	1467	2297	2221	2209	1919	1941	2064	2156	1779	2168	1516	2183	2153	1787	2070
5347	6962	8.02	176.156	C13H20	ION=[M+H]+	870	1210	1001	1093	1059	1332	6924	876	1291	1214	1140	1253	1249	744	1001	890	1289	694	918	4155	1296	8783	921	1019	2067	988	798	2104	1274	0	1280	1142	1018	911	1335	1230	1219	1212	1124	1082	1184	1125	979	1083
108	155	1.73	287.116	C13H20ClN2O3	ION=[M+H]+	3594	7284	5702	5503	0	317	301	6502	3431	3507	3787	352	6594	6172	7256	0	290	5763	6547	3724	0	4541	4793	6979	445	256	6502	4161	2940	3886	0	0	0	4330	192	0	181	0	236	0	0	0	0	0
3630	4798	5.52	276.17	C13H20N6O	ION=[M+H]+	879	563	883	669	4560	3908	4957	653	759	2971	1389	3958	883	663	923	617	2255	689	714	1354	2725	524	1265	951	1327	2422	713	839	1311	716	6613	5543	8486	1065	4184	5971	1655	3341	2084	4403	1989	1491	3649	9850
708	1139	1.03	388.135	C13H20N6O8	ION=[M+H]+	0	0	0	0	0	3001	4450	0	3361	4394	4149	3071	0	0	0	4713	2995	0	0	5340	1702	3593	4427	0	4731	4166	0	3339	0	0	3013	3917	5912	0	4427	5384	3355	6610	8576	3455	3800	3679	2785	4265
5871	7579	8.81	192.151	C13H20O	ION=[M+H]+	1824	3999	3414	3254	1181	2017	1491	2291	3587	6320	3080	1366	3571	1901	2644	1208	1286	2394	4305	3158	2139	2100	2778	3182	1663	1328	3853	2846	1623	2510	1912	1053	1207	2415	2331	1638	2006	1116	1738	1601	1488	2442	1487	1797
654	1054	0.95	208.146	C13H20O2	ION=[M+Na]+	1987	0	0	0	3343	3761	5468	0	5461	0	4017	2091	0	0	1436	3564	2484	0	0	1796	5321	2141	5633	0	23499	4103	0	1751	1722	0	1247	0	0	4985	0	887	680	0	0	0	0	0	0	0
1036	1532	1.55	208.146	C13H20O2	ION=[M+H]+	1349	4047	1231	1542	2720	2462	1874	1374	3009	1040	1325	4672	2973	1692	1630	7957	2049	1943	12292	2255	6839	2283	2266	1758	1995	4009	2018	1391	1777	3206	1331	2658	1564	2550	2806	3599	3688	6017	4338	1331	3046	1475	3898	3664
1848	2563	2.92	208.146	C13H20O2	ION=[M+H]+	835	515	2000	419	1281	1016	939	2126	1240	548	980	1383	1772	604	2670	780	1277	590	1929	1997	1023	576	523	2807	827	626	474	730	513	1352	552	605	675	2430	636	673	1023	1015	693	675	974	1273	1022	1032
2053	2806	3.35	208.147	C13H20O2	ION=[M-H2O+H]+	1925	1156	2249	1468	779	950	816	722	1129	886	736	871	1141	652	1515	751	891	628	2715	1847	919	613	1227	2341	850	731	3628	655	1010	2172	855	675	779	1155	851	999	852	1016	971	725	873	747	784	837
5563	7221	8.36	208.146	C13H20O2	ION=[M+H]+	1680	1610	2291	1910	1470	1205	1429	1557	1606	916	1189	1655	2015	1629	1033	799	1496	958	2235	3442	1071	717	2393	1241	1800	1122	2928	1922	890	1518	1583	907	1300	1394	1861	515	1777	1296	2556	1418	1232	1884	1484	1618
650	1050	0.94	224.141	C13H20O3	ION=[M+H]+	4956	3285	6196	2380	14658	11190	9301	43037	26828	27181	16382	7278	29402	21919	18862	5513	7565	52779	2074	18702	10010	17555	24421	6755	17650	12130	11741	25801	15503	36804	4271	6364	5921	30705	13633	7047	8286	9197	11933	6262	9188	13359	11538	20291
894	1374	1.24	224.141	C13H20O3	ION=[M-H2O+H]+	1095	1057	884	1058	2071	1004	1128	1485	1117	1055	1407	1157	1301	1444	1422	1272	1219	969	2303	2236	1572	2419	1132	2872	1551	844	1426	1158	1467	3219	1270	1048	985	1265	1011	1079	1660	1628	1583	1284	1018	1591	1776	1303
249	440	4.76	288.104	C13H20O5S	ION=[M+H]+	0	0	0	0	2897	2017	1045	0	0	1220	0	11657	0	0	0	3416	2790	0	0	0	2946	0	0	0	6551	1730	0	0	0	0	2582	1061	2626	0	0	3948	0	0	0	2204	1477	4647	3267	2950
2059	2814	3.4	288.103	C13H20O5S	ION=[M+H]+	0	496	0	0	9855	6934	2101	0	0	5349	3762	27454	0	0	0	10848	5756	0	0	2524	5917	617	0	0	27394	5071	0	1015	733	0	3786	4776	5367	953	4794	10499	1429	960	1121	3401	2846	12938	7905	6489
3854	5060	5.81	328.129	C13H21N4O4P	ION=[M+H]+	2013	1892	1127	0	4955	6592	39013	5712	11694	7158	11703	9978	8595	7678	1538	0	8795	1209	1793	4107	952	3519	8941	1355	12541	1057	634	11129	8688	0	955	556	12889	4700	6277	18911	4308	0	2569	5884	42533	1840	1549	23497
611	998	0.78	414.093	C13H22N2O11S	ION=[M+H]+	4834	4429	1219	6136	10780	2378	4813	3121	1949	3638	1636	2017	3520	2112	8385	2322	2064	3395	6198	1849	6655	2478	3751	1895	5593	5696	3181	1516	1699	991	305	1973	474	1838	902	609	988	707	459	1185	724	471	1100	926
621	1009	0.83	398.119	C13H22N2O12	ION=[M+H]+	3886	6944	3018	9984	6668	2872	2581	6876	988	2789	1363	2057	4099	5506	5851	15024	3946	4803	4694	2587	3973	1612	4595	3389	5441	11893	10480	1937	992	3992	643	3002	1211	2180	1895	917	2525	784	892	1539	1898	1069	1882	2206
3538	4697	5.37	396.082	C13H22N2O8P2	ION=[M+H]+	0	0	8915	0	0	0	0	0	1786	5440	0	0	3039	0	0	0	0	3027	2301	0	0	0	0	1674	0	0	0	0	0	0	0	0	0	0	0	0	0	749	0	0	0	0	0	0
1883	2608	3.02	278.186	C13H22N6O	ION=[M+H]+	332	415	0	336	3325	699	3565	0	574	1092	1238	3437	639	539	769	1467	9825	704	352	1286	7665	1034	992	518	5706	1501	344	1517	1332	0	6260	2821	6326	1011	1616	575	563	8018	581	722	1739	4956	3269	4973
937	1424	1.38	342.165	C13H22N6O5	ION=[M+H]+	0	0	0	0	7402	3906	2057	0	0	1263	1303	10442	0	0	0	0	5584	0	0	2582	2449	0	0	0	0	4671	0	0	2217	0	8638	2921	5608	1350	9699	6498	5594	0	11805	7176	13589	0	0	9559
2724	3648	4.39	386.15	C13H22N8O4S	ION=[M+H]+	12161	4352	2919	4961	6124	1383	0	3355	5915	0	6212	4188	6961	2131	4311	3810	4195	5069	5062	3155	3689	0	0	6198	0	4255	10047	7519	9450	14889	2665	3411	0	0	4575	0	2804	0	3251	2846	0	3349	5050	0
735	1174	1.03	210.162	C13H22O2	ION=[M+H]+	8515	8848	16462	34251	1354	1062	956	2992	833	489	610	602	1294	1334	2591	2876	657	1594	4260	6732	932	469	7242	23049	593	2681	29713	589	1608	10953	476	2408	976	650	777	958	1271	992	696	1659	1796	1168	1381	1204
847	1315	1.17	210.162	C13H22O2	ION=[M+H]+	47532	20973	38569	32883	1098	754	489	3875	1983	2216	1579	550	1745	1495	4338	3169	1078	3412	16083	13599	651	1159	21160	30309	521	1102	48809	1496	5569	37205	641	1420	410	1051	728	405	1776	751	496	563	790	422	708	0
1089	1591	1.65	210.162	C13H22O2	ION=[M+H]+	103440	64105	101229	63048	2291	703	828	8436	9585	3679	3871	1356	8328	6425	18445	13221	5320	6105	40175	29483	2630	3583	44811	87267	1236	2904	152724	4678	6489	105724	568	1030	406	4063	1123	501	2822	962	538	789	659	258	2215	570
1689	2366	2.75	210.162	C13H22O2	ION=[M+H]+	2173	1092	2599	2160	341	168	235	438	263	340	472	273	1051	387	3002	340	273	921	3812	1600	350	615	2309	6411	436	208	2328	653	496	843	277	194	159	279	150	238	487	281	0	230	283	227	478	362
653	1053	0.95	226.157	C13H22O3	ION=[M+H]+	1384	1686	1774	2376	12157	8537	3298	9624	5904	6812	5219	5991	4816	11050	6233	10295	6877	5854	1241	5929	8745	8176	7000	2820	4227	18793	5156	6188	8058	2994	2660	6399	7033	2932	10123	5213	14710	7156	5733	4362	4958	2605	11860	9159
283	496	5.28	290.119	C13H22O5S	ION=[M+H]+	0	0	0	0	0	0	0	0	0	1349	0	19396	0	0	0	1510	0	0	0	1184	0	0	0	0	8442	0	0	0	0	0	0	0	2851	0	0	0	0	0	0	0	0	0	0	5520
2398	3228	3.88	290.119	C13H22O5S	ION=[M+H]+	0	0	0	0	4098	5022	675	0	0	3131	0	0	0	0	0	1813	0	0	0	0	0	0	0	0	15380	0	0	0	0	0	0	0	2917	0	4607	4973	0	0	0	0	0	4254	0	6266
4489	5837	6.72	274.133	C13H23O4P	ION=[M+H]+	3649	11446	10907	4309	1333	1826	0	0	8754	0	6065	1232	8495	8563	3663	1104	1645	9419	8475	3080	1054	3649	4239	9650	0	1007	4765	5547	8952	2037	1115	1096	0	9859	1007	0	0	0	1055	1082	0	0	1240	0
3111	4152	4.86	290.13	C13H23O5P	ION=[M+H]+	1025	0	1284	1321	6548	6812	6735	1519	4506	2820	4138	6750	0	0	1628	6638	7189	1393	1186	3897	6690	3454	3946	0	5917	6836	1471	4347	0	1260	6818	6712	6302	2813	6633	6739	6989	6222	6923	6555	6580	7051	6547	6467
878	1351	1.22	416.132	C13H24N2O13	ION=[M+Na]+	18220	11423	2330	5421	14774	10773	5911	4548	11990	12099	21562	31330	5750	7733	0	8819	27813	8312	4650	10345	10568	4598	10819	1184	14473	14494	12798	14760	5382	7885	8273	13902	11514	11671	11562	15989	14097	43287	23613	8250	25657	5676	10289	29484
1390	1966	2.19	360.157	C13H24N6O4S	ION=[M+H]+	8692	1251	828	1598	21185	17077	12001	1009	1977	2125	5231	16352	1064	933	1210	19143	18588	963	886	15299	23038	7350	4038	1813	13519	15882	1383	6149	3191	1076	14713	17136	18461	3191	13308	14447	13835	17341	19571	15289	26130	23130	20019	18936
1554	2193	2.51	360.157	C13H24N6O4S	ION=[M+H]+	4178	2429	2563	7743	58429	36696	50488	2274	7717	8875	10816	41715	3553	3479	3294	54215	40322	2310	2714	22255	41879	9916	14510	4073	32976	42329	7637	22606	1831	5178	21348	31828	26675	8703	34676	36952	27994	45194	32775	34483	60503	57767	44550	36869
4938	6444	7.37	366.123	C13H25N3O5PS	ION=[M+H]+	0	0	0	0	13468	4367	1066	0	969	0	1612	18103	0	0	0	11570	14920	0	0	1021	8273	2308	2150	0	1674	10634	0	861	8143	0	11642	9922	589	0	8464	1159	3060	1494	8635	14275	2036	4595	5583	861
1350	1917	2.13	288.173	C13H26N3O2S	ION=[M+H]+	2952	10908	9389	9768	1810	933	955	13376	2345	2247	749	1219	9985	13524	11813	1367	1242	9008	9534	6401	1486	2480	2654	16107	2090	1367	8305	3222	1597	5021	759	959	874	3765	976	839	900	1209	1119	810	1279	1336	1035	876
679	1097	0.97	394.184	C13H26N6O8	ION=[M+Na]+	0	0	0	0	0	0	0	0	1169	0	0	0	0	1234	0	0	0	0	0	0	0	0	0	0	0	0	0	0	0	0	0	0	0	0	1319	0	0	0	964	0	0	0	0	0
985	1478	1.47	390.181	C13H26N8O4S	ION=[M+H]+	0	0	0	0	0	0	0	0	756	0	0	0	1463	0	1030	0	0	1181	1548	0	0	1322	0	0	0	0	0	0	0	0	0	0	0	0	0	0	0	0	0	0	0	0	0	0
4260	5546	6.39	338.15	C13H28N2O4P2	ION=[M+H]+	6673	2364	2504	1806	2549	1731	4514	3838	3697	10411	5403	3607	3247	1739	3343	978	2888	2095	2500	1113	2252	4086	4666	5335	4000	1841	2251	4518	7103	902	1637	1776	2566	2478	2529	3009	1085	4641	2326	2540	4191	1404	1702	3845
1615	2276	2.61	322.178	C13H28N3O4S	ION=[M+H]+	889	844	2057	4010	750	582	1337	1066	1041	1388	953	882	1026	2511	817	557	892	967	1817	1243	766	854	1742	4136	896	1049	6366	1102	934	5929	760	642	888	984	749	833	634	901	1166	718	764	1026	1016	1018
3069	4089	4.81	374.173	C13H30N2O8S	ION=[M+H]+	0	0	0	0	9872	5069	0	0	0	1898	2844	5040	0	0	0	20691	10980	0	0	27387	6419	0	0	0	5168	12179	0	0	0	0	31563	13150	38428	0	15797	7857	13738	4561	23290	32561	11474	19183	20978	20232
4069	5313	6.14	382.199	C13H30N6O5S	ION=[M+H]+	1304	0	539	732	6247	3087	3260	520	7041	4900	977	5113	0	0	0	5972	5271	448	0	2587	5996	4772	6380	728	6315	4913	459	7903	5384	0	2952	4539	4145	5787	7054	5138	5132	5890	6260	4180	8454	8347	4457	2798
2284	3084	3.75	458.171	C13H30N8O6S2	ION=[M+H]+	849	1746	0	1717	8212	2558	0	0	1307	0	4576	0	0	0	0	3187	0	1678	0	1128	4438	1898	1246	0	0	4102	0	1483	3604	0	4597	2645	0	1277	3456	0	3059	0	2289	5305	0	2231	4955	0
1226	1763	1.87	414.202	C13H31N6O7P	ION=[M+H]+	2111	1579	1821	1356	0	1614	1688	775	0	3161	1541	1127	1207	0	0	1382	1849	1859	568	0	0	787	2767	1045	2682	0	2019	2309	0	4024	1498	1671	1937	934	1841	1144	2860	0	2346	2024	3354	3997	2070	2410
5906	7616	8.86	365.218	C13H31N7O3S	ION=[M+H]+	7576	11853	12730	5345	7054	4236	0	10096	4019	0	7368	7691	10011	4704	9134	6000	8786	11921	9483	3932	3960	9503	4586	5618	0	9124	4870	4419	8668	11458	7967	8710	0	4103	7961	0	3880	0	4231	8906	0	4523	8579	0
776	1228	1.1	352.225	C13H32N6O3S	ION=[M-H2O+H]+	2768	1743	1031	977	9070	2046	6442	12379	2437	1405	2901	7627	2833	6494	3255	3497	3592	3828	8799	14238	8585	1865	3209	5513	1720	2155	2940	2146	2789	1323	6022	2937	3820	3221	8267	3105	5179	8320	2676	4290	6100	1978	4192	2222
2403	3234	3.88	460.187	C13H32N8O6S2	ION=[M+H]+	3594	0	0	0	19030	7524	1650	0	2394	3547	10630	9972	0	5856	0	18956	15205	0	0	3852	9242	8266	4388	5596	1284	15821	0	6777	2630	0	5869	6913	826	6351	6701	1067	6205	1150	5570	10136	1274	7056	8854	1180
2562	3432	4.12	358.212	C13H33N3O6P	ION=[M+H]+	3529	56620	55321	18314	2851	3035	2720	52083	4713	24096	1510	0	41456	29131	33832	1804	3053	39783	36060	14183	1299	0	3306	12385	4315	3798	9240	5946	4141	6093	3327	1603	1883	3936	3622	2940	0	4845	1429	0	2725	0	0	0
2642	3535	4.22	358.212	C13H33N3O6P	ION=[M+H]+	23086	85076	67997	45158	995	1511	2371	66310	4134	17074	1068	4791	73833	40828	85797	851	1491	93482	80113	43895	1364	13647	3994	41842	19700	4899	43836	6634	10676	110556	2733	1256	2419	4233	1525	6901	2463	4411	1307	2967	5921	1606	2799	3837
3723	4907	5.65	358.212	C13H33N3O6P	ION=[M+H]+	2919	1007	598	1701	791	765	902	0	1250	2749	500	872	931	330	492	870	892	591	1484	1325	1120	1124	842	1567	5666	739	2108	922	1242	655	872	718	1115	1132	706	1425	815	893	769	732	1682	638	762	1208
545	924	0.57	351.332	C13H39N10O	ION=[M+H]+	376	306	396	167	361	191	2186	417	191	25202	346	444	551	146	593	239	200	267	461	0	158	0	182	179	8916	469	195	0	333	311	355	336	672	0	292	1151	175	12634	211	405	1636	157	380	674
623	1011	0.9	351.332	C13H39N10O	ION=[M+H]+	393	0	175	171	278	0	1153	223	0	14680	0	311	307	0	415	93	0	164	407	50	95	192	0	0	7058	0	118	0	0	0	0	171	423	0	0	681	0	7082	0	0	927	0	0	0
1500	2114	2.38	351.332	C13H39N10O	ION=[M+H]+	0	259	0	223	0	151	1701	0	0	16087	311	0	0	0	426	0	180	226	0	127	186	0	0	0	8472	387	171	190	247	295	0	0	610	0	0	966	139	11472	304	0	1409	0	0	752
1793	2489	2.86	351.332	C13H39N10O	ION=[M+H]+	482	156	0	154	247	193	1700	0	183	13887	241	355	0	0	492	0	194	0	0	153	151	250	134	98	7433	0	0	208	182	0	395	0	626	195	0	996	171	10312	207	0	1372	198	0	635
1962	2692	3.13	351.332	C13H39N10O	ION=[M+H]+	407	0	0	161	229	246	1915	392	170	14492	0	0	426	162	584	0	171	0	388	160	154	0	188	0	7978	0	163	183	209	0	459	0	619	112	229	918	150	9344	294	289	1135	194	359	525
752	1196	1.09	212.047	C13H8O3	ION=[M+H]+	7873	2337	2557	2870	1358	1010	1450	3348	5404	6070	3308	2413	2261	2590	1472	947	1264	3773	2133	2832	1341	6735	6129	6855	941	1213	3273	7754	12439	1076	0	1028	626	3401	1145	710	666	1745	1849	2101	2015	1118	1498	932
1642	2309	2.62	286.059	C14H10N2O5	ION=[M+H]+	43004	8362	8306	4091	0	0	0	6217	0	0	18629	0	6042	6050	6116	0	0	56248	7829	0	0	27616	26296	0	0	0	2459	1697	2563	3407	0	0	0	1588	0	0	0	0	0	0	0	0	0	0
1517	2132	2.43	194.073	C14H10O	ION=[M+H]+	6022	21132	27119	11796	186	0	0	17655	4426	2993	5209	225	22619	18421	17542	202	338	21747	24524	12018	362	4357	4183	14376	0	0	18217	4823	3427	10163	0	0	0	5272	252	0	277	0	250	314	0	0	0	0
1655	2325	2.66	194.073	C14H10O	ION=[M+H]+	12416	21541	22372	19905	627	410	542	16683	6224	5969	4686	0	20080	22558	19163	480	473	18695	19128	11169	534	6802	8714	19067	600	407	18974	8796	6186	9863	345	329	388	10331	422	0	345	281	388	435	0	397	341	381
2868	3832	4.58	194.073	C14H10O	ION=[M+H]+	4362	3290	2847	2778	350	470	0	2529	7333	5934	7258	0	3971	2654	5404	375	703	4080	4899	3085	602	7464	7395	2969	828	0	3019	5991	7581	1583	299	259	0	5897	400	0	540	0	520	515	574	409	424	301
3743	4932	5.67	194.073	C14H10O	ION=[M+H]+	69870	73764	103418	76941	512	483	0	78294	93176	75072	78614	1474	88217	96572	99291	952	2725	80637	100109	68406	1492	81287	81503	83788	13403	769	78657	96256	98046	48900	591	490	302	88317	423	0	467	0	1956	1933	1980	471	1380	1270
5665	7341	8.49	194.073	C14H10O	ION=[M+H]+	908	1170	2108	1361	0	0	0	1335	1017	618	2038	0	1473	4968	2102	0	0	1142	2610	13314	0	635	805	1598	0	0	2972	1152	863	880	0	0	148	922	0	0	0	0	163	0	0	0	141	0
124	193	2.14	242.058	C14H10O4	ION=[M+H]+	400	436	685	506	2394	898	6279	305	476	386	565	1695	435	749	356	3074	2854	620	583	2029	3024	326	800	470	4159	4669	529	3901	3447	316	5233	2895	3035	1369	6233	2787	8166	6949	8168	7763	11498	6077	2338	3016
1893	2618	3.03	368.051	C14H12N2O10	ION=[M+H]+	10034	2005	1632	1205	7333	4916	12519	959	4737	27262	15670	8644	2017	703	1870	4400	8893	3867	2310	2443	5275	11565	5531	499	17972	7106	516	4680	9891	1473	10652	11999	11758	3828	9527	18299	6786	14576	4712	8884	17507	3967	8635	13950
3510	4661	5.34	352.035	C14H12N2O7S	ION=[M+H]+	0	0	0	0	0	0	0	0	0	0	0	0	0	0	0	0	0	0	0	659	0	0	0	0	0	0	0	0	0	0	0	2793	0	0	0	0	0	388	3109	0	0	0	0	0
2878	3842	4.57	368.03	C14H12N2O8S	ION=[M+H]+	0	0	0	0	0	0	5614	0	0	0	0	0	0	0	0	0	0	0	153	135	0	0	0	0	0	0	0	0	482	0	0	141	0	0	0	0	0	0	0	0	0	0	0	0
1768	2458	2.84	384.025	C14H12N2O9S	ION=[M+H]+	1029	487	0	0	0	0	0	0	2070	186	553	623	538	377	0	0	0	2072	366	248	0	3251	1364	0	0	0	0	468	4511	0	0	0	0	494	0	0	0	0	0	466	0	0	0	0
4745	6184	7.11	196.089	C14H12O	ION=[M+H]+	325	679	896	537	0	0	628	663	439	752	890	470	484	678	906	491	639	582	834	691	535	418	617	608	462	491	563	500	581	328	0	435	441	765	433	486	430	501	556	289	435	364	459	487
547	926	0.62	212.084	C14H12O2	ION=[M+H]+	2216	3293	2122	16027	2333	4574	1556	1721	3648	1039	3603	2720	2088	3774	2461	3306	4302	2639	2459	3766	6777	3409	4633	3067	1332	1978	2907	2314	4044	2869	2674	3307	3636	3116	4044	1964	4509	735	4539	3035	1894	4658	4736	2870
856	1324	1.21	212.084	C14H12O2	ION=[M+H]+	5393	14461	9818	16498	1006	1805	756	9041	3888	4365	3905	1007	7809	10036	9555	1380	1325	9745	12746	5620	2447	6200	4693	13885	796	984	10130	5309	6114	5381	1107	1265	1541	4754	1733	0	1604	510	1521	1257	883	1357	1548	1184
1804	2501	2.89	212.084	C14H12O2	ION=[M+H]+	3043	43825	0	0	1783	1926	1191	26007	17754	18348	4662	1447	45203	53232	49413	2405	2161	19426	47915	16853	2530	16787	3593	19716	1267	1346	41313	14400	5930	3625	2007	1595	2003	54143	2096	1241	2335	950	2450	1479	1213	2549	1886	1713
1950	2679	3.15	212.084	C14H12O2	ION=[M+H]+	6074	9580	14278	13081	1423	2253	1328	11187	4432	2426	3898	1502	17288	12557	27194	2004	1786	15372	19072	8988	3130	3766	4765	8419	1108	1357	10438	4205	3655	6990	1374	1838	1841	6337	2115	918	2221	681	2448	1770	1325	2255	2184	1460
2071	2826	3.38	212.084	C14H12O2	ION=[M+H]+	6679	6095	6130	11907	1376	2014	839	6791	3808	2703	4298	1062	7913	9557	8318	2010	1702	7181	7383	5775	2701	4152	5809	7871	984	1266	8012	4367	3342	3857	1535	1280	1609	4611	1547	1090	2399	690	2700	2391	920	2092	1872	1348
2289	3090	3.74	212.084	C14H12O2	ION=[M+H]+	8259	15758	36197	18091	1177	1809	892	18955	11089	11796	9565	1258	41496	31745	40869	1668	1275	35151	31778	10385	2586	4541	7096	10919	994	941	19835	10090	4269	15776	1360	1410	1531	24187	1824	895	1796	489	1792	1467	874	1670	1677	1038
2444	3285	3.94	212.084	C14H12O2	ION=[M+H]+	6165	12699	12453	19470	1247	2053	799	12338	3703	4325	5299	1247	14490	18116	13388	1703	1514	13253	13683	5851	2720	0	6055	13177	884	1148	16050	4630	2918	11439	1420	1280	1789	0	2023	800	1934	597	1954	1575	869	1957	1528	1413
2882	3846	4.58	212.084	C14H12O2	ION=[M+H]+	56723	43509	39221	34613	3889	5250	2118	32919	94159	75150	90427	0	51888	36843	66581	3997	0	50015	63107	38032	5277	97016	86690	37742	10025	3422	38728	83712	97807	19777	3454	3255	3546	71638	4304	2419	0	3273	5946	5810	0	4280	4068	3758
3064	4082	4.79	212.084	C14H12O2	ION=[M+H]+	12040	19615	36455	17911	1611	2297	1269	29363	27642	5796	24240	1627	42873	37254	10923	2028	1770	28300	40346	14971	3383	8932	9820	23807	1352	1538	25794	13316	8496	14890	1532	1498	1757	16115	2325	1114	2104	928	1881	1469	1318	1938	1829	1559
3303	4403	5.08	212.084	C14H12O2	ION=[M+H]+	13857	18856	21450	22291	1288	2477	903	17926	5672	6245	21427	1423	27299	26697	22364	1807	1485	25974	31713	8775	2858	12518	24505	25165	1218	1301	35826	8052	4261	16797	1459	1550	1639	56100	1832	947	1995	717	1801	1422	1314	1617	1828	1266
3398	4526	5.22	212.084	C14H12O2	ION=[M+H]+	6184	10696	12617	12836	1208	1976	1081	9068	4265	2328	0	1245	12235	17416	10366	2108	1833	13613	27670	8333	2697	8035	0	12953	1034	1185	17672	8836	3102	9061	1298	1383	1614	0	1762	1061	2145	519	1797	1416	1114	1665	1956	1435
3910	5126	5.87	212.084	C14H12O2	ION=[M+H]+	24108	0	0	0	1204	1795	710	0	0	47294	0	1191	0	38258	0	1694	1919	0	0	0	2831	0	66532	39168	2295	1334	0	0	0	0	1171	2552	1474	60843	1666	1028	1953	1039	2242	1418	1357	1794	2572	1291
4194	5473	6.26	212.084	C14H12O2	ION=[M+H]+	11694	18606	0	20596	2081	2012	1686	22147	14058	31780	27240	2684	16134	0	19526	1970	2162	22314	18145	10375	2332	21170	54819	15814	2071	2087	0	28047	15041	0	1293	3548	1499	52434	1800	1427	1938	1800	2483	1738	2058	2385	2416	1656
4708	6143	7.04	212.084	C14H12O2	ION=[M+H]+	2140	4999	5211	6202	895	1125	641	5115	2269	3889	4452	767	5063	6792	5422	1285	856	4728	6019	3764	1213	2447	5301	4909	680	790	6039	3165	1727	3195	748	1096	1051	6383	1009	771	1165	679	974	863	723	1251	1251	878
4936	6441	7.36	212.084	C14H12O2	ION=[M+H]+	5462	8313	10324	14274	1393	1678	2351	11954	4465	3531	4034	945	12382	17947	13009	1322	926	11307	12343	6192	2301	10114	6129	13427	1136	2088	13391	6190	12805	8459	1293	1610	1564	5341	1997	1635	1550	1308	2223	2285	1706	1840	1027	1413
5129	6699	7.62	212.084	C14H12O2	ION=[M+H]+	6811	8541	8194	8953	2129	2829	3572	7685	6422	5322	6248	3315	10546	10850	11644	2073	3095	8083	11949	6895	3155	6430	6364	9954	2585	2475	9424	6781	6773	4648	3133	2731	2559	6373	3220	3223	3055	2750	1306	1088	986	2410	2412	2760
5440	7066	8.16	212.084	C14H12O2	ION=[M+H]+	3370	4285	5783	5644	665	1205	558	4712	3065	1877	3139	809	5853	7052	5157	1259	1017	5163	5367	3742	1353	2963	3450	5552	607	742	6171	3479	2966	3265	745	996	872	3608	1283	588	1068	514	1261	800	498	1086	1216	978
5697	7378	8.49	212.084	C14H12O2	ION=[M+H]+	13854	22571	43406	22457	785	927	748	25415	21221	10552	41472	628	25699	117071	39189	1203	828	22263	52702	301197	1387	9719	11260	28172	6695	645	61005	25320	13140	16055	654	814	833	15178	856	604	960	0	1015	788	553	1074	1030	898
5929	7639	8.9	212.084	C14H12O2	ION=[M+H]+	2901	3724	3572	5324	605	996	536	3822	2793	1515	2960	716	3980	5153	3466	1055	886	3853	4178	5240	1221	2319	3707	5445	539	0	5246	3870	2974	2292	643	937	874	3045	906	0	979	0	1154	760	568	915	882	701
6184	7921	9.32	212.084	C14H12O2	ION=[M+H]+	26443	13583	19227	15148	7723	5584	9431	25108	30033	23431	26037	10688	24642	17829	20525	5672	7478	19626	20275	18421	7892	23213	26817	33539	7664	8143	24351	27013	38519	6208	3343	4715	3186	18511	5458	5311	3270	8120	7103	7746	8432	4826	5386	5896
6344	8110	9.58	212.084	C14H12O2	ION=[M+H]+	2054	3956	3339	3921	614	720	554	6007	1978	1258	2601	589	4704	5933	3164	926	746	3233	4640	4597	1181	1979	4073	4473	612	715	0	3009	2740	1456	535	875	719	2573	801	0	836	0	908	876	0	830	796	1112
1798	2494	2.87	228.079	C14H12O3	ION=[M+H]+	9693	10163	12254	10683	418	509	477	9296	5616	4251	9072	461	11440	15629	9493	0	716	11205	11678	5701	499	6200	7142	10033	359	515	13686	5294	4496	7575	0	286	352	9095	0	256	0	358	371	415	454	552	0	304
2056	2811	3.42	228.079	C14H12O3	ION=[M+H]+	1193	2090	2984	1998	268	0	120	2302	898	897	929	0	2598	3322	2027	0	358	2136	2322	3811	215	939	821	2481	305	0	2237	776	620	1443	0	0	159	1099	0	128	466	0	207	0	116	0	0	239
2204	2975	3.62	228.079	C14H12O3	ION=[M+H]+	8850	16092	14503	11822	387	530	503	15321	3325	2256	3619	300	21615	29710	11065	427	435	16911	16807	5962	386	4461	5425	15653	858	467	11727	6327	2746	7462	372	346	214	4874	371	232	290	322	333	321	198	0	269	296
2910	3877	4.6	228.079	C14H12O3	ION=[M+H]+	2639	4602	4694	4363	0	0	245	4182	1173	1628	2143	0	5134	5821	4836	0	0	4307	5663	3965	403	1765	2633	4591	224	0	5226	1826	2651	4223	0	0	0	2830	0	0	0	0	249	0	0	416	0	288
4007	5244	6.01	228.079	C14H12O3	ION=[M+H]+	5002	6191	5019	3329	922	463	979	3370	2508	1307	1993	781	3874	4798	4472	841	664	5632	5082	2336	760	1729	2425	4258	663	722	8232	2129	1260	4988	263	457	399	3535	554	564	399	200	650	804	636	0	612	530
4248	5532	6.37	228.079	C14H12O3	ION=[M+H]+	4533	5967	10265	12880	265	0	125	11210	2783	2252	1800	259	6849	16129	8728	0	0	8255	6569	5013	0	2610	4097	16286	268	0	16533	5356	2027	4143	140	216	0	7573	0	183	242	0	0	264	242	0	178	181
4675	6104	7.03	228.079	C14H12O3	ION=[M+H]+	3935	8708	9730	5696	226	0	145	7272	2191	1555	3582	187	9163	6929	10709	183	246	8670	10846	5889	0	1446	2260	6791	125	269	8267	1586	1303	4307	113	233	212	2877	223	157	330	0	146	0	167	408	243	0
4103	5352	6.16	352.035	C14H14N2O5P2	ION=[M+H]+	0	0	0	0	0	0	5463	0	0	0	0	0	0	0	0	0	0	0	0	1380	0	0	0	0	0	0	0	0	0	0	0	438	0	0	0	0	0	0	0	0	0	0	0	0
2258	3049	3.71	368.03	C14H14N2O6P2	ION=[M+H]+	1618	2817	7137	1275	0	0	1219	990	7525	2561	8882	0	4247	0	3707	0	414	1332	1982	7938	0	14778	2399	11522	1015	242	1290	3002	17331	9939	191	10255	0	2175	0	0	0	2885	9985	174	0	0	0	0
3124	4168	4.87	368.03	C14H14N2O6P2	ION=[M+H]+	0	0	341	0	0	0	0	0	0	0	0	0	0	0	0	0	0	0	0	1918	0	0	0	0	0	0	0	0	185	0	0	7983	0	0	0	0	0	0	0	0	0	0	0	0
902	1384	1.22	214.099	C14H14O2	ION=[M+H]+	3625	13903	5934	4449	0	0	189	11211	1664	1162	1147	285	4838	9330	12191	408	528	0	7316	4163	412	1332	3007	0	0	637	10009	1718	1691	0	270	569	523	1154	337	303	235	278	365	0	223	410	342	322
990	1483	1.51	214.099	C14H14O2	ION=[M+H]+	4876	9457	7954	4805	430	538	451	15957	5523	4046	8473	0	0	10131	24984	284	0	18873	31967	8217	476	4420	2226	8207	743	483	13396	4121	10073	3093	558	396	0	4162	492	353	428	500	398	315	466	404	0	0
1245	1792	1.89	214.099	C14H14O2	ION=[M+H]+	2824	6461	6280	4983	776	580	649	4831	2698	1372	14272	735	6671	6668	4582	603	574	5199	5460	2385	665	1703	3001	5946	635	450	5045	3083	3049	2115	555	560	639	2747	539	441	596	466	532	530	644	718	582	532
1425	2004	2.25	214.099	C14H14O2	ION=[M+H]+	1044	3056	4415	4698	478	0	646	3614	1493	2810	3052	0	4880	5014	6071	0	660	4389	0	3709	0	1825	1238	5436	505	495	7312	1842	1756	6324	432	0	608	1939	486	0	446	0	479	428	0	0	536	468
1933	2661	3.09	214.099	C14H14O2	ION=[M+H]+	3037	3918	7769	1208	818	1149	945	3238	3793	1315	3968	930	5729	5976	3308	625	1007	6042	6247	3442	888	1187	4440	4714	1109	817	5282	2434	2208	0	1167	894	870	3448	856	535	583	578	652	689	886	820	699	871
2050	2803	3.37	214.099	C14H14O2	ION=[M+H]+	1486	1858	3742	1313	518	497	397	3426	1088	1118	2050	455	2967	3020	2361	0	452	1538	6320	1876	526	831	952	1046	472	527	3324	1166	1732	1528	0	475	514	951	552	287	0	0	574	449	0	511	502	486
2977	3976	4.66	214.099	C14H14O2	ION=[M+H]+	398443	355880	312547	325761	51071	85886	116008	334210	448368	323452	526134	87162	463090	301801	615536	22969	107238	385130	569853	365259	59742	425435	366231	315363	82854	51455	326434	424948	450550	138054	134836	52483	63987	430008	50028	64735	66277	70506	75034	85910	65909	52068	47057	55262
4049	5289	6.12	214.099	C14H14O2	ION=[M+H]+	5306	110925	9332	5728	681	510	349	62825	192292	127773	10305	546	150594	90823	289706	717	496	53209	226064	88999	544	123161	5815	31012	995	564	59709	85687	58397	2370	657	909	446	199849	505	611	610	0	597	483	561	956	589	442
4283	5570	6.42	214.099	C14H14O2	ION=[M+H]+	5905	5996	7037	4327	493	0	438	4938	3763	5141	3136	0	7679	6095	29621	0	498	7717	11073	4132	524	3560	3165	5034	0	426	7494	2826	2321	2862	0	459	382	4890	387	0	0	548	438	0	592	470	464	0
4743	6181	7.07	214.099	C14H14O2	ION=[M+H]+	2804	6033	9422	7245	622	397	657	7203	1924	2355	12355	710	7175	12883	6942	562	731	7117	9035	6433	804	2097	1562	8030	655	538	7736	1986	1589	4168	820	644	564	3397	603	794	0	551	653	511	789	495	609	545
5367	6984	8.06	214.099	C14H14O2	ION=[M+H]+	1402	22490	4261	2198	862	619	602	5990	4471	35656	93186	607	30375	18467	9564	460	1020	3501	94160	14195	575	26629	60701	1653	613	439	24264	18098	11955	1265	707	1365	592	64292	890	592	605	900	0	872	702	572	584	473
5586	7255	8.39	214.099	C14H14O2	ION=[M+H]+	725	5048	1002	718	435	566	0	2027	1609	12868	19096	611	5588	1745	4508	672	981	1224	16408	5701	494	40997	22760	1007	0	432	2530	13692	1573	0	542	1415	607	24047	797	412	595	999	1126	0	0	865	1257	307
5770	7466	8.65	214.099	C14H14O2	ION=[M+H]+	969	10271	1174	4507	0	530	382	6923	1603	8993	77980	0	4764	3717	2572	270	516	832	74558	8894	0	16845	59394	1464	346	0	18038	17617	6305	448	0	3447	0	92508	455	407	0	606	0	0	0	0	1126	0
5930	7640	8.91	214.099	C14H14O2	ION=[M+H]+	2335	53390	3417	1142	0	387	417	13684	6768	66316	130353	318	51210	21623	45872	196	0	6366	77667	24774	380	60507	64760	1752	303	227	30573	64205	20697	521	530	11557	367	99895	0	0	0	433	453	394	0	0	3011	0
6172	7904	9.27	214.099	C14H14O2	ION=[M+H]+	2190	2247	742	1191	354	0	435	5400	10450	50206	49383	437	3506	1217	3437	618	643	1103	7028	8578	536	45554	59253	789	576	524	1181	45752	8649	613	402	14529	502	55522	346	0	667	654	526	399	653	851	7424	306
6400	8168	9.7	214.099	C14H14O2	ION=[M+H]+	1200	2655	1066	706	0	0	0	7058	5228	64576	63421	0	3828	1661	4647	0	0	1029	10072	11136	225	20075	82500	1491	0	0	1709	40061	8942	0	0	13208	0	85227	269	188	0	0	0	0	0	0	3075	314
689	1110	0.98	230.094	C14H14O3	ION=[M+H]+	3192	5999	4146	5703	1105	1471	849	10662	2476	2687	8672	1149	6376	6034	13955	1490	1489	6636	8100	4675	1965	3575	4331	7663	955	1166	7093	3162	4365	4918	1188	1397	1578	2309	1755	1043	1765	474	2059	1497	939	1515	1504	1104
889	1367	1.21	230.094	C14H14O3	ION=[M+H]+	9921	23432	16635	18924	1202	1748	907	14753	5555	5913	5922	1167	14066	16748	5274	1485	1483	16658	20786	8047	1755	8741	6718	24138	795	1092	17750	8067	9529	8951	1286	1079	1305	7186	2038	931	1968	707	1790	1569	1016	1830	1131	1221
1115	1625	1.69	230.094	C14H14O3	ION=[M+H]+	30831	26649	25545	17783	2176	3481	2019	19343	22581	18210	26596	2729	36718	28988	44905	2210	2855	27961	41105	21823	3598	20398	22536	31816	2330	2037	35826	20346	24017	10203	2313	2257	2390	22989	2658	1435	2866	1381	3014	2292	1991	2615	2074	2361
1247	1797	1.91	230.094	C14H14O3	ION=[M+H]+	3837	6679	6626	5358	11111	13187	8963	4518	5548	2692	7607	9357	5643	6018	7791	11781	11804	4833	5349	14376	14547	5141	4904	5246	4086	11172	4870	6556	4823	3110	13152	12797	13015	4302	14068	10882	14716	9189	14943	13022	10766	13448	12683	12715
1360	1932	2.16	230.094	C14H14O3	ION=[M+H]+	7672	8247	8168	6486	3527	7488	6564	8978	19525	4508	9911	2211	6542	5953	4315	3238	8435	8883	7420	5944	3345	7426	10688	4600	1428	7304	8269	13999	10158	7438	4754	2863	6116	7692	3499	2252	3129	969	3222	2349	1683	3425	2999	2546
1514	2129	2.43	230.094	C14H14O3	ION=[M-H2O+H]+	31092	97968	115771	60775	2021	2518	1423	74808	23871	15543	24452	1714	100902	85075	81662	2365	2528	90396	114052	56408	4174	23843	21816	70015	1675	1974	83836	26305	19553	47722	2028	2656	2189	27842	2910	1243	2523	789	2862	2042	1762	3063	2335	2178
1650	2319	2.65	230.094	C14H14O3	ION=[M+H]+	265787	444297	449100	396661	6383	2583	7551	335143	122145	109739	96131	6392	415304	458449	368650	5857	8453	360144	400109	226055	10537	164504	190947	380001	7445	7039	386886	180721	112412	204646	7864	7233	6099	214001	7550	4058	7859	4530	7940	7444	4677	8186	7241	9109
1805	2502	2.89	230.094	C14H14O3	ION=[M+H]+	4220	15368	0	0	1531	2487	1315	9966	5339	5355	28363	1503	14901	16312	14152	1986	2095	9771	14519	6800	2275	5945	4269	10378	974	1611	15793	6750	4065	5200	1703	1758	1758	12497	2067	1192	2170	904	2721	1967	1194	2463	1685	1754
1980	2713	3.23	230.094	C14H14O3	ION=[M+H]+	31812	47009	32953	40581	1786	2434	1317	42076	16831	11483	11778	2027	27226	77001	29700	2681	2165	38166	41543	26620	2316	11769	25410	32846	1882	1275	40993	19798	17161	21964	1744	1811	6890	20671	2254	1228	2381	889	4973	2538	1394	2582	1759	1979
2012	2752	3.28	230.094	C14H14O3	ION=[M+H]+	16167	0	0	0	0	2772	0	0	9875	10934	0	1940	52410	0	44671	3037	2359	0	0	17528	0	0	15165	44797	1327	0	0	13364	7501	0	0	2840	2014	11843	3538	2188	0	0	0	5429	1708	0	2577	3650
2270	3068	3.73	230.094	C14H14O3	ION=[M+H]+	6451	12514	27518	11375	1324	1815	1016	14381	3578	3286	7061	1293	28926	23032	29474	1724	1430	24707	22169	7661	1955	3812	3419	9143	907	1157	15742	4312	3185	12110	1250	1355	1580	6736	1486	1069	1775	688	1773	1487	946	1806	1330	1412
2420	3256	3.92	230.094	C14H14O3	ION=[M+H]+	6594	18294	17931	19351	1318	1942	908	15699	4923	5211	8475	1376	20901	23540	20516	1773	1466	19083	20540	6827	1726	6429	6936	16961	880	1012	20234	4117	2738	14188	1305	1454	1732	7271	1582	943	1843	652	1937	1496	0	1869	1214	1675
2757	3693	4.42	230.094	C14H14O3	ION=[M+H]+	4552	7660	7035	7567	1350	2076	1227	8735	4096	1741	4225	1463	11091	11229	13773	2061	1899	8625	8539	8297	2040	4522	4809	8211	2222	1380	8142	3370	3137	5529	1722	1681	1972	4274	1874	1012	2014	890	2010	1550	1037	1897	1583	1448
2895	3861	4.58	230.094	C14H14O3	ION=[M+H]+	43690	33350	30598	26756	3353	4067	1820	25476	70548	57092	71344	4536	42607	31985	53509	3634	4874	37152	50518	30206	4246	70310	67425	30382	7432	3014	32697	63894	80289	16093	3712	2821	2678	52044	3536	1887	4161	2470	5314	5274	4062	3675	2970	3016
3123	4167	4.89	230.094	C14H14O3	ION=[M+H]+	6481	13496	8388	10417	1490	2337	1263	11751	13042	7781	9727	1224	20930	17382	22727	2243	2051	14454	16469	10763	2055	11279	9525	12839	1441	1466	13570	16479	16028	5598	1564	1405	1774	9988	1936	1304	2015	867	1795	1697	1192	1949	1601	1729
3293	4389	5.08	230.094	C14H14O3	ION=[M+H]+	9396	13514	15379	13843	1369	2131	1135	13198	4383	3468	4352	1795	18947	20153	16927	1723	1880	18047	21436	5749	2603	3449	6867	18367	1158	1482	25073	5379	3306	12749	1434	1619	1529	7807	2014	992	2228	845	1793	1612	1039	2506	1758	1381
3596	4763	5.47	230.094	C14H14O3	ION=[M-H2O+H]+	3752	26357	6093	8270	1393	1981	994	11182	6616	23482	41210	1355	20253	14267	11893	1785	1673	6900	25298	15504	2671	25018	39892	6438	888	1259	25667	28017	8081	4114	1334	2891	1709	54390	1815	1082	1881	542	2258	1472	1065	2089	2491	1282
3666	4843	5.61	230.094	C14H14O3	ION=[M-H2O+H]+	133379	178640	134971	177346	1593	2304	0	170321	185188	161957	172409	18636	186187	231391	198164	10420	34186	165963	197457	127891	21924	193547	203830	221217	191384	11686	183172	225098	141049	95042	6426	9324	0	190326	2096	1085	2065	950	25133	23876	23207	1953	19004	14590
3741	4930	5.67	230.094	C14H14O3	ION=[M-H2O+H]+	751081	759255	766975	760878	0	0	0	766158	763907	763059	764359	0	766641	766975	766969	0	0	765193	766975	752446	0	760747	766897	766139	0	0	765898	766797	757206	672890	0	0	0	766975	0	0	0	0	0	0	0	0	0	0
4068	5311	6.1	230.094	C14H14O3	ION=[M+H]+	17728	26726	0	22808	1310	1828	1012	23539	20760	0	0	1369	0	42548	37645	1843	1387	33197	41659	17562	1684	0	24667	33029	1381	1327	0	19907	0	17839	1485	1388	1726	18630	1620	1024	1870	582	1769	1507	1088	1536	1437	1241
4151	5410	6.21	230.094	C14H14O3	ION=[M+H]+	25873	18862	23433	17641	4052	4148	3859	21759	25477	14927	21776	6034	44303	22609	26943	3559	4913	19282	22428	12029	4835	22905	36291	27825	3775	3427	44913	32929	30010	9582	2298	3502	1119	33349	3654	3464	2608	4063	4704	3938	3815	4139	3356	2828
4315	5608	6.5	230.094	C14H14O3	ION=[M+H]+	28529	35976	33676	47458	1136	1401	936	39672	17495	18196	14210	1278	41013	59348	50574	1467	1309	43985	47170	16199	1116	24095	29705	40498	840	963	42382	23639	8977	31924	980	1290	999	19189	1414	710	1201	637	1253	1096	1094	1467	0	1020
4556	5930	6.82	230.094	C14H14O3	ION=[M+H]+	5699	11366	9254	6961	868	1237	785	5627	6190	3414	3439	945	20101	12043	14357	1028	918	12504	15511	7260	1130	6888	7333	13858	716	739	20409	7374	4625	9572	797	1021	854	6632	1215	655	1049	556	1089	862	645	1192	830	791
4929	6433	7.38	230.094	C14H14O3	ION=[M+H]+	10125	13335	12337	12889	1963	2175	2495	13016	11318	10170	0	2784	17432	19558	23641	2367	2239	15890	22007	10980	2665	14243	14114	14644	1531	2517	17245	15546	17400	6934	1737	2721	2049	9141	932	1745	1273	1566	2860	3251	2327	2356	2120	2135
5077	6620	7.54	230.094	C14H14O3	ION=[M+H]+	13012	28205	19454	20477	2766	3583	4099	25352	11419	11310	24054	3811	30998	32064	44350	2468	3740	27097	36055	14939	3507	13676	13471	23315	2827	3061	30722	12332	9679	13014	3806	3472	2814	9917	3594	3878	3701	3429	3979	3935	3438	3334	770	3233
5268	6872	7.9	230.094	C14H14O3	ION=[M+H]+	10432	19605	20488	15926	884	1328	874	17788	4790	4452	5641	976	24225	28888	21916	1103	1137	22608	24908	12706	1162	5303	6873	20748	660	861	27272	7412	4499	15179	770	1092	1089	7145	1353	759	1352	486	1235	879	858	1023	1035	952
5463	7091	8.18	230.094	C14H14O3	ION=[M+H]+	5127	7296	6373	6174	835	1297	646	7847	3920	3975	7016	1040	8786	10660	9747	1308	1118	8811	9154	4946	1105	6175	6152	7846	614	0	8509	4961	3980	4203	853	1667	1013	4876	1005	590	1252	472	1134	1063	866	1178	997	918
6066	7788	9.11	230.094	C14H14O3	ION=[M+H]+	5988	4444	4846	4949	2223	1851	2083	6822	5972	5805	7717	704	6786	6953	5751	1076	2373	5605	5467	4718	3126	6993	7766	10847	1303	1947	7173	6065	6325	2905	1409	1519	1032	3941	1164	560	1049	1637	1146	786	570	1128	724	885
6182	7919	9.32	230.094	C14H14O3	ION=[M+H]+	40193	29206	42176	27706	15107	11302	18737	52518	57755	21275	44229	20057	52657	37103	47238	9588	15805	42509	46857	38417	14312	42493	48897	74558	14198	15777	54562	47000	67919	13176	6625	9417	6584	30588	11064	10118	6180	15962	14667	15695	17376	9136	9911	13290
933	1420	1.39	246.089	C14H14O4	ION=[M+H]+	5360	13908	8462	8740	425	472	0	9071	1959	2265	2408	0	13071	15747	8444	0	521	8354	8540	5824	478	2810	3107	12603	506	418	8488	4776	2707	4300	0	0	0	2761	405	298	257	344	421	0	318	505	338	240
1106	1613	1.68	246.089	C14H14O4	ION=[M+H]+	39421	84912	79030	71009	1405	1502	2095	70591	37833	34783	30312	2892	77288	100264	62339	1253	2055	78768	79555	42513	1992	43430	41184	87367	1689	1951	69303	49067	43647	2221	997	0	957	50602	1058	805	1201	1528	1679	1543	2007	1098	997	1016
1152	1671	1.77	246.089	C14H14O4	ION=[M+H]+	224009	375095	348253	316022	7292	0	9573	296773	200389	176419	173802	13654	324546	394152	301815	5713	10938	347564	374882	218557	8444	211202	225269	381175	9581	9087	355274	219053	203567	211093	4681	3856	4494	229377	4071	3118	5830	7270	8383	8725	8395	6301	5578	4122
1396	1972	2.2	246.089	C14H14O4	ION=[M+H]+	7871	5453	10202	6455	506	510	476	7328	5878	3175	10031	494	8968	12278	3750	319	509	7401	8471	5563	528	4593	6325	15527	831	512	9919	6072	5019	6188	407	359	310	9957	421	328	406	391	455	391	0	471	0	0
1784	2478	2.85	246.089	C14H14O4	ION=[M+H]+	3392	4349	5940	4500	422	523	260	4628	2219	1794	3455	317	5326	7180	4449	0	530	4957	5460	2445	481	2420	2854	4799	247	0	5266	2381	2078	4095	555	0	0	3573	0	190	563	261	460	435	313	514	340	254
1906	2631	3.07	246.089	C14H14O4	ION=[M+H]+	3104	4993	5950	8094	360	383	0	4964	846	773	892	295	5747	10012	5952	198	440	4355	4138	2841	0	1273	1391	6865	0	277	6740	982	772	4100	0	316	0	1654	392	0	0	0	324	247	0	370	0	415
2191	2961	3.62	246.089	C14H14O4	ION=[M+H]+	6286	12179	11445	7721	333	0	554	10303	1784	1727	2152	230	14523	18483	8491	291	304	10703	11404	3833	372	3005	3693	9828	616	0	8652	3288	1824	5133	0	283	0	2821	0	171	0	0	0	0	0	376	302	314
2691	3607	4.32	246.089	C14H14O4	ION=[M+H]+	4111	10731	12505	7923	0	0	225	11130	1327	1260	1324	0	11127	13996	10997	0	477	11595	12050	8031	0	1534	2050	11582	0	0	10105	1642	1507	6681	0	276	0	2340	0	223	0	0	433	379	155	349	262	0
2898	3864	4.59	246.089	C14H14O4	ION=[M+H]+	5380	0	0	7347	912	605	371	9618	3869	4951	6206	782	0	14921	8487	354	591	9683	9939	8919	532	4429	6166	9463	6704	489	0	5842	7443	5325	701	382	0	6804	0	234	866	371	516	584	547	1027	698	385
2952	3939	4.68	246.089	C14H14O4	ION=[M+H]+	4845	10222	12179	9246	1249	689	1642	11115	2879	2809	2858	495	8561	0	5855	370	730	11152	9221	10582	763	4126	4436	11013	0	0	13313	3105	4363	10151	942	0	798	5089	470	0	657	0	443	690	978	864	478	556
3247	4338	5.01	246.089	C14H14O4	ION=[M+H]+	11845	4632	6683	5596	3926	4675	4639	6590	25490	12986	38930	7132	5558	4942	4630	3697	4611	7357	7325	13344	4554	33657	29410	11703	3682	4094	8526	20381	91848	3636	1945	3089	1323	17919	2223	2741	2364	2585	3594	4095	4342	3576	3751	2438
4023	5260	6.05	246.089	C14H14O4	ION=[M+H]+	3070	16253	10023	6962	541	477	453	6119	2491	1242	1732	487	19829	11353	10985	417	478	14635	16055	6284	413	5170	2178	15566	367	679	22391	1743	2184	13675	407	0	354	2389	590	227	0	391	439	474	438	427	316	385
4221	5502	6.36	246.089	C14H14O4	ION=[M+H]+	2119	15081	9586	5871	0	309	0	6738	1609	1204	1903	267	20001	9239	10218	0	286	13851	16422	4432	0	1050	2109	14937	168	183	22365	1867	1255	13556	0	202	221	2135	346	0	414	0	0	0	172	0	240	173
4351	5655	6.55	246.089	C14H14O4	ION=[M+H]+	2308	21718	14036	9235	287	0	0	8652	0	906	1000	626	27936	15722	15279	0	320	20234	21628	6923	0	988	1315	24082	0	342	29954	1192	1098	19602	0	0	171	1460	260	102	482	0	0	192	130	0	197	197
4575	5959	6.82	246.089	C14H14O4	ION=[M+H]+	2045	3391	4896	2314	231	0	134	3753	1535	1488	1187	0	4053	3412	2603	173	259	4491	5779	2510	328	2145	2694	4458	0	0	7768	2046	1863	4925	0	0	0	2023	0	0	0	0	0	0	0	227	0	0
4690	6120	7.03	246.089	C14H14O4	ION=[M+H]+	9569	23028	28452	15595	231	342	0	18608	3020	3008	6910	175	26214	18364	29364	0	0	23160	30661	13615	171	3830	4616	17551	0	254	21956	3504	2311	12219	0	206	0	5360	0	0	272	0	0	254	0	0	0	220
5122	6691	7.61	246.089	C14H14O4	ION=[M+H]+	3655	5981	10247	7043	0	0	0	7907	1593	1141	2056	427	7962	12649	6189	0	0	9197	10001	2864	0	2071	2114	4934	0	190	11038	2663	1463	4799	277	187	0	1645	0	0	0	0	0	146	0	0	0	207
5241	6836	7.87	246.089	C14H14O4	ION=[M+H]+	20195	39602	47940	34489	0	0	209	39449	10738	8912	8703	1874	48399	53244	43448	0	0	45918	49885	24391	0	11226	13551	42767	313	396	46455	13379	8211	28428	207	202	415	16099	0	0	0	0	380	339	180	725	327	0
5828	7532	8.71	246.089	C14H14O4	ION=[M+H]+	5810	12680	9947	5303	417	300	474	5753	10780	8072	11348	753	10534	8373	4092	346	433	5309	7823	3010	335	6855	9745	4814	413	242	8049	9975	7308	3204	377	249	330	12991	409	0	0	0	471	319	376	522	275	287
692	1114	0.99	262.084	C14H14O5	ION=[M-H2O+H]+	2139	6081	2827	4124	325	0	305	2915	1405	1092	1219	376	3572	9689	2105	438	304	5269	3623	2020	439	1678	1864	3670	515	439	2658	1932	1891	1434	0	0	0	1292	0	252	0	0	278	0	431	399	383	285
1719	2400	2.8	262.084	C14H14O5	ION=[M+H]+	11875	29319	40687	48771	0	0	0	36508	2991	5312	2141	0	33307	47193	25942	0	0	29250	25607	7980	0	5167	7459	49258	0	0	50712	6188	2080	26177	0	0	0	21067	0	0	0	0	0	0	0	0	0	0
3701	4881	5.62	262.084	C14H14O5	ION=[M+H]+	339	0	0	406	0	0	0	0	0	472	245	0	0	0	0	0	0	0	0	902	0	2815	1784	0	0	0	486	645	6270	0	0	0	0	284	0	0	0	0	0	0	0	0	0	0
3177	4247	4.92	366.072	C14H15N4O6P	ION=[M+H]+	0	1421	4075	1083	0	0	1007	0	3999	9873	1417	0	2717	0	1521	0	0	633	0	4757	0	2435	593	5809	1825	0	953	0	3365	2369	0	1929	0	0	0	0	0	3697	1630	0	0	0	0	0
231	413	4.48	229.11	C14H15NO2	ION=[M+H]+	1891	1074	3918	943	0	0	0	2571	0	642	704	0	4070	4730	20656	0	0	437	12224	0	0	0	0	7459	0	0	12191	444	0	638	0	0	0	0	0	0	0	0	0	0	0	0	0	0
3449	4586	5.28	340.071	C14H16N2O6S	ION=[M+H]+	1374	0	0	0	25767	8727	0	0	0	196	0	1348	0	0	6898	0	0	8891	0	1480	7415	4878	835	0	0	0	0	1591	1177	0	10541	518	0	1087	0	0	6001	0	0	8220	1814	0	4484	1096
1956	2686	3.16	216.115	C14H16O2	ION=[M+H]+	795	1749	696	1490	556	458	559	908	3316	578	7271	422	974	805	1335	561	538	678	1210	1042	569	469	622	1159	549	610	1187	2946	588	667	481	680	713	10450	703	0	551	542	540	452	578	619	475	581
2349	3164	3.84	216.115	C14H16O2	ION=[M+H]+	1060	821	654	634	725	1076	586	844	28305	6881	43659	636	767	929	0	694	793	1048	618	1123	992	3405	8190	907	707	811	694	14857	9014	0	698	808	784	20269	756	619	696	939	684	528	673	684	674	1039
4458	5794	6.69	216.115	C14H16O2	ION=[M+H]+	8770	471	2527	5307	6058	5454	1425	1130	7310	4316	3434	5199	3808	2183	2603	6434	5724	2623	2195	3780	5522	5611	5952	5590	9866	5411	7042	7635	6058	4362	5211	1121	4742	6508	5029	1403	5244	1100	5615	5084	5534	6506	5663	881
1017	1513	1.5	232.11	C14H16O3	ION=[M+H]+	3190	7575	6973	3298	482	628	481	6773	3696	4355	7760	510	7925	5591	22161	479	538	14100	27506	6065	544	3712	1451	6807	1058	592	8181	3657	7504	2435	587	487	513	3741	558	333	477	541	0	443	524	519	554	564
1139	1658	1.74	232.109	C14H16O3	ION=[M+H]+	1309	3826	5155	2488	499	496	470	3048	2077	1337	3147	555	2621	4381	2865	550	0	3499	2934	2086	554	1444	1396	2448	0	684	2678	1670	1858	1247	0	483	607	1694	560	0	438	522	476	454	0	523	496	542
2526	3385	4.1	232.11	C14H16O3	ION=[M+H]+	748	1048	690	682	1864	996	1026	1117	15887	10075	79801	1488	996	1419	1019	750	965	958	1062	2366	1298	10510	9956	917	1143	1008	797	31985	48916	449	1062	1272	1040	7311	878	510	1306	2034	1430	1043	927	2012	1499	894
2981	3980	4.66	232.11	C14H16O3	ION=[M+H]+	244052	218702	185614	190171	26448	47553	66902	194239	277261	193115	319338	39863	280501	171930	392928	12608	55365	227965	340999	214637	31647	258260	217083	185680	46787	27632	196931	255841	271592	82705	73738	30818	32714	256457	29184	36714	34296	40364	41342	50008	34207	26268	25649	29842
3187	4263	4.93	232.109	C14H16O3	ION=[M-H2O+H]+	52296	43920	27995	24839	0	13529	15646	34953	64814	63603	100457	12053	56647	13376	113102	5052	11009	42314	88097	39809	8378	84692	56686	28591	9646	0	33018	57822	57184	10283	15552	0	8843	47735	9518	0	8482	7144	8518	12546	0	0	6100	8378
5106	6670	7.59	232.11	C14H16O3	ION=[M-H2O+H]+	59432	13944	24325	22777	46386	67349	81495	29082	109910	65784	126064	74656	39531	18227	72323	23946	81498	28049	51072	63497	64838	100373	73567	30786	44263	53709	26027	88280	148988	3946	93329	57633	50020	51993	60873	84152	56811	71610	70318	81992	71525	42676	42034	56824
1654	2324	2.66	248.105	C14H16O4	ION=[M+H]+	95212	154678	148770	127620	1902	1315	2747	101490	37359	32125	31814	2290	135371	141270	119993	1395	2269	107035	130667	69491	2183	56927	65710	119312	2104	2373	122076	59511	37965	62674	1233	1181	1342	72317	1254	1052	1058	1310	1679	1562	1576	1655	1274	1833
1907	2632	3.05	248.104	C14H16O4	ION=[M+H]+	3839	3456	6166	4793	1768	2229	3443	3494	2991	4081	6902	2023	5855	3684	7760	622	2995	4455	4662	2752	2381	1413	3521	5421	5453	2449	4393	1346	3496	3455	4218	1490	2033	3559	1712	4604	1979	2983	1164	1026	1508	1227	1286	1328
2640	3531	4.23	248.105	C14H16O4	ION=[M-H2O+H]+	45069	9951	8196	11865	8199	16892	10212	11060	53161	23904	79511	11865	16710	15947	21106	4854	16550	9840	16027	12452	12946	58001	52324	7226	22426	7482	8014	53160	51499	3714	20392	9065	5764	38952	5840	9718	9440	15675	10019	10285	7019	8671	6579	8064
3150	4207	4.89	248.105	C14H16O4	ION=[M+H]+	662	1232	952	3239	0	0	0	1509	1368	745	3755	0	1138	977	1655	0	0	975	1057	1769	0	1022	1061	2625	0	0	1069	1482	2671	545	0	0	0	1358	0	0	0	0	0	0	0	0	0	0
3433	4570	5.26	248.105	C14H16O4	ION=[M+H]+	1247	1392	4885	1210	4930	5131	5648	2381	2934	0	3632	2338	2947	1494	1672	1939	4367	2537	19580	5890	3764	2020	1228	1828	14392	4207	2122	1318	2102	1127	6953	4328	2121	2590	2194	7041	4466	4296	3685	6831	6349	3150	3029	2337
4177	5444	6.27	248.105	C14H16O4	ION=[M+H]+	27976	8343	17506	10259	4856	4281	4490	15049	24923	18475	19873	8299	13046	7391	12890	3441	6628	11195	12521	7722	5260	25675	23527	23811	4350	4660	12998	30099	32509	4722	2284	3710	2042	15923	4411	3687	2501	5894	5158	4608	5672	4189	4238	3249
1157	1676	1.78	264.1	C14H16O5	ION=[M+H]+	10582	21747	23207	18426	430	333	535	17954	8518	7772	6683	396	21439	25613	18890	523	619	21235	26009	11188	430	9755	10538	24509	523	0	22875	10016	9029	10696	0	281	492	11724	0	0	360	494	504	0	477	0	428	0
1626	2287	2.59	324.085	C14H17N2O5P	ION=[M+H]+	2562	0	3270	0	7655	6383	7917	949	3735	1992	2421	8731	1254	1179	772	5131	4609	929	1081	1369	3825	1590	1973	1760	3177	2720	1037	2597	1466	550	6137	3710	1373	3994	1240	5265	3786	3902	1772	2054	4368	2272	2228	2602
4688	6117	7.02	320.102	C14H17N4O3P	ION=[M+H]+	2059	0	0	0	0	1507	0	0	0	0	0	0	0	0	3099	0	0	7131	0	1020	0	1835	0	0	0	0	0	250	216	0	398	0	0	0	0	0	0	0	0	0	0	0	201	790
660	1063	0.94	287.137	C14H17N5O2	ION=[M+H]+	0	0	9950	832	0	0	0	0	0	0	0	0	4969	0	0	0	0	1324	5498	703	0	1210	0	0	0	0	3207	0	0	2694	0	0	0	3017	0	0	0	0	0	0	0	0	0	0
2995	4004	4.71	312.076	C14H17O6P	ION=[M+H]+	8627	1611	1993	1104	16446	5240	1116	4058	7172	1227	14447	11714	2156	844	4970	3109	10656	2729	4391	1600	4778	15534	7460	2478	0	10530	1631	6904	21999	2423	8237	2041	531	3123	8618	743	926	453	5012	14430	715	3232	4031	595
6495	8278	9.91	312.076	C14H17O6P	ION=[M+H]+	0	1386	1037	505	5115	1098	0	2379	45621	6550	0	1220	775	816	1240	873	820	1284	3156	6847	0	0	0	1079	207	2169	1366	79283	64876	2703	2902	1051	118	0	693	0	481	0	3425	1943	157	0	708	0
1971	2702	3.2	328.071	C14H17O7P	ION=[M+H]+	0	4078	0	0	0	0	0	2686	2126	0	0	0	3879	2603	4706	0	0	1471	3889	1592	0	2521	0	1064	0	0	2530	1942	770	0	0	0	0	5079	0	0	0	0	0	0	0	0	0	0
260	462	4.95	186.141	C14H18	ION=[M+H]+	2953	1047	1574	2484	8358	2308	3120	1882	6165	2966	5137	2643	1477	1659	1841	5977	3684	1049	1466	8599	4939	4090	4819	1620	3381	4975	1571	8552	5233	913	2779	3373	3031	7428	3429	2302	8109	2414	2981	2943	2434	10925	7055	3212
2749	3680	4.38	186.141	C14H18	ION=[M+H]+	1072	3654	1000	786	1222	1381	1038	4556	1359	913	1021	1211	8698	2624	3693	740	1121	11768	20032	6435	1384	846	838	11966	1465	844	19184	1068	1251	12360	0	1186	1007	828	967	815	912	955	1108	821	753	1152	1135	1044
4850	6335	7.23	186.141	C14H18	ION=[M+H]+	802	6146	1038	1053	1936	1949	1835	5359	1759	1433	2296	2022	6874	4351	1488	1497	1786	5958	5181	3041	1932	1327	1357	2363	1754	1614	3855	2087	1908	2753	1863	1725	2477	1598	1787	1904	1850	1617	1849	1647	1743	1933	1705	1616
564	947	0.65	438.135	C14H18N10O7	ION=[M+H]+	3691	9028	4221	4674	5323	3469	2652	14687	2062	2713	1593	2242	5039	5801	7350	2573	3379	10423	3365	2360	2837	8255	7660	14519	4369	5081	24356	6661	1318	7254	1444	3057	552	3613	0	1952	2075	2198	304	472	1810	1163	1747	2563
6534	8320	9.97	326.092	C14H18N2O5S	ION=[M+H]+	28705	0	0	0	0	480	0	0	23109	19919	67632	1088	0	0	450	0	0	0	0	5642	0	23907	42186	0	0	0	0	67535	19888	0	11231	5314	0	8520	0	0	503	0	386	0	0	0	484	0
201	333	3.63	390.072	C14H18N2O9S	ION=[M+H]+	0	6636	0	0	0	0	0	3793	1075	0	0	0	5507	4772	5303	0	0	2630	5705	1609	0	1660	237	1597	0	127	3017	1142	496	0	0	123	0	4766	0	0	0	0	0	0	0	0	0	0
1446	2032	2.29	290.121	C14H18N4OS	ION=[M+H]+	0	0	0	0	1464	0	0	0	0	0	0	4689	0	0	0	0	0	0	0	936	0	0	0	0	0	0	0	0	0	0	0	1869	0	0	968	0	0	0	0	849	0	0	2507	0
5691	7371	8.49	326.071	C14H18NO4P2	ION=[M+Na]+	212	492	425	295	195	163	4251	693	275	4350	259	335	563	302	618	201	196	501	507	332	0	402	189	240	4093	339	364	234	245	517	385	336	4403	210	311	3598	283	2364	221	479	3344	131	324	3921
5608	7280	8.4	202.136	C14H18O	ION=[M+H]+	1357	5500	5664	6242	3602	8251	2536	7411	6974	6927	6707	5641	6208	9724	1781	1217	7096	4108	2055	1796	2064	1156	2985	8627	1418	5971	5977	6726	2944	1872	4359	5455	1738	5733	5853	5025	5279	10016	8973	698	1051	5396	711	2620
6198	7936	9.37	202.136	C14H18O	ION=[M+H]+	2855	1878	1457	2731	6321	3219	3510	1578	6429	4654	4297	4706	1531	2320	1595	5045	5238	1403	1447	1788	4839	5390	5324	2228	5004	4722	1442	7374	5701	658	2549	3870	3807	6439	2920	4032	7045	4999	5186	2895	4652	7685	5092	2902
310	539	5.82	218.13	C14H18O2	ION=[M+H]+	585	1069	764	985	629	710	0	1161	26223	0	80243	536	841	1004	763	0	639	647	939	964	561	742	1445	1204	0	718	976	42436	1930	680	541	645	0	42383	542	0	744	1483	607	0	0	868	550	0
2230	3010	3.67	218.13	C14H18O2	ION=[M+H]+	1028	4968	3753	2616	740	1262	0	5825	1186	1440	1043	603	5535	5714	5546	1000	1417	4653	5209	3075	1495	877	831	4603	1078	801	3267	2276	939	1783	1579	1249	0	2141	560	0	730	2483	1308	1363	0	739	1342	0
2618	3501	4.23	218.13	C14H18O2	ION=[M+H]+	3888	13958	9847	8808	1145	782	0	9833	2016	1874	714	1146	17362	11485	13754	762	826	13453	15499	9903	885	2240	2072	15069	1752	1109	15598	2703	2036	11774	926	811	0	2898	786	0	720	1455	802	858	1102	955	788	0
4601	5997	6.85	218.13	C14H18O2	ION=[M+H]+	1646	15495	10426	4556	839	1085	1115	9264	921	1096	797	929	13269	8166	7518	827	955	5385	12295	3887	873	0	894	6410	0	790	8254	1214	578	2938	879	783	1024	824	900	0	1115	0	858	772	1152	6092	940	1007
4756	6200	7.09	218.13	C14H18O2	ION=[M+H]+	1274	799	686	960	7559	3318	11457	1046	8702	7917	7502	10780	711	797	840	11243	11714	642	636	3170	11424	6961	9186	1168	9744	9694	675	6489	8461	516	5066	9155	10222	6920	10110	10137	11065	9449	11659	4227	11676	7922	10074	9909
4932	6437	7.35	218.13	C14H18O2	ION=[M+H]+	591	669	899	661	734	603	1731	748	820	1188	700	839	727	2539	1407	656	1383	574	615	1642	797	728	821	757	1184	940	903	720	954	402	466	1021	1124	700	661	1426	879	894	776	420	1417	648	881	1142
4145	5403	6.22	234.125	C14H18O3	ION=[M+H]+	724	24745	3668	4743	166	241	0	32428	1602	0	2143	0	38751	3419	7516	175	0	13450	11619	8074	0	0	1279	7897	0	0	3560	2108	16489	826	0	0	0	1053	201	0	280	0	0	0	0	0	0	0
4500	5849	6.74	234.127	C14H18O3	ION=[M+Na]+	714	403	485	0	10163	9095	9350	500	5030	3370	6164	9969	733	439	1578	9949	9101	556	502	6467	9142	4878	6174	913	9569	9036	736	7563	8314	291	9555	8814	8328	3956	8087	8890	8961	9089	9383	8918	9619	10599	9091	8457
2283	3083	3.74	250.118	C14H18O4	ION=[M+H]+	2307	2315	3475	1707	1103	1810	1871	3915	2494	2462	426	1996	3200	2867	7693	835	1611	2437	1034	1460	1470	405	2586	3927	7487	1645	3436	1510	662	14229	1511	1231	699	2556	1147	1801	1446	2822	989	530	2224	1303	1081	1586
913	1399	1.32	266.116	C14H18O5	ION=[M+K]+	3403	7984	4492	3605	0	0	0	5461	1411	0	2138	0	6175	3378	3992	0	0	5018	5618	1985	0	3001	1788	4080	0	0	2114	1766	2489	2263	0	0	0	1398	0	0	0	0	0	0	0	0	0	0
1032	1528	1.54	342.095	C14H19N2O6P	ION=[M+H]+	4821	0	8919	0	4039	1990	4228	0	10690	4167	5698	3459	1564	981	4099	6031	7235	2583	0	2458	6205	0	1474	1389	6716	1585	1267	8516	842	0	1284	2718	706	1209	684	3544	2950	2012	728	1396	2432	8089	3162	2446
1814	2511	2.9	322.12	C14H19N4O3P	ION=[M+H]+	4573	2392	4714	2370	1695	3982	781	3494	1454	1546	6413	1560	2580	2081	2001	770	1930	2043	5379	2455	1668	777	2850	2649	1010	1397	2809	1513	1038	2963	1456	1682	1403	5169	1613	1549	1527	991	1539	1363	929	1624	1368	1951
1842	2555	2.93	290.128	C14H19N4OP	ION=[M+H]+	2300	12150	13437	4699	1263	7737	838	13487	2103	0	3512	1433	8465	8240	2807	907	1398	9490	7205	2279	1207	1574	1925	7418	0	917	5170	1577	3713	3738	1196	1270	0	3230	1265	0	1279	0	959	841	0	962	3941	0
1132	1651	1.75	264.1	C14H19NPS	ION=[M+Na]+	27468	53449	43307	39628	0	1694	1156	38288	14495	32078	19634	2160	42918	37616	37113	1327	2064	45824	39825	20243	1703	21928	20716	34182	1929	1467	35749	22298	16724	30978	1326	0	2143	17468	1327	1116	1554	2085	2354	2352	1896	1967	1717	2231
6271	8031	9.46	314.092	C14H19O6P	ION=[M+H]+	286311	16257	10170	1823	1399	711	0	5603	125357	33187	435785	980	17660	26165	57918	0	795	24614	12244	37247	582	201047	94825	3180	0	996	26910	241763	168707	42289	5955	0	0	44275	312	0	0	0	0	0	0	0	904	0
3384	4507	5.2	330.087	C14H19O7P	ION=[M+H]+	176430	239502	95488	0	17052	28213	0	320209	177975	8010	136725	58273	256277	123751	188813	0	47403	194454	206327	140823	4772	236170	200121	148754	1894	31407	35946	179079	278145	49430	3463	0	2294	133345	27282	0	23517	0	11169	31792	0	0	12878	0
2383	3209	3.89	346.082	C14H19O8P	ION=[M+H]+	0	0	5968	0	0	0	0	17003	0	0	0	0	8782	26228	0	0	0	0	0	0	0	0	0	7101	0	0	4745	0	0	0	0	0	0	0	0	0	0	0	0	0	0	0	0	0
5628	7300	8.42	282.066	C14H19PS2	ION=[M+H]+	0	0	0	0	0	0	0	0	0	0	0	0	0	277	204	0	0	0	0	1815	0	0	0	0	0	0	0	0	0	0	0	0	0	0	0	0	0	0	0	0	0	0	0	0
1188	1712	1.81	328.094	C14H20N2O3S2	ION=[M+H]+	814	1583	25946	5189	8125	8052	15409	487	4497	2062	1670	0	12697	549	334	11715	13584	7663	14068	3661	5318	15024	549	937	22137	7741	5553	6939	9382	3094	12693	11055	11660	544	6870	63834	14423	14978	459	0	18843	9553	13445	29901
1155	1674	1.76	312.135	C14H20N2O6	ION=[M+H]+	10063	7720	6194	17200	7368	8638	6345	9109	6742	7036	1660	1420	6948	13611	7125	7289	8271	7950	5116	9059	11129	8864	9207	10812	2206	8317	6859	13039	6745	4292	0	1983	10095	14260	0	7257	9775	0	9231	8610	7677	9664	2138	5041
4115	5366	6.15	344.102	C14H20N2O6S	ION=[M+H]+	2031	771	851	0	1352	4409	0	2901	15107	1251	26714	0	2734	898	752	0	2924	648	996	2823	350	7365	22599	2524	0	858	859	9294	53110	444	0	0	0	16348	0	0	520	0	0	1156	0	0	476	300
3740	4929	5.68	328.129	C14H20N2O7	ION=[M+H]+	0	0	0	0	0	756	5040	0	0	582	0	0	0	0	0	0	413	0	0	0	0	0	0	0	721	0	0	0	0	0	0	0	2071	0	0	2617	831	2819	0	0	2218	0	750	1731
2241	3024	3.69	360.101	C14H20N2O7S	ION=[M+H]+	0	0	0	0	2033	7736	0	0	0	0	0	0	0	0	0	1513	11024	0	0	4131	0	0	0	0	0	2276	0	6521	0	0	21908	10393	0	0	25996	1881	4939	0	1433	2140	354	1691	5504	4291
6496	8279	9.91	278.152	C14H20N3O3	ION=[M+Na]+	13110	17258	17435	18083	10800	14307	110094	18990	12588	98082	10233	13561	24859	14992	25704	12664	10611	17807	23934	12791	12922	14384	13661	16851	134366	18620	14816	11688	13406	15216	14548	15736	96346	10819	12420	105280	10731	91636	12685	14250	109032	13691	14279	103166
674	1086	0.96	352.15	C14H20N6O5	ION=[M+H]+	2974	1040	1547	3436	2173	1916	3772	3162	3310	2243	2501	1949	1740	3535	1475	3319	4047	1724	0	1835	708	2155	6653	1733	988	2690	1635	2687	1330	2746	1704	2986	2496	1903	6382	4761	2457	5044	3734	2223	6717	2276	3785	3758
5478	7108	8.22	204.151	C14H20O	ION=[M-H2O+H]+	4461	924	706	967	14798	15221	10342	1648	4552	2858	14318	14242	1092	868	2015	6043	10521	1153	2336	3132	13179	2652	3587	1196	8437	7548	994	4922	3922	689	11760	11829	8400	2576	10465	13760	11935	10887	10637	5387	9265	7638	9409	8739
4627	6036	6.91	220.146	C14H20O2	ION=[M+H]+	8018	31098	20186	8214	7674	8450	7774	17485	8838	7582	6687	7754	27467	15123	13510	7843	8110	10392	21790	6627	8429	8932	8799	12958	7412	7537	17528	9073	8428	4400	7565	8069	7681	8850	8264	7386	8113	7617	8761	7462	7728	8378	7319	6570
1630	2295	2.64	400.129	C14H21N6O6P	ION=[M+H]+	4561	2525	2329	3822	3817	853	728	4552	26843	0	0	6523	0	1534	4473	5465	12345	2674	3201	1304	6303	20911	15910	2658	672	5729	0	10169	0	0	2460	1017	0	29653	10768	0	4985	0	6055	2659	1114	2221	1068	0
3527	4682	5.38	330.075	C14H21NO2PS2	ION=[M+H]+	0	0	0	1487	579	0	0	0	0	1105	0	0	0	0	0	791	1129	0	0	0	860	0	0	0	0	1153	6066	0	0	1012	1125	1801	773	0	826	1038	0	658	916	0	894	844	504	959
5798	7495	8.67	300.076	C14H21OPS2	ION=[M+H]+	738220	0	0	0	0	0	0	0	227892	48119	490621	0	0	0	6433	0	0	1954	1913	93701	0	270315	238960	0	0	0	0	381186	290163	3872	14373	0	0	100645	0	0	0	0	0	0	0	0	0	0
2211	2985	3.67	190.172	C14H22	ION=[M+H]+	929	406	495	663	3111	2583	4635	781	645	1212	2007	2841	1158	0	0	3318	3762	892	0	2006	3886	1572	3263	1104	1608	2932	1157	2049	674	1710	1464	4592	1747	3434	2345	2659	2582	2008	1418	3175	2052	4006	3950	3137
4456	5792	6.66	190.172	C14H22	ION=[M+H]+	985	1615	1475	4955	2825	4882	1050	2103	3649	1726	2293	1676	0	4490	1205	3573	5980	6352	1619	5773	5112	3001	2793	2372	769	1614	3877	2505	2654	2965	2090	3233	1756	2663	8607	1044	1709	780	10079	1652	938	5255	2301	1458
4603	5999	6.84	190.172	C14H22	ION=[M+H]+	2365	2032	2395	4136	2303	2948	1537	3146	2634	3131	2938	1571	1275	5056	2743	2098	5619	7086	2806	9151	2054	2094	2306	2882	1502	2662	4678	1839	2900	4805	3350	3026	1962	2841	8667	1148	1050	942	6894	2297	1189	3171	3289	2046
4767	6216	7.1	190.172	C14H22	ION=[M+H]+	2407	1634	2450	1403	3340	1851	4544	5240	1293	6829	3852	2670	1555	1360	4089	1206	2283	5752	3482	7329	1225	1131	871	1094	2571	5307	1713	1656	1912	4787	6364	5444	6095	808	9930	2769	654	1635	1898	2994	3592	1385	5793	6296
4967	6482	7.4	190.172	C14H22	ION=[M+H]+	2542	914	1757	1030	1215	2116	4097	4771	1203	8372	1838	1405	835	1291	4540	837	1024	2104	4348	3646	940	825	676	1254	3441	2409	1719	780	1786	1526	2441	1683	2878	1036	1755	2014	644	1803	789	1445	3076	1007	2757	2511
5344	6956	8.03	190.172	C14H22	ION=[M+H]+	1076	1017	1149	820	1644	2800	25861	937	2000	2792	1472	2561	1160	811	1507	2110	3032	1045	1617	13105	2194	33575	1301	1168	4989	2271	2154	1966	3242	805	2477	1760	2832	1588	4213	2705	2846	1904	1968	2665	2200	2006	2358	3119
2091	2849	3.4	374.107	C14H22N4O4S2	ION=[M+H]+	0	0	0	0	0	0	0	0	0	0	0	0	0	0	0	994	0	0	0	646	0	0	0	0	0	600	0	0	0	0	0	0	0	0	0	0	0	0	0	0	0	0	285	0
3732	4920	5.68	306.183	C14H22N6O2	ION=[M+Na]+	6200	1848	1841	5449	8590	3314	11870	1629	4053	5922	7086	3063	1574	1322	2964	4459	6226	1483	2486	5609	5038	2100	4579	2040	12540	4880	7870	5120	3938	3585	5984	6517	6728	3359	5106	4998	5020	8430	6784	3751	7770	7526	6708	6776
841	1305	1.17	354.165	C14H22N6O5	ION=[M+H]+	2488	1098	1497	966	1499	1749	1702	1495	1112	2001	1326	5581	1431	1059	1825	918	1700	1084	962	2132	576	675	737	947	1468	909	1121	585	1242	1835	1654	2813	1793	860	2115	1277	1290	3925	2730	1355	2095	1262	2008	4178
1028	1524	1.59	402.146	C14H22N6O8	ION=[M+H]+	0	1187	0	0	840	0	0	1281	826	0	991	790	0	0	1346	0	0	1248	1185	1842	0	868	0	0	0	816	0	1061	993	0	0	0	0	870	0	0	0	0	0	0	0	0	0	0
2314	3121	3.79	206.167	C14H22O	ION=[M+H]+	329	387	320	0	783	13020	577	501	975	402	1227	18760	0	0	0	326	10302	301	449	868	488	296	546	388	1368	5316	430	585	895	0	544	763	472	591	547	435	6303	1074	737	1761	1737	0	423	672
4831	6309	7.21	206.167	C14H22O	ION=[M+H]+	0	453	0	960	25664	26962	23876	0	24777	15294	27208	28417	466	0	999	18810	24409	462	456	5885	27334	16392	15290	0	25100	19844	0	20935	21212	446	26534	25144	23120	18870	23574	27562	26280	19429	25845	23168	25231	29464	20769	22195
5035	6562	7.49	206.167	C14H22O	ION=[M+H]+	35471	5797	2263	7124	37405	37887	27263	18306	34304	19583	54995	43924	6658	5882	16564	15372	34451	11111	21954	13297	37347	17079	20516	15351	22921	22140	6533	47119	26589	1705	32689	34437	24598	17215	26917	31697	27920	27087	32732	21411	22210	18744	22669	19343
5458	7084	8.17	206.167	C14H22O	ION=[M+H]+	1232	582	817	502	4442	7896	1270	843	656	1440	846	6053	457	737	1086	2048	2660	484	722	2405	3882	1080	1694	933	2941	3443	470	1663	1889	644	5717	1279	6127	1813	2686	4678	3931	1161	3640	3056	4607	4636	3327	2796
5620	7292	8.43	206.167	C14H22O	ION=[M+H]+	4638	3187	3370	5104	31030	6158	22926	3902	9164	13913	4692	7276	4827	8025	6432	7298	6310	2410	3576	9537	14528	2137	5916	4827	3508	10683	4921	4915	3540	5926	11262	10964	11742	10613	20000	8136	21195	26821	17204	12707	8723	13145	13305	29484
5796	7492	8.69	206.167	C14H22O	ION=[M+H]+	5356	7371	6501	7328	3627	1647	2452	7710	5755	6042	4459	3980	7994	11432	5161	1314	1239	4516	6054	5449	2855	2680	3846	11623	3718	1508	9053	6272	5718	4438	1617	4983	2446	7704	1896	1370	2483	2501	2074	1980	1348	1794	1629	4489
5972	7685	8.96	206.167	C14H22O	ION=[M+H]+	11692	6764	5741	7119	24243	7726	18468	8571	15618	13692	8498	13233	7291	12536	16406	6539	5147	6001	6911	13943	13393	6115	7514	8097	4199	8391	11001	11311	5844	10536	6953	14367	10423	10277	13146	5285	13498	19965	11828	9109	8620	13946	13200	27529
6089	7812	9.19	206.167	C14H22O	ION=[M+H]+	4219	3214	2171	2805	11912	5021	5865	2761	4639	6386	2832	12221	1965	3072	5280	3502	5388	1327	2557	5717	6133	1617	2915	3766	2053	6297	2780	4494	2203	2720	4429	14536	7071	6832	6632	3399	11096	11234	7472	6654	4882	4697	6466	16341
233	418	4.52	302.118	C14H22O5S	ION=[M+H]+	0	0	0	0	2303	2183	634	0	0	0	742	15549	0	0	0	2912	4402	0	0	905	1497	0	0	0	4604	1466	0	0	0	0	1750	2726	3384	0	2246	3808	0	0	697	2565	1083	3434	3167	4192
5864	7572	8.76	386.15	C14H23N6O5P	ION=[M+H]+	0	153	710	0	0	0	0	2312	1714	0	4972	0	10657	1983	0	0	0	0	1612	479	0	0	905	0	0	0	0	0	5357	0	0	0	0	0	0	0	0	0	0	0	0	0	0	0
214	364	3.93	414.075	C14H23O10PS	ION=[M+H]+	0	0	0	0	559	0	0	0	0	0	0	0	0	0	0	0	0	0	0	0	1038	0	0	0	0	541	0	0	0	0	9936	1025	0	0	7527	0	499	0	396	0	0	763	0	0
5640	7315	8.46	302.092	C14H23OPS2	ION=[M+H]+	28806	0	0	0	0	0	0	0	5124	2094	7338	0	0	0	0	0	0	0	0	1334	0	4963	11734	0	0	0	0	11765	9951	1074	1206	903	0	1868	0	0	0	0	0	0	0	0	0	0
5142	6715	7.64	316.166	C14H24N2O6	ION=[M+H]+	3064	1945	0	1081	2147	1041	6486	2365	3665	2416	2563	2272	593	2674	1583	1104	1442	1650	922	2066	3246	3049	3537	1231	9482	1105	3333	1989	2257	1055	1243	1367	1784	1908	1461	2214	1691	1718	825	582	3467	931	727	1122
1594	2248	2.56	324.195	C14H24N6O3	ION=[M+Na]+	51656	8421	19842	23988	17509	7707	4002	18594	58365	15031	15193	3375	18656	22809	26675	11933	12408	10309	25355	54080	19782	22175	40441	19282	9707	16431	12351	48212	60476	4082	20188	21350	21391	28637	20921	7598	16723	6751	19008	13907	6417	19808	15336	15178
1616	2277	2.61	356.162	C14H24N6O3S	ION=[M+H]+	472	649	0	710	3951	1576	783	0	625	756	999	695	0	579	538	2751	2475	685	510	6565	4344	755	669	691	1767	3291	951	977	1704	498	4359	2957	3103	529	2749	1251	2707	1304	2883	2592	1758	3867	3774	3817
3256	4347	5.03	304.134	C14H24O5S	ION=[M+H]+	0	0	0	0	1892	3088	0	0	0	848	921	23019	0	0	0	1108	2044	0	0	1436	933	0	0	0	5580	1201	0	372	511	0	2526	2648	3716	0	3322	3919	0	0	0	2303	614	2966	2806	7329
2187	2957	3.63	360.157	C14H25N4O5P	ION=[M+H]+	4670	0	730	1792	5881	4628	7272	1407	11298	5248	19617	5752	913	835	1309	4403	4580	1006	831	3922	4282	8292	4116	1925	3281	6474	1251	3253	5924	941	2984	3893	3000	20060	2862	3226	2547	5197	3823	3771	5561	2915	3697	3720
3422	4558	5.27	350.15	C14H26N2O6S	ION=[M+H]+	10876	7118	885	2982	9871	7780	7002	8452	8797	729	13692	13551	1197	8999	9673	3671	8800	5605	3904	5051	9541	8821	7923	3748	2035	6689	18653	5045	6256	6664	9552	9248	6859	3916	8715	12188	8265	13638	4705	3691	10229	4615	6187	6648
2781	3721	4.43	366.144	C14H26N2O7S	ION=[M+H]+	732	393	0	0	11298	7212	23879	0	1293	3156	4380	12440	397	462	517	9106	11501	429	0	1188	8946	2612	1427	0	16204	12200	405	2266	1298	512	12020	10865	22297	4774	11169	22553	8124	21289	8435	13764	22620	7534	11552	21985
2324	3131	3.79	242.188	C14H26O3	ION=[M+H]+	0	0	0	0	0	9593	0	0	0	0	0	12272	0	0	0	0	8012	0	0	0	0	0	0	0	757	4631	0	0	0	0	0	0	0	0	0	0	4612	0	0	1148	934	0	0	0
678	1094	0.94	426.165	C14H27ClN6O7	ION=[M+H]+	2595	2870	0	2797	4800	4720	1709	4822	3407	4100	7169	2829	3863	1881	4534	2391	3686	1560	3300	3106	4068	5450	3824	2122	0	5254	2048	3610	7109	4175	2669	3350	1935	2151	3384	1746	4339	2959	2573	3865	0	1275	4759	1813
3151	4210	4.89	306.125	C14H27OPS2	ION=[M+H]+	927	642	774	1058	745	880	0	831	7217	3694	12539	710	695	676	805	483	763	689	669	2051	0	7654	8444	962	0	710	0	6618	29901	776	1295	1020	990	4951	660	0	832	0	848	1329	0	707	933	784
2801	3752	4.44	290.13	C14H27PS2	ION=[M+H]+	878	1039	1237	902	6042	6362	5990	1492	1228	0	1560	6905	1483	1441	1042	5276	7212	0	1040	1302	7377	1392	1407	1424	2652	6085	732	1655	1387	746	4773	4961	4671	2097	5296	5411	5852	6698	6382	5519	5494	4904	7633	5544
826	1286	1.14	368.144	C14H28N2O5S2	ION=[M+H]+	0	9472	11311	5158	0	0	0	9409	3965	2506	4111	0	3819	1971	2245	0	0	4289	9021	4837	0	2924	4739	4961	0	0	4609	2556	2878	8947	0	0	0	0	4282	0	0	0	1386	2858	2160	1820	0	0
3511	4662	5.36	320.199	C14H28N2O6	ION=[M+K]+	8245	11827	15783	9988	0	0	0	15851	6486	0	3399	0	13832	14783	19108	0	0	12263	14101	6256	0	4422	5429	7112	0	0	4622	6377	15157	5047	0	4801	0	0	4354	0	0	0	0	0	0	0	0	0
5487	7118	8.19	352.165	C14H28N2O6S	ION=[M+H]+	0	711	375	0	673	0	1297	1707	513	707	744	1068	1007	629	1092	497	997	455	892	999	589	577	706	0	1119	801	0	406	653	0	0	786	1248	379	648	1218	584	1529	657	515	2079	571	693	1166
1915	2641	3.08	328.225	C14H28N6O3	ION=[M+Na]+	15403	20020	30032	13987	19696	15642	28803	24559	10864	34201	14214	21670	23038	27633	14715	19158	16524	10403	19988	16697	12267	9898	22848	0	61200	18442	16875	17746	15355	9511	24997	26451	32702	13134	32275	47139	24135	41418	18034	33540	40897	24249	22073	69406
1606	2267	2.57	500.166	C14H28N8O10S	ION=[M+H]+	1713	7429	7299	1374	0	764	0	801	1616	0	1784	0	869	0	6595	0	510	1383	17561	1035	0	1578	0	1985	0	0	1802	1977	623	680	1548	1064	0	633	2856	0	0	0	0	384	0	0	0	0
297	525	5.65	243.22	C14H29NO2	ION=[M+H]+	6840	5631	5433	2052	7683	3565	0	5973	3576	0	6738	8111	1297	1695	5859	4539	7367	822	5096	1771	3044	2863	2533	2042	0	7916	2316	3157	6696	5141	8962	7852	0	2433	7607	0	3563	0	3659	9300	0	4009	8710	0
400	698	7.43	243.22	C14H29NO2	ION=[M+H]+	12013	14219	13415	8241	5164	3450	0	12601	3913	0	13322	5184	12413	7378	11660	3524	5089	14800	12654	6684	2959	9341	4143	7372	0	5686	7242	6977	8905	15432	5865	5610	0	3786	5751	0	3909	0	3306	5794	0	3191	0	0
4590	5979	6.85	243.22	C14H29NO2	ION=[M+Na]+	13876	10936	0	6461	6090	2590	0	0	0	0	7930	6437	0	0	0	4081	5514	17145	0	3728	0	10270	0	0	0	7770	0	0	0	19323	6549	7870	0	0	7731	0	0	0	0	8130	0	0	8438	0
4609	6009	6.86	243.22	C14H29NO2	ION=[M+H]+	79333	73623	81608	54034	59906	41202	0	76267	44457	0	69622	58197	71407	50163	80890	46880	56565	83126	78898	45159	41464	72638	45820	46007	0	60502	51011	47432	61093	92671	55894	62160	0	44177	63318	0	38491	0	40796	62059	0	43661	63502	0
5494	7131	8.22	338.186	C14H30N2O5S	ION=[M+H]+	19184	2368	1373	2848	47472	43734	84211	5807	11805	25051	61920	51561	2611	1572	6864	19576	40595	5191	8400	6069	45963	12240	10382	3080	85444	26044	2015	12820	14195	1253	49831	56213	60295	5275	44107	131577	42458	92731	35360	23139	80584	21327	41968	64788
3754	4948	5.68	342.217	C14H31NO5S	ION=[M+H]+	613	736	1058	705	1560	588	1032	929	1720	7969	836	2542	516	645	829	892	1119	729	541	956	2738	1935	1208	446	2207	1456	673	2182	3161	5280	1509	1588	4582	324	2323	4920	2114	4496	2130	1855	5600	1315	936	4245
1320	1883	2.07	414.166	C14H32N4O4P2S	ION=[M+H]+	3154	5345	12560	5766	2471	2877	2182	2826	6522	0	1119	2173	1280	1850	5599	1637	2529	5836	7021	4222	1971	800	1880	2706	809	3961	3435	4592	2403	30706	5987	5598	13554	1313	5563	4956	3622	3496	4267	5510	5155	3508	4446	11380
2016	2757	3.33	332.256	C14H32N6O3	ION=[M+Na]+	3798	3957	4963	3455	1314	1623	2996	0	1667	5337	2459	2017	0	0	0	805	2225	0	5380	2520	1845	2388	1862	4181	6032	1354	2931	2794	2257	861	2981	1596	3347	1742	1812	4487	2027	3520	1612	1882	3314	944	1169	3118
2194	2964	3.61	358.212	C14H33NO4P2	ION=[M+H]+	1786	3300	5758	0	1572	902	3056	2354	1046	3148	1099	1137	1350	509	3813	747	892	755	6039	0	841	1691	860	1584	7839	1076	1843	949	940	526	1580	1103	1171	671	1200	2232	898	3050	994	667	1541	751	1010	1487
85	124	1.11	322.251	C14H35N4O2P	ION=[M+H]+	1177	1650	1687	2192	1906	1519	1458	2222	1908	1193	1235	1503	940	1115	1161	2525	1726	1698	1098	1849	2583	1248	2549	1830	4308	2513	2750	1514	962	1836	941	1637	781	2272	945	998	1643	993	986	1820	1527	2682	1741	1628
2248	3034	3.67	270.053	C15H10O5	ION=[M+H]+	1102	853	982	2461	6307	8342	6945	1158	3003	1037	973	4791	753	0	1294	8026	7842	0	1105	5646	7350	1773	2941	2148	6636	5735	1761	8983	4732	722	13885	3509	7422	9148	18799	10880	9139	12690	26906	6770	18085	15074	9929	3842
702	1129	0.99	286.049	C15H10O6	ION=[M+H]+	10991	10619	7673	13693	857	1200	2838	6770	3375	5372	1886	1772	6705	24634	4663	2127	1417	8232	4710	5714	745	2150	10059	6889	1602	1140	8258	2860	4270	4981	1756	2115	1396	5148	2619	966	2033	680	1264	1138	2171	1924	2002	1366
814	1272	1.13	286.047	C15H10O6	ION=[M+H]+	25201	24564	15105	11824	1394	1614	13368	11437	4671	9262	2768	3012	8750	23131	6811	1856	1564	21564	15571	11302	1093	3230	13670	14112	1253	2423	15430	7463	4417	17140	4874	3035	2648	8810	3879	2735	5437	936	2853	1590	5582	2844	2675	1479
1338	1903	2.07	286.048	C15H10O6	ION=[M+H]+	2481	419	0	779	97398	53083	36189	348	5828	9320	5831	52251	0	930	572	113678	78346	0	460	30301	93033	6195	7967	521	25196	42847	638	16585	11565	244	68005	33085	50604	13427	58459	70008	74786	74960	94204	72759	136408	85117	101941	42495
1448	2038	2.29	286.048	C15H10O6	ION=[M+H]+	4576	974	0	716	144268	472517	201025	0	31141	7198	9471	352373	1056	12382	7314	360770	108696	1287	1242	170541	156437	8644	29935	555	133732	296648	766	9715	31787	0	137792	85048	361209	16862	177860	205376	185124	163866	281539	378657	287262	172774	139754	82326
1665	2340	2.66	286.048	C15H10O6	ION=[M+H]+	0	122788	166025	80965	37879	96890	19845	306023	79081	11135	0	26200	113162	88185	256221	44078	40275	0	199927	129095	35721	2087	0	387714	82831	29761	302415	214228	84232	188077	73406	26416	23668	94668	105498	81680	28473	52871	48767	27453	112397	45096	79818	22880
132	206	2.25	302.043	C15H10O7	ION=[M+H]+	0	0	638	0	930	1067	1694	0	0	249	272	1299	0	0	0	1878	3037	0	580	1092	1556	0	574	761	985	1578	717	588	0	829	3749	3851	927	0	1540	1584	2288	787	783	1218	5957	639	725	844
645	1045	0.92	302.043	C15H10O7	ION=[M+H]+	17677	29443	18153	25112	2130	3012	4505	16767	6929	8494	4868	4189	14100	21080	14904	3578	3113	23331	23175	12452	2758	7429	17420	21680	3620	2839	22490	17028	8601	25633	5263	4109	4273	5817	5760	2889	4885	2382	2340	2986	3960	2451	4277	2121
709	1140	1.03	302.043	C15H10O7	ION=[M+H]+	104772	141786	90226	66131	12590	20809	53508	68584	34569	43432	19923	22220	49143	49747	68110	15024	10942	151022	88305	57547	17211	30799	114303	77794	7225	29649	86116	85341	40839	214571	60991	34068	39370	38471	52945	41997	47130	23394	26789	13857	42446	23502	28544	12485
957	1447	1.44	302.043	C15H10O7	ION=[M+H]+	2589	0	0	1598	9265	19783	3667	0	9957	6470	5122	5063	2621	0	2726	12312	12456	2091	4048	6665	12364	10972	4744	5107	9462	4930	2334	13701	18045	2467	11695	6752	4023	6003	9103	17943	7109	12549	5091	8106	20843	6087	19433	3904
1100	1604	1.66	302.043	C15H10O7	ION=[M+H]+	1181	0	0	0	9549	111574	9087	0	8023	0	7940	29104	0	0	0	28987	9776	1068	0	13106	11635	0	1277	0	19307	25513	0	0	17970	1780	9851	7240	15346	0	12361	18929	8837	11683	8264	27056	23237	4959	14983	4978
100	144	1.51	318.038	C15H10O8	ION=[M+H]+	679	0	0	0	6129	5723	6515	0	2100	1718	3182	4940	0	0	0	9870	12440	0	469	3032	6343	2291	780	0	11607	6108	0	2660	9441	0	21414	11183	3579	449	6908	12124	9350	6351	2252	7503	24553	1642	5461	3461
2456	3299	4.01	316.071	C15H12N2O6	ION=[M+H]+	33243	91298	12109	0	33380	35953	4852	63810	49769	0	37303	66517	71371	41868	42604	0	46641	58247	33003	41334	6840	141848	76713	31291	0	26279	0	80047	42728	10965	11006	0	0	42089	47586	5061	30923	4237	22439	62454	8171	10382	19246	5151
4348	5649	6.51	224.082	C15H12O2	ION=[M+H]+	3216	5930	13423	4323	1022	0	0	5229	3567	15126	3732	0	8041	4139	4891	0	1113	5384	6630	1873	0	2884	2001	5487	0	917	4724	3523	3763	4170	0	0	0	2500	0	0	0	0	0	0	0	0	136	0
2375	3195	3.86	256.074	C15H12O4	ION=[M+H]+	0	0	312	0	0	0	28333	0	0	176	0	0	357	0	0	0	0	357	0	1197	131	0	0	0	0	0	0	0	0	175	0	0	0	0	0	0	0	0	0	0	0	0	0	0
4540	5907	6.77	256.071	C15H12O4	ION=[M+H]+	14036	318	364	219	0	0	0	339	928	8452	5650	0	205	450	674	0	0	269	280	569	0	2866	8967	0	0	0	310	5218	1227	0	98	0	0	635	0	0	0	0	0	0	0	0	0	0
2180	2950	3.6	272.068	C15H12O5	ION=[M+H]+	6439	26193	28295	21368	5400	2363	19602	6994	13982	8916	12939	1739	10288	14256	14937	8732	13952	23994	31717	14354	6079	9565	18760	15725	169621	7216	32154	23704	45042	14298	9858	28217	3809	7801	11809	18287	8247	73542	17820	16412	16523	10090	6091	5976
1357	1928	2.14	288.063	C15H12O6	ION=[M+H]+	973	1881	2706	1258	16270	5168	39825	541	2479	1454	3017	10903	1116	2882	1126	22331	20913	2238	2451	10260	18235	852	5296	1753	26333	30808	1765	23530	20035	594	29814	17377	16724	6598	40051	17000	47478	42956	53467	48313	72139	35661	13737	17561
1693	2371	2.72	288.063	C15H12O6	ION=[M+H]+	0	0	0	11795	5872	2644	4500	0	3083	7407	8431	1534	5060	0	0	10581	39284	0	0	13330	7096	13825	8790	0	158123	3974	16942	5644	13465	22828	0	29673	2479	1968	10203	34525	6864	59056	10297	9157	11024	11688	7778	9147
2160	2930	3.54	288.063	C15H12O6	ION=[M+H]+	1183	6181	8383	7908	150	0	159	6627	2703	696	812	0	6109	2761	4679	0	0	6998	6005	882	0	2377	1858	8239	645	0	8345	2707	1800	7405	0	143	0	1920	0	316	186	313	210	0	0	0	0	0
1021	1517	1.53	304.058	C15H12O7	ION=[M+H]+	1147	3101	1649	1406	7733	8313	7912	0	2243	3314	5151	8158	0	0	2885	7921	7975	2992	6623	5471	5956	6468	2475	2896	18830	8810	2803	7544	15987	1881	15989	6335	4377	1851	15426	11199	8504	13809	8912	10968	19837	6193	10234	8100
600	986	0.77	398.059	C15H14N2O11	ION=[M+H]+	2559	2411	8292	3497	3098	8991	4878	1552	2157	3538	3558	6169	2099	4111	1704	4322	6011	3848	1629	4254	3823	1886	2532	2439	2419	4103	2191	3611	2654	2934	7704	8735	4466	2230	8232	6967	8513	4344	3439	3393	9502	5513	5098	7125
3762	4956	5.72	334.061	C15H14N2O5S	ION=[M+H]+	0	772	0	0	0	0	0	244	494	0	1920	4009	1153	0	246	149	2968	0	719	917	0	380	3224	389	0	0	511	1845	444	0	0	0	0	2034	1287	0	1196	0	1196	1834	720	0	2985	265
1922	2648	3.1	366.051	C15H14N2O7S	ION=[M+H]+	2927	1442	1117	0	986	3112	0	808	1350	0	7473	0	7237	2147	769	0	1358	0	2815	712	0	0	0	526	0	0	0	1363	3031	3115	2433	758	0	0	213	0	0	0	0	0	0	309	246	0
3381	4504	5.21	382.045	C15H14N2O8S	ION=[M+H]+	0	0	279	0	0	0	0	0	107	0	311	0	0	0	0	0	0	0	0	5708	0	118	0	158	813	0	0	0	143	0	0	107059	0	0	0	0	0	1932	12364	0	0	0	0	0
3480	4620	5.34	226.099	C15H14O2	ION=[M+H]+	15081	19319	17356	15525	2234	1066	1897	22779	23250	16660	27551	3610	28767	18980	33849	1029	3844	25595	29000	15666	2368	18274	24008	18362	2215	1905	16938	23799	27045	4588	3541	2250	1894	20936	2688	3700	1864	3485	2833	2732	742	900	960	2109
5207	6797	7.75	226.099	C15H14O2	ION=[M+H]+	3622	678	665	687	5168	7796	9534	1595	6879	6851	10582	7305	1651	578	3690	2129	5328	1378	2271	4521	5718	7254	4864	1267	4812	5897	1065	4890	9454	188	7396	6444	5157	2350	7767	5271	3910	7183	6314	9738	4665	3722	3395	5551
3603	4770	5.49	242.094	C15H14O3	ION=[M+H]+	3156	1214	1458	1628	2041	2419	2523	2200	5511	2431	10373	3650	2991	1508	3442	1239	3593	1507	2466	11360	2874	2836	3914	1685	1875	2392	1464	4575	8440	457	4132	2954	1895	1585	2766	1973	2035	2891	3153	3663	2400	2248	1936	2902
4300	5587	6.46	242.094	C15H14O3	ION=[M+H]+	8296	5277	8930	3291	3929	3176	5002	10966	13869	9954	14016	5688	8063	4732	7030	2941	5587	8271	8907	7364	4392	11873	8920	9561	3361	4201	6299	15263	16367	2379	3441	3484	2044	5781	5272	3569	2166	3368	3878	4435	5815	4215	4354	3753
4969	6484	7.43	242.094	C15H14O3	ION=[M+H]+	47537	6622	11055	8511	14079	12625	25936	15002	80239	56422	118437	26420	19858	7458	26097	11030	16853	20138	19985	33749	15822	75998	54883	20016	11927	20863	13936	78006	138165	2798	12573	13757	10463	19274	19032	15664	10792	16881	18208	25820	24395	11941	13309	13988
6093	7816	9.18	242.094	C15H14O3	ION=[M+H]+	5047	1816	2347	2184	2399	1527	2236	4107	4041	3570	4298	3033	3913	1957	3248	1254	2026	2884	2837	3127	2669	3694	5316	7605	1439	1838	3553	3840	4984	920	1053	1335	1146	2396	1327	971	839	1997	2182	1924	1657	1498	1216	1597
6178	7914	9.32	242.094	C15H14O3	ION=[M+H]+	51475	33199	51398	31899	19339	13000	24391	66364	72012	30954	57055	27182	64259	42458	57067	11207	19465	47971	53910	46230	18585	51245	58199	90542	18727	21578	64605	58168	88644	13932	8065	11594	8297	39203	13590	13529	7568	21764	17395	21174	21636	10803	14038	14941
511	877	9.76	258.089	C15H14O4	ION=[M+H]+	6429	3959	7563	3495	0	0	249	6594	6006	4323	5007	0	7406	3271	8782	228	0	6718	7385	2864	0	4777	5251	9250	0	0	5712	5294	6239	1373	214	195	0	4191	164	0	147	358	0	0	0	0	0	0
2329	3137	3.8	258.089	C15H14O4	ION=[M+H]+	1180	8731	2461	2388	590	476	0	4033	749	787	967	357	4190	10023	2762	0	630	5057	3581	2482	782	579	931	2856	0	279	2559	600	875	1064	941	250	666	942	284	570	544	385	573	278	0	357	571	674
3220	4306	4.99	258.089	C15H14O4	ION=[M+H]+	63147	14947	23415	18342	23918	28109	29633	26289	80533	56602	62761	43644	19149	13359	16222	22354	30238	26530	18143	28250	26254	65798	80840	48046	22604	28353	27374	78491	96246	10946	9658	18810	8597	47913	14853	15493	15072	16244	23314	25269	26035	20280	22099	13892
3884	5096	5.83	258.089	C15H14O4	ION=[M+H]+	1090	9363	4169	3078	11475	4176	885	3474	12376	9220	7726	15034	12814	7305	3808	13332	11353	9969	7758	3736	10930	8968	6498	9154	3767	12203	10686	10625	19419	5285	2961	5373	3576	4591	6136	6135	5552	9485	8789	11602	11251	5443	6666	5853
4742	6180	7.11	258.089	C15H14O4	ION=[M+H]+	1976	5644	5351	3998	415	653	747	6208	1536	1196	1624	827	6483	9691	3614	244	0	7908	7227	2879	0	1247	2337	5456	411	683	5772	2455	1985	2742	408	429	308	1831	500	585	0	570	0	643	724	270	0	725
4956	6469	7.43	258.089	C15H14O4	ION=[M+H]+	5267	3539	5677	2865	399	453	425	4649	1806	1750	1797	775	4458	3364	2918	0	522	5500	3461	2546	0	2188	2671	6667	446	425	4239	2580	2782	1986	234	395	379	1245	365	324	0	428	520	659	487	0	415	0
2179	2949	3.6	274.084	C15H14O5	ION=[M+H]+	4043	9285	13780	16432	0	0	0	11576	1043	1008	691	0	10438	13259	9192	0	0	10279	9371	2234	0	1417	1551	14251	0	0	16196	237	0	10667	0	0	0	2222	0	0	0	0	0	0	0	0	0	0
4515	5872	6.74	274.084	C15H14O5	ION=[M+H]+	2023	12827	5839	1846	223	212	249	898	393	1446	5092	0	598	2217	462	0	0	2205	1424	1012	0	178	5327	1221	221	0	1069	517	222	5566	189	153	0	1945	0	0	0	0	220	0	0	0	0	0
4984	6500	7.45	196.125	C15H16	ION=[M+H]+	3042	841	826	2623	4498	4229	1239	3916	3460	2289	5576	4805	4371	4378	3536	784	3879	3129	6590	3284	3938	1735	1659	3708	2541	1387	1074	1331	1393	1373	3900	3387	3588	1890	3052	3640	3396	3350	3541	2716	3069	1226	1635	2668
3027	4042	4.77	350.056	C15H16N2O4P2	ION=[M+H]+	4519	7110	4962	0	8991	17206	0	1399	4407	2337	17478	71206	13059	2476	2625	5084	101675	2621	5597	5334	621	12609	12408	5181	305	14152	2620	17527	4254	2293	2731	0	726	19003	11179	4204	23398	8755	18692	54151	2753	34593	34303	6116
1214	1744	1.88	244.109	C15H16O3	ION=[M+H]+	8942	19438	22555	21242	10230	0	2007	17866	12233	3201	17118	7571	20543	12931	11160	3729	4165	11846	15248	3371	7267	16077	11540	17132	2552	12431	16800	11869	15364	19034	19178	14024	2065	9406	12278	2228	6965	2228	9538	9900	1487	6082	10264	1934
2169	2939	3.59	244.11	C15H16O3	ION=[M+H]+	896	925	1470	2954	379	0	0	1019	867	717	1060	330	980	1388	680	0	0	1771	1364	500	717	545	844	1165	0	0	935	526	719	882	258	477	0	635	0	0	240	0	505	0	670	0	0	0
2343	3157	3.83	244.11	C15H16O3	ION=[M+H]+	858	647	768	3111	6411	2382	3589	1265	916	1127	1585	3867	828	1084	828	5968	3630	791	909	3966	5282	1178	1248	1651	5881	3405	1066	2179	2771	654	3008	2721	2706	1047	2973	3072	3355	5049	4419	4124	5533	5875	4639	3130
3263	4355	5.03	244.11	C15H16O3	ION=[M+H]+	2164	2559	2913	3409	1135	1236	1307	2432	1993	1296	1422	1349	3857	2892	4031	856	1724	3792	4141	2850	1355	996	1504	2176	917	1490	3623	1286	2632	1149	1348	1026	1174	987	1099	1613	1234	1732	1250	1370	1655	1086	1003	1036
3505	4655	5.35	244.11	C15H16O3	ION=[M+H]+	211391	217566	207761	197974	24045	11289	19637	266036	282615	194822	309565	35197	340558	209496	408991	8508	45721	277425	346274	207186	27505	217146	286444	219895	27052	21531	213601	307684	344436	55564	43497	26394	17854	243189	24825	40519	20036	33931	29325	31412	0	7529	9741	23544
3687	4865	5.64	244.11	C15H16O3	ION=[M+H]+	12498	12368	6789	9333	2591	2487	1183	21906	14465	13394	26898	3060	18445	8403	26284	964	3778	14082	17608	6195	4000	11001	24386	26257	4801	2415	8816	17068	22358	1739	3738	2422	2249	10331	3002	3196	1928	3145	2657	2782	1167	1024	1433	2577
4176	5441	6.27	244.11	C15H16O3	ION=[M+H]+	17355	5058	10736	8141	3466	2526	3395	9793	14427	11062	12427	4648	8200	4938	8192	2156	3600	7119	7729	5891	3929	14431	14104	14286	3062	3037	9290	18352	20243	3289	1536	2281	1520	9512	2539	2324	1533	3515	3501	3257	3635	2699	3424	2595
5105	6669	7.59	244.11	C15H16O3	ION=[M+H]+	655469	194568	338723	313489	524227	678147	727440	395995	766125	683525	766796	709938	518665	238265	741467	314636	698416	376036	640336	673134	638309	751104	689994	409839	497352	584287	347872	744792	766975	52159	741441	619897	542316	558485	631939	740611	617238	668052	684207	745571	662458	498457	490092	604680
5201	6791	7.76	244.11	C15H16O3	ION=[M+H]+	47850	6050	8479	9560	71319	106833	139060	16358	98594	88419	152446	104526	21347	6502	54647	31161	78907	16261	32687	62931	79769	100806	70156	15611	66873	91631	12099	68867	140539	1772	119248	90642	84653	33698	111911	83451	59305	105939	90120	150960	75487	55723	50615	85131
5434	7059	8.14	244.11	C15H16O3	ION=[M+H]+	2370	968	1225	1966	5473	7771	5654	1706	6017	2946	11997	16967	2135	1315	4065	2605	11163	1522	2816	5117	7554	6183	3738	1835	4013	7561	1487	4005	14214	400	14165	8653	6075	1646	9530	15272	5763	13944	10445	13595	11641	4856	5335	8362
5661	7337	8.49	244.11	C15H16O3	ION=[M+H]+	8129	11219	24480	11413	882	1365	1339	12554	11805	6078	27057	1353	13881	60824	22307	573	2025	12004	31310	168383	1261	6153	6839	14702	4356	1089	32058	13684	9303	7958	1610	1046	1065	7733	1187	1748	991	1354	1007	2113	1257	962	837	1268
5924	7634	8.91	244.11	C15H16O3	ION=[M+H]+	863	722	985	1637	561	0	719	976	1245	798	1539	1002	939	1138	1113	0	791	759	1184	2345	829	982	1098	839	0	562	874	1270	1818	0	735	550	583	842	660	769	435	923	760	812	793	0	635	606
1237	1783	1.91	260.105	C15H16O4	ION=[M+H]+	64485	130731	132585	113571	785	476	0	103027	37343	26898	34022	1283	128956	144602	87252	599	1288	95613	95364	30354	1149	30789	57027	131098	1905	954	99625	59860	66692	30497	430	463	0	42916	525	0	342	966	559	0	0	0	620	0
1355	1925	2.12	260.105	C15H16O4	ION=[M+H]+	15765	9613	12056	9620	698	416	0	9839	9125	5685	9102	765	15613	14214	9157	0	866	11703	10100	10626	648	3989	14055	13336	817	524	17085	10009	10328	4414	470	589	0	6527	508	0	324	587	455	437	0	326	392	0
1454	2045	2.33	260.105	C15H16O4	ION=[M+H]+	5017	9315	12663	14329	261	0	0	10578	2067	2304	1849	256	9885	7401	9917	0	357	8046	9748	4031	233	2255	4964	17239	0	0	11693	7261	3279	2521	0	252	0	3984	226	0	0	0	162	0	0	0	0	0
1580	2231	2.55	260.105	C15H16O4	ION=[M+H]+	3442	21880	20728	7891	324	192	0	17751	2546	2278	3700	143	23517	18947	11426	303	387	22768	21573	6195	384	2676	4232	14022	0	253	13772	3637	3261	5836	0	0	0	3270	244	0	0	0	0	0	0	0	0	0
2019	2762	3.33	260.105	C15H16O4	ION=[M+H]+	1011	0	0	1719	0	0	0	0	0	0	734	0	0	1565	0	0	324	1572	0	1793	0	0	0	2588	0	0	0	0	0	0	321	0	0	0	0	0	0	0	0	0	0	255	0	0
2075	2832	3.42	260.105	C15H16O4	ION=[M+H]+	953	1788	2053	1657	232	0	0	2001	701	625	845	0	2145	2050	1709	228	161	1720	1806	5653	299	524	1151	2279	0	0	1948	895	785	667	0	0	0	877	0	0	324	0	298	0	0	0	199	0
2325	3132	3.8	260.105	C15H16O4	ION=[M+H]+	11516	6423	5713	5302	484	373	462	7027	3969	2498	3085	649	10535	8835	6617	349	382	6590	6352	6662	383	2651	10744	11100	0	412	6879	6108	4960	2056	522	348	0	4491	294	0	0	0	498	614	0	328	445	0
2960	3954	4.66	260.105	C15H16O4	ION=[M+H]+	14508	30795	21674	17948	735	2133	2650	31855	9817	5816	8197	796	31543	52792	11660	558	690	34961	20688	19154	734	5384	17442	33603	1633	848	33236	14700	12366	14717	1289	861	0	12711	2089	0	707	528	467	2658	1881	1533	1266	1563
3415	4547	5.25	260.105	C15H16O4	ION=[M-H2O+H]+	9642	7620	6968	5302	1071	923	1122	6553	13695	9275	12770	2524	12123	7556	11176	535	3048	10388	9197	6340	1468	9597	14311	7513	1210	770	6128	12556	18164	2314	1129	987	0	7364	962	1826	728	1042	2395	2781	1681	618	1698	1625
3911	5127	5.88	260.105	C15H16O4	ION=[M+H]+	9028	2929	4224	3927	3564	7710	3240	5243	10600	7443	13752	8029	8500	4055	6329	2066	6634	5156	6985	6134	4434	12245	8396	8053	14043	4679	5262	13828	17126	1161	11453	7548	1632	4541	4033	7424	4972	9488	5290	5874	4336	3326	3362	3168
4172	5437	6.27	260.105	C15H16O4	ION=[M+H]+	76593	23278	44837	29901	13775	10667	12980	40526	72124	49207	55901	22918	33924	19358	34580	9385	18215	29895	31517	21603	14620	67345	62845	65692	13226	11772	35618	85109	90888	13729	6089	9935	5009	42439	12776	11123	6783	15227	13513	13157	16210	12213	10277	9579
4407	5728	6.57	260.105	C15H16O4	ION=[M+H]+	1150	4789	2497	2262	0	0	0	2443	1376	823	1001	0	9596	3632	3310	272	0	5024	3993	2311	0	1030	1170	6627	584	0	8614	997	1014	2056	0	0	0	810	251	0	0	0	0	0	0	0	0	0
4618	6019	6.87	260.105	C15H16O4	ION=[M+H]+	10532	1730	3523	3087	2209	1997	3836	3683	12437	9714	8152	4087	3007	2607	3390	2733	2734	4146	2628	4132	2474	12100	9997	7245	2467	2764	3829	13710	11980	1559	1108	1493	998	6098	1819	1592	1478	2889	2382	2436	3563	2059	1995	1858
4928	6432	7.36	260.105	C15H16O4	ION=[M+H]+	882	4389	2235	1887	0	202	0	2171	2892	0	642	723	10158	4311	3465	0	0	4790	4066	2242	0	572	1906	6419	0	0	8986	739	711	2073	232	0	0	538	0	0	629	0	287	192	0	0	0	0
5114	6680	7.63	260.105	C15H16O4	ION=[M+K]+	70576	0	0	0	0	0	0	0	39159	964	15743	1068	0	0	633	0	883	0	0	1656	0	1772	12449	0	848	0	0	3359	4323	0	1226	0	0	9643	0	0	321	0	0	0	0	0	0	0
5648	7323	8.47	260.105	C15H16O4	ION=[M+K]+	238564	0	0	0	0	0	0	0	16026	3136	26188	0	0	0	795	0	0	0	0	5942	0	23062	18313	0	0	0	0	20816	27124	0	708	0	0	10179	0	0	0	0	0	0	0	0	0	0
875	1348	1.23	276.1	C15H16O5	ION=[M+H]+	20604	57407	34124	41769	1024	502	312	39807	15679	18647	14378	1379	36513	63677	25614	584	984	58672	41501	23994	978	13998	25473	58624	1418	1117	33473	23132	39242	15671	495	641	519	15766	641	557	526	1151	806	730	644	342	505	791
2299	3104	3.77	276.1	C15H16O5	ION=[M+H]+	1012	4406	2386	1958	0	0	0	4873	408	528	670	0	4010	5633	2630	0	0	4171	3709	1988	0	411	861	3172	0	0	2207	652	1001	1129	0	0	0	848	0	0	0	0	278	0	0	0	0	0
2483	3331	4.04	276.1	C15H16O5	ION=[M+H]+	668	5231	2767	1501	0	415	0	5859	791	993	1754	0	5409	8036	3519	0	0	6082	4790	1736	0	474	654	3876	0	0	2289	1036	2030	1300	0	0	0	881	0	0	0	0	0	0	0	0	0	0
3885	5097	5.83	276.1	C15H16O5	ION=[M+H]+	620	7162	2971	2525	0	0	0	3246	520	391	752	471	9817	5770	2790	0	0	6392	5358	2014	0	0	3735	6374	0	0	7088	617	1087	3677	0	0	179	4717	0	0	406	0	1737	0	0	0	215	0
4769	6221	7.11	276.1	C15H16O5	ION=[M+H]+	3134	9274	8142	6559	152	154	0	9260	1402	970	1175	0	11949	15741	7013	0	0	14128	12255	3137	0	944	2603	8213	0	190	8540	2769	1187	4526	169	0	0	2267	145	0	0	0	0	159	0	0	0	0
634	1030	0.92	292.092	C15H16O6	ION=[M+H]+	840	0	782	0	0	0	0	0	0	0	0	891	0	0	0	0	849	0	0	794	0	753	0	0	644	808	0	628	616	816	618	0	822	0	952	717	0	928	998	0	0	448	645	0
851	1319	1.18	308.09	C15H16O7	ION=[M+H]+	3334	1844	7322	3443	3313	2794	4064	5269	9395	1865	2685	6031	7986	12907	4400	1921	6098	5352	3448	3892	2078	1555	6400	6659	2602	3097	4491	8032	3362	1901	3837	2730	3373	6420	3710	2796	4147	2305	2588	3278	3076	2678	3563	3907
727	1163	1	324.085	C15H16O8	ION=[M+H]+	19209	7534	19064	12260	37331	22503	36241	12478	28447	20035	26454	41177	21876	30197	13744	51951	33386	10780	7596	16603	40455	22060	22102	21263	37925	34332	13185	29405	19399	5571	14541	29524	9818	39319	8308	21683	23661	24446	11906	9486	28135	22289	18920	16527
845	1311	1.17	324.085	C15H16O8	ION=[M+H]+	0	4124	17917	2771	0	0	45468	10886	23647	0	23557	32108	0	13406	6616	0	41647	11794	5417	0	36418	13711	0	0	0	33319	0	28495	15033	0	14880	25562	10725	0	8125	25127	19460	21227	12297	11884	0	17104	16431	17920
924	1410	1.36	324.085	C15H16O8	ION=[M+H]+	18193	3959	26765	3053	58146	0	34976	0	45732	10422	25451	99734	17168	17115	12689	30205	70297	7816	0	18023	43474	0	26930	11488	33364	0	11341	26673	0	3068	0	24889	14417	0	0	41747	0	23828	16150	31124	51609	27732	18351	36674
1012	1508	1.5	324.085	C15H16O8	ION=[M+H]+	34126	2512	57389	2122	41093	41276	40477	13979	76889	31498	47154	51913	10380	0	26114	56004	57151	17597	8588	20053	54638	23371	56511	0	48787	37812	8276	62103	24438	4242	28470	27682	12802	42982	28563	28171	38623	19934	7741	15945	27350	58459	24356	21788
1149	1668	1.73	324.085	C15H16O8	ION=[M+H]+	6407	2026	7184	1722	58804	28472	18711	3467	24737	10921	13572	52642	5487	7118	4879	42400	38869	2849	2727	10587	29256	9772	13664	4739	16322	36375	4489	13065	11236	1856	18219	25986	6413	29127	18129	37373	27318	16026	17481	11787	34988	18535	10592	25286
1293	1850	2.01	324.085	C15H16O8	ION=[M+H]+	3614	807	0	792	54457	16133	14007	1657	12679	8738	7877	41692	1533	0	1756	11574	28356	0	1234	2932	28258	4835	9308	3009	14105	23969	3745	6527	5163	1012	24409	29034	5707	18014	18685	41078	20312	14243	14831	12683	32226	20530	9006	23496
1457	2049	2.32	324.085	C15H16O8	ION=[M+H]+	3133	1894	7677	1170	15839	10142	13306	2841	19865	8825	8986	17898	2788	2655	2217	9359	13525	1270	2387	4941	12119	6052	8154	3131	11837	9258	2254	8634	10529	931	10907	7819	3908	17319	7531	21779	12185	7712	4346	7109	12552	10137	6548	15676
58	86	0.94	275.116	C15H17NO4	ION=[M+H]+	42752	13593	13751	3793	5417	9092	1621	3852	15010	4295	25020	1205	13364	66683	51989	2065	8741	4948	34712	8502	2940	47259	23442	11341	5172	1105	9340	6279	28797	2728	4227	1423	0	80053	1688	7443	5134	4731	5029	0	3826	2575	2032	2457
101	145	1.55	275.116	C15H17NO4	ION=[M+H]+	1564	1166	4562	1554	0	0	0	2398	901	448	757	0	2968	2973	3870	0	0	1393	4185	1616	0	638	1000	2132	235	0	3448	643	601	1076	0	0	0	2138	0	0	0	0	0	0	0	0	0	0
409	718	7.69	229.123	C15H17O2	ION=[M+H]+	0	0	0	0	0	0	0	0	0	0	0	0	0	0	0	0	0	0	0	20216	0	0	0	0	0	0	0	0	0	0	0	0	0	0	0	0	0	0	0	0	0	0	0	0
1266	1817	1.95	354.035	C15H17O4P3	ION=[M+H]+	2070	0	0	0	701	2062	2165	0	2246	3355	4274	1613	0	0	0	1509	643	0	0	0	519	3296	1248	0	5431	1990	0	809	4825	0	459	714	1355	724	1432	2625	1317	1740	808	2656	2650	526	1147	1062
3671	4848	5.62	306.05	C15H17OP3	ION=[M+H]+	0	0	0	0	0	0	67233	0	0	0	0	0	0	137	0	0	0	0	0	1194	0	0	0	0	0	0	0	0	0	0	0	0	0	0	0	0	0	0	209	0	0	0	0	0
3302	4402	5.06	274.133	C15H18N2O3	ION=[M+H]+	11399	4218	2346	1760	4717	6371	0	4494	8114	0	9470	2942	4541	5618	4983	865	3826	4548	2938	2968	3387	2115	3274	2493	0	2848	4604	5059	5641	3942	3340	6207	0	7036	3415	0	7165	0	4731	2978	0	9864	18515	0
4096	5343	6.13	274.133	C15H18N2O3	ION=[M+H]+	2196	0	5496	3497	5695	6052	0	4889	4510	0	5442	6191	4597	2889	11418	1516	1887	3062	7023	2574	2766	0	1349	2543	0	3184	2297	568	1085	2346	2552	11224	0	0	5172	0	4256	0	3022	4685	0	2584	4228	0
4323	5616	6.49	274.133	C15H18N2O3	ION=[M+H]+	5402	14975	21234	6470	1253	999	0	19044	10120	0	8935	1150	14189	10268	4192	0	812	16130	14598	7559	590	4276	5179	11437	749	950	7337	7777	19504	3028	870	791	0	10117	623	0	343	0	434	0	0	695	689	0
5159	6745	7.68	274.133	C15H18N2O3	ION=[M+H]+	2453	2935	2892	1957	1408	1557	0	3160	4283	0	2576	805	2668	1958	1904	455	587	3025	2027	1983	902	1489	2522	2704	0	1430	1149	2165	7428	917	1608	5109	0	4447	1607	0	745	0	576	1286	0	969	3537	0
1996	2733	3.25	290.128	C15H18N2O4	ION=[M+H]+	5283	16963	20203	7969	1630	2971	0	21557	4207	0	4396	1508	13133	12506	5125	530	1510	14063	12584	4744	1496	2454	3448	11638	0	1410	7629	3290	8755	4536	1742	1637	0	6546	2127	0	1613	0	885	1326	0	2020	3071	0
4434	5765	6.62	290.129	C15H18N2O4	ION=[M+H]+	691	970	1140	708	11083	8019	736	1288	775	0	997	18400	1261	965	1892	694	1781	1295	1219	2604	4915	655	615	672	0	4815	1162	728	843	2063	12045	17408	1069	846	11282	0	3078	993	3695	8905	0	7281	13811	1224
1920	2646	3.1	330.147	C15H18N6O3	ION=[M-H2O+H]+	1022	700	739	888	831	707	0	916	806	1386	2814	607	0	720	615	695	753	603	656	1560	821	5476	4252	778	0	736	867	1214	5184	700	797	0	774	1807	596	467	665	0	952	791	669	668	766	679
1979	2712	3.2	214.136	C15H18O	ION=[M+H]+	634	598	588	649	6294	6215	5946	727	3510	3107	4252	6561	662	864	597	6842	7790	504	516	2889	6612	2301	2768	843	4267	5951	853	3015	3433	569	5999	4639	5084	3684	5562	6560	6594	6075	5761	5695	6163	5681	5096	5715
326	566	6.12	230.13	C15H18O2	ION=[M+H]+	351	932	0	0	594	0	296	678	1319	805	471	447	893	763	1351	0	0	565	1191	10269	0	1045	497	594	0	0	557	746	699	465	0	0	0	1388	685	0	458	0	512	0	0	480	0	464
1145	1664	1.74	230.131	C15H18O2	ION=[M+H]+	620	626	716	750	2539	855	3644	3533	1857	2014	1607	4105	1453	1674	1538	1688	2550	1155	1802	2041	4647	1989	2862	1787	2347	2193	952	2172	4024	513	1872	1538	1532	1453	6113	2148	2766	2311	3000	1423	3653	1950	1763	1865
1789	2483	2.86	230.13	C15H18O2	ION=[M+H]+	1297	2584	1377	1206	2271	790	4699	2033	1875	5031	6558	4265	2513	3583	3242	5292	6794	2047	3672	3243	6868	2983	3414	3335	4559	4483	1662	1892	3888	1146	1234	3684	5026	1911	6146	2840	5535	2982	5447	1195	6225	2820	5736	5889
5841	7547	8.77	230.131	C15H18O2	ION=[M+H]+	379	378	0	378	0	0	686	0	534	404	0	424	482	525	0	0	0	0	431	9793	0	506	0	0	293	0	349	0	561	353	367	0	253	0	524	0	0	0	0	0	0	0	0	0
6118	7842	9.24	230.131	C15H18O2	ION=[M+H]+	0	412	0	447	917	359	474	0	0	251	414	593	0	0	489	538	453	0	0	11693	579	454	503	0	645	397	0	510	522	332	392	0	384	524	608	385	548	0	383	0	710	621	0	0
4774	6230	7.14	246.125	C15H18O3	ION=[M+H]+	0	246	0	307	307	190	0	377	120	0	0	230	313	427	307	0	193	0	264	7350	0	193	174	275	0	0	433	0	0	0	201	0	0	230	189	0	0	0	217	168	0	0	0	0
3126	4170	4.9	262.12	C15H18O4	ION=[M+H]+	639	666	0	481	0	0	0	588	0	0	0	0	726	579	840	0	0	778	0	2365	0	0	1232	620	0	0	577	0	0	282	0	0	0	0	0	0	0	0	0	0	0	0	0	0
3484	4625	5.34	262.12	C15H18O4	ION=[M+H]+	132261	141158	134720	123099	14966	5801	10517	177552	186075	125239	211295	22519	240938	131547	284813	4539	25852	182059	234648	134936	14631	132556	191438	145605	16837	13410	136773	209471	239616	34894	25059	14786	10992	153850	15271	24389	11740	19574	17214	18611	4240	4427	5402	13839
3689	4867	5.64	262.12	C15H18O4	ION=[M+K]+	6596	0	0	0	0	0	0	10631	0	0	12056	0	9868	0	16724	0	0	8869	9105	0	0	0	0	0	0	0	0	0	0	0	0	0	0	0	0	0	0	0	0	0	0	0	0	0
4421	5749	6.61	262.12	C15H18O4	ION=[M+H]+	961	2336	11398	1956	0	844	1287	8128	3477	1328	3912	438	6178	2058	6679	533	774	3728	52619	6527	0	1764	1353	3205	687	608	6502	1325	3925	877	671	559	0	2167	0	1098	641	0	781	1159	0	0	370	0
1243	1789	1.91	278.115	C15H18O5	ION=[M+H]+	17590	34593	35805	29743	0	0	0	28723	10704	7780	9212	0	33450	38815	25276	0	0	27284	27033	12681	0	7583	15720	36875	0	0	27846	18367	18334	8304	0	0	0	11861	0	0	0	0	0	0	0	0	0	0
2061	2816	3.42	278.115	C15H18O5	ION=[M+H]+	519	841	850	659	0	0	0	839	355	0	0	0	969	995	760	0	0	657	804	1430	0	255	463	939	648	460	768	463	0	0	0	0	0	874	0	0	0	0	0	0	0	0	0	0
2464	3308	4.02	278.115	C15H18O5	ION=[M+Na]+	20497	53593	5318	0	0	0	13151	37836	1732	37940	18893	34601	42094	0	25617	0	0	31939	17713	0	0	91212	49119	19743	32834	0	1640	40602	0	7400	0	0	36233	0	0	94663	0	59974	0	24071	145917	0	0	70395
861	1332	1.17	306.114	C15H19N2O3P	ION=[M+H]+	0	0	0	0	1665	2144	1005	0	0	0	0	692	0	0	0	1768	2254	0	0	1290	2391	0	0	0	1889	1196	0	2843	0	0	2236	2807	1199	0	5099	2989	1629	1235	796	698	2579	1053	1393	5927
721	1155	1.02	322.109	C15H19N2O4P	ION=[M+H]+	0	0	0	0	12362	6478	0	0	0	0	0	0	0	0	0	0	18406	0	0	0	0	0	0	0	8329	10066	0	0	0	0	9419	11536	5937	0	17027	21360	10736	10321	2754	0	0	0	13940	20241
1722	2403	2.8	261.136	C15H19NO3	ION=[M+Na]+	3539	2434	5346	1832	0	0	0	3516	446	701	2265	0	7132	7686	42201	0	0	735	22266	1622	0	1154	0	12836	0	0	14794	990	1418	931	0	0	0	0	0	0	0	0	0	0	0	0	0	0
2837	3792	4.49	261.137	C15H19NO3	ION=[M+Na]+	2631	1040	3877	815	0	0	0	3305	0	0	792	0	4980	3170	22365	0	0	0	14978	1066	0	612	0	5408	0	0	7990	419	417	709	0	0	0	0	0	0	0	0	0	0	0	0	0	0
1465	2058	2.31	200.156	C15H20	ION=[M+H]+	1717	1684	1635	986	34641	5546	5412	2477	5605	4138	5648	5663	5296	1900	2262	4374	5329	2910	3315	3885	6466	2952	3420	2457	4113	5760	2072	3573	5485	1969	5562	5861	5472	3838	5194	4945	5964	6094	5868	4861	4460	4623	5239	6133
3317	4420	5.1	200.156	C15H20	ION=[M+H]+	3233	2161	2040	1594	3800	6149	6256	3396	4011	3125	3801	4266	4335	6415	3199	1739	5210	2868	2228	4228	3416	2645	3369	3930	3446	2663	5419	5637	5845	2518	6036	3635	2938	4727	3577	2777	6768	1656	3940	4488	2578	3906	4557	3492
3826	5031	5.77	200.156	C15H20	ION=[M+H]+	15038	6427	3485	4028	5509	4062	5769	6582	8451	10658	7490	5391	6692	18062	7150	1979	5231	5288	4401	6382	5690	2831	4836	5465	5811	3812	9557	10988	5622	4141	4176	5632	3827	13103	4607	3759	8102	4122	5831	2810	2083	3495	3701	4768
4080	5325	6.11	200.156	C15H20	ION=[M+H]+	1709	1379	1529	1560	4397	4435	4143	1883	3251	3217	2924	6869	1814	2513	2398	2475	6694	1493	1881	2782	4340	1486	2013	2164	2220	3940	1875	2695	2561	1648	4843	6213	3422	3595	4599	1926	4997	4480	3335	3367	2936	6302	5853	5573
4879	6374	7.29	200.156	C15H20	ION=[M+H]+	1189	5518	1134	1157	3461	3967	2587	5413	3740	2013	3551	3129	1345	2029	1574	1164	2826	4692	1592	3195	3287	2156	1608	2893	2118	2687	1785	3290	3299	2325	3469	2977	1768	2437	3274	3191	3263	1741	3262	10169	3106	3661	11144	2201
5395	7015	8.11	200.156	C15H20	ION=[M+H]+	19980	5230	5064	9886	32322	9277	23533	17780	42906	24764	13566	4945	10396	22654	14276	11264	19442	3952	4514	15563	18161	3552	14804	5944	8027	15035	13324	12495	13197	5985	11025	7241	8801	47440	16557	16064	28967	20959	19003	10198	9242	6159	9557	17267
5462	7089	8.2	200.157	C15H20	ION=[M+H]+	11966	4708	4252	5515	17111	4515	13522	11527	27653	20319	7934	2913	10060	16729	9039	0	12585	4471	3642	0	9918	4450	0	4792	5875	14685	7780	13934	12968	7656	7320	5572	6822	34279	14979	9570	15930	15587	13730	8820	6422	5703	5671	12561
5973	7686	8.99	200.157	C15H20	ION=[M+H]+	16456	5756	4189	4980	5439	3444	5224	7708	29677	7777	10412	4626	8013	16382	7654	4027	6864	6813	4195	8132	6623	4775	12352	4875	6440	4668	10615	18649	7269	9745	4340	3545	3299	14629	3511	4564	5315	2631	4487	3097	2571	2555	2418	4350
3579	4744	5.46	308.14	C15H20N2O5	ION=[M+H]+	1208	1096	1068	760	6065	3956	4899	1207	1026	723	1392	5563	1805	1270	1413	3275	6012	1261	964	2144	4231	697	1137	1189	4384	4225	1540	1287	1330	847	4386	4220	5439	1720	3334	6754	4555	7115	5098	3736	7798	5428	5090	5315
5285	6892	7.91	340.108	C15H20N2O5S	ION=[M+H]+	0	7378	0	0	0	0	0	1252	2348	2102	63875	0	5295	2030	1292	0	0	0	17323	4057	0	34028	31107	0	0	0	3927	13675	8076	0	0	5619	0	25730	0	0	0	0	0	0	0	0	2040	0
844	1309	1.16	324.133	C15H20N2O6	ION=[M+H]+	6457	0	7198	0	9248	5345	3307	5887	0	0	5171	0	6590	0	0	5414	9692	5025	0	4082	5013	0	5364	0	7932	4695	6181	7536	0	5014	6567	7170	0	0	0	0	3971	0	0	0	0	0	7489	0
2950	3937	4.66	356.103	C15H20N2O6S	ION=[M+H]+	0	4723	867	0	0	0	0	1464	417	0	9076	0	3795	1887	1519	0	0	939	9322	1416	0	4669	6248	668	0	0	3407	1605	1225	264	0	0	0	6550	0	0	0	0	0	0	0	0	0	0
4202	5482	6.31	356.103	C15H20N2O6S	ION=[M+H]+	3639	0	1120	0	0	0	0	4328	10943	0	36647	0	13683	4475	791	0	1024	0	3863	0	0	1068	6963	0	0	0	588	5989	42714	0	0	0	0	1572	626	0	0	0	0	643	0	0	0	0
4884	6379	7.28	258.16	C15H20N3O	ION=[M+H]+	2362	2264	2417	1637	2114	1970	2852	9789	2104	9933	2094	1260	8450	6592	3354	872	1143	7743	1986	1756	1239	1584	2157	2239	5139	1466	1705	2333	7078	1960	1887	1685	3721	3527	7023	1563	1410	2183	1135	1298	3663	1611	9579	3774
1832	2533	2.94	274.155	C15H20N3O2	ION=[M+H]+	1894	8212	10006	4235	1021	6185	1852	10693	1537	4677	2987	1242	6808	7246	1937	474	1007	6720	4788	2075	1055	1093	1501	6272	3124	794	4946	1532	2844	3016	895	915	1705	3107	1216	1173	1147	1766	796	716	1465	990	1024	1929
3924	5143	5.88	274.155	C15H20N3O2	ION=[M+H]+	954	2012	2855	1363	1343	1077	4345	2612	865	2071	1142	1027	1820	2269	1199	477	898	2364	1655	1457	893	733	1047	1570	1228	1334	2496	938	1134	969	999	1919	3077	1155	1729	1675	1170	1691	1565	1233	5333	763	1296	5219
2120	2883	3.46	364.129	C15H20N6O3S	ION=[M+H]+	598	0	0	696	1552	339	1045	0	725	0	969	658	0	0	0	1100	1044	0	524	736	595	889	778	571	1595	730	0	649	532	660	423	541	587	732	394	0	414	958	483	738	993	541	1042	1182
1055	1553	1.58	396.118	C15H20N6O5S	ION=[M+H]+	0	870	879	426	0	963	334	0	0	976	657	349	477	709	472	424	397	826	458	770	424	574	0	760	628	0	0	587	0	508	387	735	809	627	584	813	657	725	1049	0	615	0	0	897
655	1055	0.94	278.137	C15H20NO4	ION=[M+Na]+	1643	1968	1000	0	921	1328	0	7226	927	1328	0	3580	1055	0	0	307	1192	2131	1092	2438	855	2391	11368	1492	0	2092	755	2303	5222	1663	652	738	1196	0	4789	1525	1405	1688	1879	1143	2550	0	0	1408
2916	3885	4.62	216.151	C15H20O	ION=[M+H]+	973	841	817	773	1233	2140	922	1567	2106	1221	1298	1018	1187	1408	808	578	936	1496	1543	2415	1264	571	921	1586	1202	736	1307	1207	867	696	1058	977	0	1521	1298	875	959	925	972	1025	874	1401	1642	1284
5304	6912	7.98	216.151	C15H20O	ION=[M+H]+	5754	738	961	1143	24326	11018	9199	1869	17055	7198	1169	1421	1252	2481	8181	5841	11500	626	873	2899	10338	672	1542	1195	1262	4556	2043	2637	4787	723	3794	1333	2171	40767	7623	4789	13316	6186	4977	2490	1614	1994	5180	3886
5479	7109	8.22	216.151	C15H20O	ION=[M-H2O+H]+	3871	915	0	1008	13106	13030	9886	1600	4276	2560	12857	12323	1043	1075	1655	5216	10431	1196	1858	3157	13654	2637	3411	1519	7383	7388	1140	4555	3103	687	9973	11430	7055	2328	9762	12179	11525	10406	9497	4660	8982	7573	8387	7649
373	645	6.92	232.146	C15H20O2	ION=[M+H]+	6145	7995	6523	6113	6104	5988	6065	5904	6448	5995	4736	6392	6871	5657	5047	5917	6173	4847	6388	5115	6273	6550	6541	5919	6096	5785	5535	6773	6268	2988	5842	5937	6077	6905	5532	5868	6528	5970	6329	5707	5945	5869	5223	5421
1695	2373	2.74	232.145	C15H20O2	ION=[M+H]+	2439	1290	2243	1895	694	2620	876	1038	768	1340	837	0	1262	899	2558	0	0	1123	3426	695	0	683	1761	3998	887	0	1667	807	621	1125	0	0	0	1479	734	0	0	741	0	0	4779	11607	8948	0
2231	3012	3.67	232.146	C15H20O2	ION=[M+H]+	1184	12112	8662	4959	1224	776	0	13470	2539	1264	2345	927	14514	13222	13615	541	600	11472	12906	6991	752	1011	1025	10156	1007	1637	6446	4369	1024	3294	665	837	0	4311	778	0	1456	795	733	557	0	1744	1007	0
4241	5525	6.35	232.146	C15H20O2	ION=[M+H]+	1899	1187	6186	1301	1684	1695	0	2929	14960	5757	10840	1257	2128	4840	3802	623	1246	1174	1455	1454	1275	827	1300	1087	1961	1076	1164	1167	1519	1121	1234	1713	1509	9425	1562	0	993	2029	1280	850	0	1555	1420	1778
955	1444	1.42	248.139	C15H20O3	ION=[M+H]+	0	0	0	819	1969	644	1619	0	1374	1367	1270	1249	1588	0	0	1147	2451	0	0	1725	1859	1133	1090	0	1818	1341	0	1300	1702	0	1051	1452	2331	0	2444	3245	2299	8645	6568	2392	2069	2217	3028	2628
4947	6457	7.42	248.141	C15H20O3	ION=[M+H]+	0	228	241	0	339	190	0	0	0	0	0	0	283	325	330	0	92	274	320	56728	0	0	0	295	0	0	296	0	0	0	0	270	0	255	301	0	0	0	0	0	0	220	0	0
5217	6811	7.83	248.141	C15H20O3	ION=[M+H]+	228	201	169	0	0	237	0	384	0	235	0	0	202	186	184	0	0	226	164	56535	0	133	243	225	0	0	0	0	0	0	0	0	0	288	235	0	0	0	0	0	0	0	270	0
705	1133	1.01	264.135	C15H20O4	ION=[M+H]+	0	0	2686	930	1584	0	0	759	646	758	796	0	1687	2140	0	754	0	933	1230	1415	1002	0	3530	1970	2431	934	2545	564	984	457	771	724	0	856	650	0	868	950	890	0	805	1118	2636	0
1568	2213	2.5	264.136	C15H20O4	ION=[M+K]+	4992	5996	8225	2928	4797	1152	0	4530	6049	0	13056	6418	12015	5460	10112	1873	5395	6643	11360	3092	2668	5088	5868	4590	0	2623	2828	6944	4815	1924	2921	2550	0	4417	1832	0	2292	402	1814	3628	0	1766	2258	0
4819	6293	7.16	264.136	C15H20O4	ION=[M+H]+	1302	788	373	0	4499	14920	8502	227	4321	1045	4429	5899	606	0	777	16468	1972	913	1578	2894	3067	3480	1607	2212	6358	11485	274	4323	0	0	5818	2750	2001	3212	3458	7836	8387	4034	6580	1288	8298	3054	2781	2326
4762	6210	7.12	328.095	C15H20O6S	ION=[M+H]+	0	0	0	0	0	0	53527	0	0	0	0	0	0	0	0	0	0	0	0	723770	0	0	0	0	0	0	0	0	0	0	0	0	0	0	0	0	0	0	0	0	0	0	0	0
951	1440	1.42	312.121	C15H20O7	ION=[M-H2O+H]+	2140	5906	3660	3040	0	3463	1254	1678	1669	2060	3084	0	1992	1216	1557	1041	1393	2490	8993	2655	896	4978	1321	4218	963	1618	4647	3699	3914	1381	1912	1823	1029	1352	5272	2026	1666	1100	1063	869	1820	0	966	2127
2889	3855	4.57	264.1	C15H20S2	ION=[M+H]+	4248	4767	5870	3076	0	0	0	5122	1192	873	1353	0	6943	3874	7530	0	0	5502	9712	5301	0	1263	1517	4095	0	0	6280	1050	1296	2293	0	0	0	1781	0	0	0	0	0	0	0	0	0	0
3287	4380	5.07	264.1	C15H20S2	ION=[M+H]+	3119	3813	5446	3846	0	0	0	3913	865	569	635	0	5661	5326	4990	0	0	4814	7515	2074	0	664	1106	5560	0	0	7827	1254	769	3811	0	0	0	1645	0	0	0	0	0	0	0	0	0	0
882	1355	1.22	324.125	C15H21N2O4P	ION=[M+H]+	0	0	0	0	0	5772	3094	0	0	0	0	0	0	0	0	4273	0	0	0	4325	0	0	0	0	5420	7267	0	0	0	0	0	0	3668	0	17431	7526	4845	4954	1896	0	6369	4329	0	17790
698	1125	0.99	368.111	C15H21N4O3PS	ION=[M+K]+	31788	12135	25579	7856	29279	28577	16652	27421	12729	5033	44419	39064	36196	8116	10610	4778	30977	17208	30808	12797	34863	31668	12093	6412	8908	17085	5314	12638	21694	12708	35679	32138	5097	15116	22532	11805	14352	7243	7529	22070	2849	6053	12379	5190
1143	1662	1.73	263.152	C15H21NO3	ION=[M+H]+	19459	8796	49320	6998	0	0	0	22335	2389	0	13715	0	38854	28034	176680	0	0	0	91897	13390	0	3982	2786	42872	0	0	79012	3936	5885	16530	0	0	0	1755	0	0	0	0	0	0	0	0	0	0
1198	1722	1.81	263.152	C15H21NO3	ION=[M+H]+	19081	9319	48549	7770	0	0	0	21732	2790	1536	16862	0	44958	32778	161294	0	0	3781	86974	12870	0	5207	3184	44979	0	0	76405	4704	7004	17669	0	0	0	1972	0	0	0	0	0	0	0	0	0	0
5457	7083	8.18	328.071	C15H21O2PS2	ION=[M+H]+	22352	0	0	0	0	0	0	0	5320	1938	17616	0	0	0	0	0	0	0	0	1456	0	4489	5511	0	0	0	0	16193	9025	0	1309	0	0	7978	0	0	0	0	0	0	0	0	0	0
544	923	0.54	312.076	C15H21OPS2	ION=[M+H]+	571	923	556	0	11252	1288	1074	2103	759	0	10296	1182	441	0	256	1125	808	582	4113	2148	521	443	484	1011	0	3268	737	271	0	2519	894	572	0	827	837	1488	328	1036	6592	2614	0	449	654	603
6170	7901	9.27	312.076	C15H21OPS2	ION=[M+H]+	766975	248531	266302	105315	213953	53807	3981	171348	722737	99288	766751	194644	184461	184609	344304	53334	160021	204537	284120	561340	77513	765726	690054	94385	32328	105694	157825	729041	766886	260843	585019	209686	1784	662920	70275	8454	115302	6602	36391	24466	1439	10045	133900	4105
204	339	3.7	202.172	C15H22	ION=[M+H]+	14925	3748	2762	2205	20828	82683	151952	3333	8917	16634	23663	31477	6217	3206	4995	44622	29574	3676	3848	6307	31164	23317	36138	4350	5736	92220	7728	13153	11328	3282	30881	92143	74949	31333	111509	68347	54099	15248	54168	108232	56334	84747	48499	134384
1327	1892	2.06	202.172	C15H22	ION=[M+H]+	6028	2534	1885	1452	10374	11429	30742	1520	5344	10714	21721	19016	0	1648	1957	11118	18947	1615	1871	5270	12673	6606	25178	2234	1691	20228	3857	9596	9544	3045	13775	16410	13435	15365	13636	16606	6877	5608	8962	12930	7490	13373	8471	15750
1459	2052	2.33	202.172	C15H22	ION=[M+H]+	5938	4164	4590	2675	6299	6588	11996	6380	8518	3949	11561	4270	2649	4109	2494	5550	6739	3672	3900	4016	6885	4454	13012	7712	3134	8610	4543	4525	5718	2731	5358	8183	5573	6302	6186	4914	8412	3687	5758	6056	4404	7369	7265	6300
1939	2668	3.13	202.172	C15H22	ION=[M+H]+	11665	16649	12799	11525	8426	3980	7016	12950	14222	10067	12794	10584	23644	16094	8384	2329	10797	17460	11609	10917	14866	2793	13644	20908	13965	7131	19456	13178	8194	12091	5254	7380	4829	16773	6725	4727	15031	5460	7482	5469	2129	2649	3980	4543
2886	3851	4.57	202.172	C15H22	ION=[M+H]+	5028	3132	2920	3494	17152	25870	21656	5723	6662	20553	16010	20792	5199	4206	3425	9826	25215	4587	4834	7262	16022	7265	10254	6503	8603	23964	5199	18186	15498	4682	61756	30887	20574	30828	29224	16572	7287	3630	15617	24359	11615	18758	14135	34894
3191	4269	4.94	202.172	C15H22	ION=[M+H]+	8643	2378	3839	4049	12225	12843	18916	3963	8975	6799	12208	12469	4610	4245	2940	4377	15446	3164	4497	5179	13376	4758	11384	6113	2791	11382	6040	9860	8809	4005	27360	14679	12612	12738	10096	9164	9668	6426	8880	10483	5561	6634	12406	15713
3500	4650	5.33	202.172	C15H22	ION=[M+H]+	13179	5064	3065	3063	8667	8632	17782	4786	4333	12589	6318	15492	4050	6110	3168	2362	16780	3056	4731	7926	7684	3700	11180	6744	6217	5541	9076	18684	12231	2541	9370	5899	7647	21127	9756	6672	22900	2613	11373	10560	4473	4878	11360	10448
4786	6246	7.12	202.172	C15H22	ION=[M+H]+	19514	18349	12573	9326	8784	21800	12159	21877	11141	16730	20728	7853	23685	20856	7677	2756	10344	13439	14385	12721	6020	5617	14014	27205	12816	7261	21665	22655	19458	7014	12094	8340	7696	20548	8198	5728	5455	2457	7360	11331	3211	29457	72515	10396
5335	6943	8.01	202.172	C15H22	ION=[M+H]+	5147	8047	12167	5134	6056	0	0	8313	8316	30728	9774	3086	13087	7178	12196	2081	5364	5536	11953	25628	4646	3918	14703	14900	1830	4364	12016	0	12479	5737	6373	5433	5235	0	3713	3954	4701	2155	3250	3573	1949	0	0	5418
5426	7049	8.12	202.172	C15H22	ION=[M+H]+	34557	42880	33553	24269	17335	19969	22406	37201	55580	52754	34344	7954	41538	57133	45113	8713	24790	37227	19122	23474	19774	11575	34952	28721	19979	17990	47548	51255	35994	39468	12620	20812	11043	63357	11945	16378	30782	4998	16164	9703	8609	11607	26116	14262
5603	7275	8.39	202.172	C15H22	ION=[M+H]+	25331	24121	19695	16835	14638	30859	16399	23582	54724	32430	17958	7616	24963	42108	27245	8515	13357	20116	7981	17044	14390	6807	21351	16260	21132	13197	28372	29952	18867	22629	9300	12507	9169	37944	9429	11594	19259	6254	10948	7761	15821	11462	20215	9234
5701	7382	8.5	202.172	C15H22	ION=[M+H]+	299015	199123	221869	229788	75380	152665	172860	273365	366446	404978	241270	115227	147565	278584	380476	47770	161526	130397	150076	151229	118881	179753	180796	146721	87956	118739	296975	387650	169393	250082	88774	201447	92926	322541	86673	115846	82649	29585	67918	85637	74802	66486	91138	113781
5780	7476	8.67	202.172	C15H22	ION=[M+H]+	30722	0	34568	29126	0	0	36392	44495	0	0	33522	9595	26570	0	0	0	33380	0	21142	21575	20516	0	24440	23636	0	25721	36360	0	33328	0	0	0	14862	64358	0	20451	0	19697	21882	0	0	0	37828	0
5836	7542	8.76	202.172	C15H22	ION=[M+H]+	72550	63321	70850	54640	30164	29870	41908	79382	123041	101932	57318	24412	57474	93077	110299	15166	40593	55786	44226	46711	37591	32247	52152	48396	36014	30332	91402	102215	50663	66053	25178	45060	23277	99843	27704	28225	28347	13677	27127	23743	20689	22979	46273	35430
5979	7693	8.99	202.172	C15H22	ION=[M+H]+	116355	88351	75787	53879	79388	109404	59373	133706	123883	120665	83816	25151	156856	111589	142345	39712	51427	115944	87363	82585	50071	47661	91508	93199	55678	72088	148506	144448	93913	134471	45100	53324	48501	262186	45101	30710	105129	22336	59755	35721	75354	84651	160619	37574
6081	7803	9.19	202.172	C15H22	ION=[M+H]+	93751	93516	103429	69465	81037	49377	41127	112493	228236	96329	75949	25457	109394	166069	101540	48950	55571	93447	63006	71700	59190	26995	70247	69751	75131	65660	110131	120242	49982	101458	53027	45268	42065	179025	50166	40189	80869	32833	57368	33898	49971	62320	81387	39456
6201	7939	9.35	202.172	C15H22	ION=[M+H]+	320211	487763	473998	389217	296529	90856	209858	514229	378343	352095	255790	132494	576065	668019	512594	116592	153453	538001	0	363249	315567	91043	226722	419466	189995	211705	589607	267316	163314	587012	142313	338231	191165	384863	202587	100249	341948	204590	236683	131773	61837	132898	166604	274148
6309	8073	9.53	202.172	C15H22	ION=[M+H]+	39505	0	0	18728	27174	52692	34579	33711	68626	70784	39623	0	0	52864	63081	14458	34709	52191	0	37704	0	20944	39074	40505	19859	34034	0	54102	49479	0	22925	0	0	86838	23257	21347	0	0	25709	22360	35768	31881	41999	19322
6425	8193	9.74	202.172	C15H22	ION=[M+H]+	22552	25441	24683	26927	0	0	0	36970	0	36217	0	11344	0	0	38466	8635	13932	0	23922	19083	0	0	32127	23313	9450	11803	36192	33445	20913	23929	0	20920	0	48871	0	0	16526	0	0	0	0	91147	0	17085
6446	8215	9.86	202.172	C15H22	ION=[M+H]+	18003	0	0	15976	21034	77152	19308	32092	35671	39134	0	0	19311	41035	32603	6663	21781	20987	0	13665	13488	12966	13970	14629	18799	7428	32991	18214	29632	13640	12443	0	12021	66143	14786	13352	0	14868	13055	9822	40308	19956	179392	19275
6386	8154	9.64	294.16	C15H22N2O4	ION=[M+H]+	2204	0	2260	0	0	0	0	0	1416	20406	3495	977	1140	0	0	528	0	0	8893	1184	0	1565	2352	0	584	0	0	0	2807	0	507	623	0	1377	0	0	0	760	0	0	1280	0	0	717
5314	6922	7.96	342.123	C15H22N2O5S	ION=[M+H]+	1433	2663	1893	2026	0	0	0	4131	4228	0	3702	0	2611	3224	5232	0	0	4487	4855	921	0	2706	7395	2652	0	0	1680	2830	2262	7740	431	0	0	2717	0	0	0	0	0	0	0	0	0	0
5322	6930	7.97	326.15	C15H22N2O6	ION=[M+H]+	933	1989	1114	1355	0	0	0	2254	3255	11664	3325	0	1690	2173	3261	0	0	2619	2846	1148	0	2298	5547	1784	0	0	1192	2697	2423	3887	0	0	4745	2209	0	5986	0	0	0	1452	0	0	1720	2250
4700	6133	7.02	358.118	C15H22N2O6S	ION=[M+H]+	12071	10843	8061	0	1759	2617	0	76694	30583	1243	60865	9844	74399	33210	11468	0	8425	9237	20733	16982	647	8574	23838	11084	0	0	6070	21474	67173	2176	0	0	0	8247	3584	0	1389	0	940	3197	0	0	0	0
4874	6367	7.29	358.118	C15H22N2O6S	ION=[M+H]+	1333	1601	671	0	0	0	0	9116	1929	0	5319	1631	8382	3195	1131	0	1121	748	1942	1853	0	1012	3528	1546	0	0	623	2586	5153	0	0	0	0	928	0	0	0	0	0	0	0	0	0	0
818	1276	1.14	398.121	C15H22N6O3S2	ION=[M+Na]+	0	0	2204	0	0	0	0	0	0	1467	0	16005	0	0	0	0	11430	0	0	1470	0	0	2519	0	0	1624	0	0	0	1429	0	0	836	1364	3633	4488	601	20451	2915	3500	1051	0	1499	5612
1579	2229	2.5	382.139	C15H22N6O4S	ION=[M+H]+	0	1032	0	843	12335	5846	22754	0	1676	4926	5591	11113	1569	849	1379	9247	9472	1058	1476	3499	5680	2865	3574	0	18037	9379	0	4159	651	0	5631	8078	11524	0	8928	15039	4157	20396	5278	9536	26918	8773	10757	15357
862	1333	1.17	554.083	C15H22N8O11S2	ION=[M+H]+	0	5066	3147	755	0	0	0	1488	10498	2296	13680	10233	1184	1084	14349	2763	0	7534	2846	3852	0	18265	8582	605	5914	0	0	0	18547	1720	15152	0	0	1497	13860	4419	0	7136	4662	0	3706	0	0	3499
652	1052	0.95	218.167	C15H22O	ION=[M+H]+	7530	7289	5119	3631	10614	5642	11456	5236	8863	9973	10356	4341	15183	6266	2703	6634	6091	4722	8126	7097	4273	6368	15706	11579	6855	13406	6221	9276	13704	4904	5100	10487	5326	9051	9262	5194	5568	6931	6104	6857	5078	7433	8985	10908
827	1287	1.16	218.167	C15H22O	ION=[M-H2O+H]+	5910	1914	2211	1455	21214	9134	20530	2790	6046	12643	7044	18771	4121	3489	2502	19352	11334	2263	2481	7272	9042	4349	14765	3643	3010	19306	3770	9384	9174	2824	11596	26418	11412	19277	16005	10045	8553	10142	14799	17871	7072	14780	9923	19139
1126	1639	1.73	218.167	C15H22O	ION=[M+H]+	3009	1429	1644	1539	15819	4134	20020	1854	4250	5437	4410	6706	2346	1804	1848	11159	9442	1791	1766	4237	6160	2812	10821	3911	1516	13329	2502	5003	4788	1446	4965	9432	3840	14092	6794	3516	3801	6740	5109	9819	4035	6522	11489	11580
1224	1759	1.88	218.167	C15H22O	ION=[M+H]+	2275	1734	1643	1351	4416	2478	5080	4373	5307	3368	4865	2191	3463	2237	3178	3039	3146	3378	4500	5706	2183	1975	7246	3135	1559	4314	2741	3447	2839	2669	2486	0	1945	5803	2584	1815	2302	3047	3132	2778	2085	2921	2596	3049
1509	2124	2.41	218.167	C15H22O	ION=[M+H]+	3242	1789	2802	2042	4789	2529	4995	2810	5422	4955	4480	2515	6844	2380	3040	2093	2556	4276	2596	3820	2104	2844	5931	11341	3208	3057	2822	7535	3725	1529	2615	3040	2115	6329	3373	2123	2290	2754	2364	2829	2934	2787	2735	3071
3338	4450	5.13	218.167	C15H22O	ION=[M+H]+	2325	1455	1813	2077	3581	8262	8081	1740	2284	4473	5131	4213	1992	2514	2018	1748	5599	1709	1591	2987	3529	3039	4177	2309	1962	2901	2060	2289	3966	1841	6810	3798	3580	5690	4015	3802	2823	1924	3532	5304	4187	7756	8980	4352
4074	5319	6.09	218.167	C15H22O	ION=[M+H]+	4949	3505	4024	3831	13379	6288	15238	4247	7150	11023	5602	10742	3669	4820	8242	4365	4951	3301	3968	6908	7698	3709	4406	5015	2975	7469	4332	8485	4467	5577	6377	26080	9390	10470	12549	5244	13689	14070	11070	9869	6577	7847	12285	23190
5448	7074	8.18	218.167	C15H22O	ION=[M+H]+	6300	8340	7990	7680	5841	6540	4815	9217	8138	18285	5477	5028	10104	6808	6544	2950	4684	9686	7506	8729	8004	5956	10106	7337	7410	4714	10602	5893	6047	8456	4492	3951	3522	7612	5977	3018	4354	5121	3303	3254	4814	6219	4311	6293
5611	7283	8.42	218.167	C15H22O	ION=[M+H]+	2305	1749	1818	1680	52777	30246	81229	2243	3138	12602	6482	27392	2481	3229	2661	23383	12818	1667	2002	18674	23916	2628	6917	2906	2862	27374	2560	4931	9621	1660	49049	37167	46712	15730	48545	25942	11099	20470	32549	44701	18860	57719	82697	86346
5983	7698	8.96	218.167	C15H22O	ION=[M+H]+	8436	4111	2579	2752	3416	3043	2869	10063	6617	325878	8986	2499	4870	2940	4172	1784	2153	2715	2422	7505	2528	2344	132318	3263	1863	2446	7616	11898	5176	7446	2482	3107	3761	184408	3490	2296	1649	2913	3268	2083	2605	2066	2665	8698
6149	7876	9.24	218.167	C15H22O	ION=[M+H]+	8961	14060	34430	14285	10117	10147	11091	10757	79808	329345	139792	3709	10535	40364	14880	1378	2666	11772	16199	15262	2106	3706	42920	15799	53929	2391	10519	15212	45417	18224	3851	2287	2650	115398	2467	1424	2106	2382	3054	2578	8523	4376	2303	4212
6292	8055	9.49	218.167	C15H22O	ION=[M+H]+	10476	4902	9128	4692	7495	6549	5194	7298	28551	15839	7447	3685	9333	11217	18202	1910	14153	5214	4904	8438	6769	3468	6603	5753	7575	2986	7616	11456	20578	2297	5455	2223	3166	39706	3400	5275	5259	4456	3715	2269	2347	3127	3082	3943
6494	8277	9.92	218.167	C15H22O	ION=[M+H]+	37055	16760	16633	14980	37869	16304	74327	28596	74338	70566	31573	12028	35206	37987	68760	32396	23674	27143	27982	35702	22774	20582	36340	22204	27436	37219	38122	44514	27379	61679	19792	65574	25540	132553	35773	17892	107501	29319	75164	33516	17477	20216	16370	43264
212	359	3.87	234.162	C15H22O2	ION=[M+H]+	1016	1580	5112	2751	1686	2591	1373	2199	6023	9276	5778	871	2497	4856	2696	481	643	1554	2383	2429	720	896	5967	3101	5922	657	2143	1612	3722	1431	1040	893	983	11603	1178	577	643	793	920	771	642	864	997	956
3526	4680	5.39	234.162	C15H22O2	ION=[M+H]+	39873	15060	11186	12199	47901	30572	40258	29262	128984	151111	414293	7945	23184	32683	20232	2580	31738	14382	10281	20801	17339	10334	172569	38227	10901	12535	27908	68336	30484	9024	12651	7550	7886	105360	6463	5111	9753	4387	5754	4183	5008	42143	36188	7605
3592	4759	5.47	234.162	C15H22O2	ION=[M+H]+	26332	1723	2039	3530	13396	0	9328	7444	30619	22360	0	4465	4160	7552	0	1870	26106	1464	1413	6703	13530	2168	7034	2516	4686	3466	7426	11372	20961	1209	7361	3772	3521	65492	4941	0	7316	3018	3742	2884	10386	0	0	4793
4544	5913	6.79	234.162	C15H22O2	ION=[M+H]+	4339	1622	3284	1694	62719	1259	2851	1317	7302	146670	63648	967	2037	10860	1905	580	1557	1908	1495	4095	724	899	47027	1377	7164	713	2269	13467	18383	2876	823	863	858	45806	840	539	816	666	719	601	1235	2690	1270	1049
837	1300	1.14	250.156	C15H22O3	ION=[M+H]+	0	1622	0	2216	4595	2977	3929	9956	1558	2288	0	4602	2544	3703	5371	1705	8390	3350	677	1935	5086	1158	1585	0	5666	2610	22968	2700	1189	720	3256	6042	9837	1343	4998	7789	3766	14492	16542	8138	7111	4949	5754	11036
2834	3789	4.5	294.147	C15H23N2O2P	ION=[M+Na]+	4208	3367	1060	553	557	1362	4290	10041	29823	3707	3690	2464	2697	1540	1693	0	1643	1940	3238	3075	0	5592	9674	2265	1721	873	708	6331	5610	589	0	0	985	5407	0	2944	790	711	502	1148	1612	0	0	2163
953	1442	1.41	249.173	C15H23NO2	ION=[M+H]+	0	0	1865	0	0	0	162	322	219	0	609	593	2120	0	944	0	0	0	2236	801	0	12115	1438	530	0	0	0	0	1276	0	467	0	2216	4682	0	3225	0	228	0	0	404	143	0	0
1122	1633	1.72	249.173	C15H23NO2	ION=[M+H]+	351	0	3237	0	637	0	0	355	0	457	864	0	3578	353	1252	0	301	0	3223	1523	0	20120	2516	834	491	0	0	0	539	0	445	90	357	8239	0	488	0	270	243	225	444	199	0	0
5326	6934	7.98	204.188	C15H24	ION=[M+H]+	3143	3660	3329	3206	900	795	1348	4677	5480	3783	5963	1014	4258	6384	950	756	1226	3000	3654	3202	472	1998	3653	5533	5136	673	3706	5007	10091	563	1166	733	827	6258	551	879	558	0	622	1003	622	783	871	741
5957	7669	8.96	204.187	C15H24	ION=[M+H]+	10292	17182	19215	10059	9240	8337	5805	20084	8293	27106	27870	7721	16428	7665	21424	1800	24331	8497	16783	11764	9764	5596	24133	14240	3688	12510	15176	13207	33384	9179	9593	7763	7083	28003	3447	10402	5864	1927	4428	5588	3796	2777	12692	5612
6131	7855	9.27	204.188	C15H24	ION=[M+H]+	166530	151221	127681	67652	282952	118855	259571	107567	32833	337345	384813	305432	125871	61460	136266	90389	619162	61138	206927	208300	291208	140059	497322	233492	12088	438022	156693	271170	473176	62086	397447	246293	202288	478060	112171	395636	80718	9971	126120	262137	27582	38789	193230	223629
6290	8053	9.5	204.188	C15H24	ION=[M+H]+	51208	75741	72203	43895	27713	10095	23892	83501	83003	72110	94047	19705	93595	98771	31658	7154	48223	63354	71479	50041	18910	29538	95896	85348	41087	26602	62728	77405	163182	22843	24915	15275	13201	107802	14679	22471	16884	12028	15402	15224	21917	6854	12448	21485
6497	8280	9.93	204.188	C15H24	ION=[M+H]+	7981	7162	8393	4451	10335	2471	6461	8660	9829	19186	16814	9870	15084	5271	11110	2885	18118	4162	8214	7183	5718	3985	23029	9645	4712	9395	7253	10193	20488	5103	8369	4162	5408	26716	4525	6331	7090	2183	4158	4966	2207	1638	4214	5487
4349	5651	6.54	328.167	C15H24N2O6	ION=[M+H]+	2163	1971	1481	1842	169216	40828	119803	2192	15795	8743	23354	108039	5404	2251	3609	165793	117392	2032	1813	22245	96097	15239	19132	3454	144824	82149	3402	30731	47986	1131	58047	57603	43950	10393	42482	63880	63296	97244	71978	69949	124061	111008	82085	62132
1406	1983	2.24	376.152	C15H24N2O9	ION=[M+Na]+	660	0	0	0	0	1210	1205	0	0	736	1030	0	0	0	0	0	0	461	0	1312	0	0	641	0	0	0	0	650	867	0	1331	0	2065	796	0	1319	0	1504	0	0	2428	0	1708	2050
716	1147	1	324.179	C15H24N4O4	ION=[M+Na]+	0	0	0	0	804	0	0	0	0	0	0	0	0	0	0	0	0	0	0	3149	0	0	0	0	0	0	0	0	0	0	0	714	1533	0	722	0	382	980	0	0	0	0	0	906
1461	2054	2.33	402.144	C15H24N5O6S	ION=[M+H]+	9544	8361	4813	7186	4470	1051	0	8873	2944	0	1707	2904	7131	5163	7477	2722	3000	6233	5068	3342	2407	10961	5934	6906	0	2604	3501	7639	4814	4320	1480	2535	0	5474	2110	0	1254	0	1378	1721	0	1887	2081	0
1591	2245	2.53	386.17	C15H24N5O7	ION=[M+H]+	9594	5066	5287	6932	2404	743	1360	6476	3629	10681	826	1661	5355	5759	5566	1479	1533	4502	4363	2436	1316	8239	5446	5667	5283	1484	3416	6948	4229	2933	0	1131	1355	8066	930	1446	673	2307	1047	1056	2252	1189	1288	973
1289	1846	1.99	416.145	C15H24N6O6S	ION=[M+H]+	2432	999	2266	3111	1656	1538	1423	2279	0	9691	16433	2019	1381	1185	2186	1401	0	1352	2606	1317	994	5529	4116	992	2661	1166	1490	2274	4192	6574	1118	1379	935	2074	2679	1001	975	1058	810	0	1225	1150	987	1407
715	1146	1.02	220.183	C15H24O	ION=[M-H2O+H]+	3677	3491	2223	2242	9275	7686	17244	2375	4333	6050	15361	9578	4682	2245	1441	10162	10763	2188	4260	5440	6714	7152	20799	6290	1924	17238	3693	3823	7961	1814	5841	17276	9942	7616	9593	7307	5904	4785	7164	13768	7217	12738	10671	14764
1135	1654	1.74	220.183	C15H24O	ION=[M-H2O+H]+	9918	8834	7049	7993	4642	3206	8272	10982	6250	10043	12818	5474	9838	11705	2537	3455	6178	5722	5920	7564	3282	6238	11460	14216	9129	6114	12617	7496	16579	4521	6269	8214	5322	10431	6778	6129	4545	3045	6370	7214	2695	4689	4527	6561
1565	2210	2.51	220.183	C15H24O	ION=[M+H]+	9720	7336	5410	5001	12125	5010	17404	9060	26195	18350	21895	8291	22767	8035	2364	4529	8223	15840	5479	9925	6008	14153	29566	35866	9612	6518	9448	43981	23396	3798	11737	7637	6439	42522	9533	6042	3287	3340	5112	7574	2580	4700	7863	9645
1957	2687	3.13	220.183	C15H24O	ION=[M+H]+	5483	7489	5444	4370	4817	1390	3127	6672	6128	4638	5960	4048	10426	6655	4273	954	4505	7827	5946	4353	6875	1433	6213	9890	5614	3088	8137	7429	3814	5460	2615	3400	2200	7186	2129	1694	6452	2203	2980	1875	1151	1145	1595	2047
2739	3667	4.41	220.183	C15H24O	ION=[M-H2O+H]+	9964	4797	5340	5456	22912	24843	31660	5807	12796	29848	20126	22764	5879	6742	7208	4537	19738	4263	3888	11301	24247	8548	21852	6995	8025	19910	5187	18621	20189	3597	36053	32033	21682	37198	28784	15991	13036	13479	6928	19229	20843	15989	34800	32262
3054	4072	4.78	220.183	C15H24O	ION=[M+H]+	2200	1028	753	740	2350	4719	2062	757	1506	8434	3503	1407	1035	1023	1081	1270	1496	1014	738	1180	2037	1551	1482	1237	1009	9130	1099	1479	9832	833	31925	1921	18893	9207	9846	15122	1745	792	805	17033	1077	1090	7599	1765
3234	4322	4.97	220.183	C15H24O	ION=[M+H]+	4480	2382	2604	2564	5930	5481	10624	2333	3237	9201	6486	7359	2303	2104	3336	1406	8119	1659	2838	3218	7342	2555	6113	2855	2556	6870	3598	5691	4301	2339	9971	9532	6661	9714	7450	5467	4285	758	3239	5821	2267	2943	7516	8252
3809	5010	5.78	220.183	C15H24O	ION=[M+H]+	10162	5007	3664	3233	16054	10439	10977	5004	6553	19161	16411	16931	5426	7432	4690	2826	19698	3782	4680	8824	24198	5403	21942	6505	4654	16330	6106	17287	15480	3524	20525	19908	13831	28917	18293	11273	10437	6509	12127	11263	4747	9063	18882	21103
4231	5514	6.37	220.183	C15H24O	ION=[M-H2O+H]+	23509	4723	5817	4150	12884	12492	40062	4579	4832	42842	33609	13861	5684	3842	6675	4951	38238	2957	5706	13270	13508	10224	28642	6904	2126	16899	5544	24531	44008	2317	31034	16036	10361	60641	19082	25733	5635	2658	11054	19204	4907	5288	14992	20596
4385	5697	6.59	220.183	C15H24O	ION=[M-H2O+H]+	187239	20341	7197	9518	253564	155929	614664	5223	13482	460198	227024	175211	9477	7286	20033	64510	254444	6630	15783	126242	194297	118353	354529	22784	4662	214697	22004	210905	264800	6159	387880	265265	253213	608689	302699	265199	69632	58145	174207	257776	77706	149320	378743	372305
4532	5895	6.79	220.183	C15H24O	ION=[M-H2O+H]+	18303	11436	7801	7818	9793	7901	19962	13051	7420	17759	15117	11113	13110	15186	4613	3864	16370	7790	8229	14592	10161	5737	17180	18547	10876	8907	16105	14394	20533	5119	14729	10254	8764	27359	13581	8051	5690	3704	11010	12148	3531	6850	15010	15135
6492	8275	9.91	220.183	C15H24O	ION=[M+H]+	1977	1030	1373	1006	2429	6955	1978	1473	2350	3214	1399	1077	5269	1950	5395	867	1036	1467	1237	2109	874	891	6717	1883	1679	1354	4058	1646	3868	974	1246	1299	1286	6616	1237	1394	1408	1071	1507	1315	3025	8368	13508	1622
983	1476	1.47	236.178	C15H24O2	ION=[M+H]+	3751	2305	2055	2174	15881	1445	24252	2741	1665	6144	3299	10423	1017	2676	1259	12097	14548	1560	1982	4469	6645	2964	12335	6090	1040	17138	2300	5795	7461	1020	7042	12489	6144	15518	7587	4516	3601	5913	5547	15428	4899	9214	18311	14827
1364	1937	2.15	236.178	C15H24O2	ION=[M+H]+	1146	491	628	976	4008	2134	3860	483	1530	2602	1830	3353	574	0	932	2484	2563	770	577	1464	2396	1172	1753	1088	684	2182	996	1688	1251	719	3200	7026	3995	3416	5058	1931	3271	3349	2740	2307	2088	1787	2621	5023
1955	2685	3.15	236.178	C15H24O2	ION=[M+H]+	939	657	628	634	3619	3437	6301	752	761	1846	1182	9574	880	728	0	695	1187	580	495	1759	3694	768	962	1211	673	1479	1004	954	1134	552	5910	6816	5170	2092	6405	2172	1204	2660	2872	3150	1112	4867	4404	5418
4336	5633	6.52	236.178	C15H24O2	ION=[M+H]+	1410	3006	3823	2578	724	2906	786	4273	29911	22182	20482	1788	3147	4457	1191	713	502	2597	2708	2269	479	869	11278	4603	2139	1069	2918	2597	3926	845	2718	646	4441	4058	1348	690	1091	771	1595	0	1489	907	865	762
948	1437	1.42	348.142	C15H24O9	ION=[M+Na]+	6852	24971	16493	8575	2589	15381	6062	3049	4164	7256	10825	2196	5077	2814	3167	5892	6381	10420	32143	11517	2181	17872	3261	11919	3930	7101	14428	12960	15109	4701	12093	10493	7974	2905	32854	10716	7030	7638	8183	4674	14347	3952	5985	18175
3083	4107	4.82	346.155	C15H26N2O5S	ION=[M+H]+	5307	3353	3653	2406	0	0	0	2564	0	0	0	0	4595	1238	3276	0	0	3908	6547	0	0	0	0	2873	0	0	5389	0	2769	8149	0	0	0	0	0	0	0	0	0	0	0	0	0	0
3274	4366	5.05	346.155	C15H26N2O5S	ION=[M+H]+	4680	5377	7480	3472	0	0	0	3540	3881	0	5986	0	5341	2547	3825	0	0	3943	7336	0	0	2081	3414	3535	0	0	4850	4292	3543	4972	0	0	0	3877	0	0	0	0	0	0	0	0	4997	0
3562	4726	5.39	328.168	C15H26N3O3S	ION=[M+K]+	0	0	0	0	12133	3087	0	0	0	0	7528	10655	0	0	0	4703	7799	0	0	0	3602	0	0	0	0	10264	0	0	2077	0	9364	9110	0	0	5104	0	4070	0	6614	7048	0	4691	11480	0
4189	5463	6.25	354.181	C15H26N6O2S	ION=[M+H]+	5677	4272	3018	5156	1065	1694	748	1912	2420	5437	684	1363	6143	2459	2779	661	1013	3548	2873	1123	541	1647	2628	6482	13723	924	6851	2499	2902	9081	754	685	1127	2158	941	2494	662	1075	445	606	1666	737	964	1186
5296	6904	7.94	222.198	C15H26O	ION=[M+H]+	4384	4875	4647	3483	676	395	1256	6217	7394	4994	7642	985	5201	8575	927	343	1069	4270	4072	4351	596	2454	5542	7038	6477	640	5644	5964	14278	860	1061	762	496	8628	421	556	191	138	465	625	245	408	434	777
4408	5730	6.61	238.193	C15H26O2	ION=[M+Na]+	42773	7464	3209	2693	45894	26606	161049	883	3167	136744	42013	33877	3663	1362	5794	16041	44133	2526	6827	18347	27939	28707	45858	5456	1482	47284	4613	32189	40582	2794	67870	47779	99648	65811	55215	122318	13460	31351	28076	52067	45205	24704	59733	120625
996	1491	1.49	254.188	C15H26O3	ION=[M+H]+	1236	0	0	0	9311	2704	14678	0	0	2915	1250	5320	0	0	0	7205	8654	0	0	2273	3791	1648	7155	644	0	9975	417	2492	3026	0	3831	6993	2890	8826	4372	2164	2222	3528	2832	8122	2279	5786	10960	9122
26	39	0.65	481.177	C15H27N7O11	ION=[M+H]+	7237	12228	18273	5144	3317	2978	1941	19132	3560	2762	1019	3060	11307	21472	6930	3548	2491	19250	4478	3034	0	3100	11013	12196	7805	6169	20868	13074	1286	6212	1882	2658	0	5739	5150	1066	2357	1013	0	0	0	411	0	3204
2547	3411	4.14	316.167	C15H27NO4P	ION=[M+H]+	10637	1136	2710	5611	6195	2794	1836	3104	10349	4469	6103	1203	2936	2728	5330	5953	5623	1906	4084	11339	10459	5287	9867	5157	3819	6925	3866	10559	10446	1768	6698	8536	8646	7105	7918	3204	7783	2573	8570	5227	3329	7410	7179	6627
927	1414	1.37	412.222	C15H28BN7O6	ION=[M+H]+	0	0	0	0	0	0	0	0	0	0	0	0	0	0	0	0	0	0	0	0	0	0	0	0	0	0	0	0	0	0	0	0	0	0	0	0	0	0	0	548	0	0	0	0
2594	3472	4.16	504.213	C15H28N12O8	ION=[M+H]+	0	0	0	0	1063	0	0	453	3174	0	2396	2123	0	0	0	811	1516	0	0	1272	1758	548	1966	424	0	806	0	551	2870	0	2000	1429	0	532	2231	0	1567	0	1548	1529	0	936	1065	0
5967	7680	8.95	332.176	C15H28N2O4S	ION=[M+H]+	0	5079	4491	0	0	0	0	0	0	0	2845	0	4231	0	0	0	0	3508	6337	2316	0	0	0	0	0	2212	0	0	0	0	0	0	0	0	2772	0	0	0	0	0	0	0	0	0
3692	4870	5.64	348.171	C15H28N2O5S	ION=[M+H]+	10572	8405	10939	7084	9783	5472	516	6925	8597	1144	5946	10943	8735	4300	4472	4094	10712	5655	7180	7045	5350	4255	9600	5658	1318	9911	10538	7760	4486	10118	10203	5953	0	6783	9661	0	6339	0	6020	6238	0	4439	6059	0
4130	5385	6.2	348.171	C15H28N2O5S	ION=[M+H]+	8198	8663	13564	6318	7447	4965	570	6960	8501	738	7897	6893	12074	6701	9765	2435	6378	14374	9683	4831	7224	5774	5659	4589	0	5883	9721	5983	5065	11132	8931	4593	0	4928	7176	0	3711	641	2964	3618	0	4998	4625	0
2208	2979	3.64	348.194	C15H28N2O7	ION=[M+Na]+	31940	21802	20014	16822	24766	9841	21053	26153	13823	57993	8582	27344	19419	16393	24265	9683	22544	19363	17230	18084	12506	32537	22449	16102	71035	12965	8875	24073	36657	19179	16731	13499	39311	18151	16319	51053	14246	49369	17468	17694	54700	10427	15676	20118
2721	3644	4.35	372.191	C15H28N6O3S	ION=[M+H]+	1251	1997	1140	1844	1284	809	1607	1997	1058	2232	2729	1777	1824	1809	1499	899	1630	1319	1222	1759	693	1450	1225	4191	2239	877	1650	1772	1887	1235	1124	1417	4562	1415	1120	1850	800	2097	1714	1239	2557	912	902	1549
5633	7308	8.43	464.16	C15H28N8O5S2	ION=[M+H]+	0	0	0	0	11315	1062	417	0	0	0	1776	5855	0	0	0	9138	38716	0	0	0	3479	0	0	0	228	2173	0	0	0	0	1889	4047	758	0	2206	180	600	0	777	1466	0	18682	1061	0
6237	7990	9.38	271.215	C15H29NO3	ION=[M+Na]+	3622	19404	17564	9060	6892	3723	0	17086	2015	0	4019	8741	15526	7319	15146	7509	7647	18716	15793	1977	4021	4957	2073	6354	0	8817	6942	1500	4038	20103	11476	12496	0	2066	11039	0	3711	0	4703	11751	0	4022	10130	0
5173	6760	7.74	318.219	C15H30N2O5	ION=[M-H2O+H]+	18973	32869	23468	26918	11693	16628	8269	17593	12737	8913	14221	16981	23111	20924	7587	7092	14066	11666	15886	9206	12694	7475	8917	19674	15670	9371	23374	19142	9213	9623	11995	11764	5669	6267	10292	11463	12631	13890	15479	7521	9557	9322	7490	7968
5767	7463	8.64	315.241	C15H31N4O3	ION=[M+K]+	74425	125518	130811	53543	56793	23662	0	124108	25635	0	66029	50327	118089	43752	113748	38440	53204	128249	124519	30394	24462	76793	24689	46660	0	65407	48713	22494	78024	145081	61247	66895	0	29743	63113	0	26034	0	22102	67097	0	26865	69258	0
2956	3946	4.67	370.155	C15H31O6PS	ION=[M+H]+	29295	1963	0	0	34786	12748	0	6908	9669	0	54912	21356	2316	1478	4342	7871	19050	4353	4935	7975	18529	8157	9370	2404	0	13665	2285	15380	10004	1953	21712	17098	0	5808	19673	0	8916	0	6075	7446	0	10735	21619	0
460	793	8.68	393.215	C15H32N5O5P	ION=[M+H]+	1645	0	0	0	0	0	0	0	0	20282	830	0	0	0	0	0	0	0	0	0	0	352	0	0	0	0	0	929	0	0	0	0	0	0	0	0	0	0	0	0	0	0	0	0
464	803	8.73	367.213	C15H33N3O5S	ION=[M+H]+	4240	7731	9871	3525	5900	2164	0	8234	2117	0	3240	6747	7052	2667	7384	3145	4432	9701	7168	1595	2265	4742	1890	2857	0	7291	2765	1704	4912	12014	6255	6412	0	1648	6014	0	2424	0	2798	8291	0	2199	7357	0
2439	3276	3.94	404.218	C15H33NO8S	ION=[M+H]+	922	892	674	699	1090	1007	2388	614	0	2623	5354	2018	880	0	658	0	752	869	946	1559	1637	903	1244	1103	1897	1233	1825	0	1039	1156	2957	2443	3806	2015	1782	878	970	2005	2222	1601	2278	838	1767	2821
303	532	5.71	357.23	C15H33O6P	ION=[M+H]+	0	0	0	0	0	0	0	0	0	0	0	0	0	0	0	0	0	0	0	1008	0	0	0	0	0	0	0	0	0	0	0	0	0	0	0	0	0	0	0	0	0	0	0	0
6474	8250	9.87	341.22	C15H33O8	ION=[M+K]+	31239	38684	30990	14312	20683	9225	0	24659	10064	0	21387	25041	38374	8068	34083	12291	19716	36042	33190	9619	7103	31002	11260	12928	0	21764	12636	10273	22749	30241	21728	22909	0	10154	19882	0	6592	0	8764	25077	0	8842	20939	0
1878	2602	2.97	394.235	C15H34N6O4S	ION=[M+K]+	0	21920	3968	1259	774	971	0	7779	0	0	4481	1651	10843	3966	11041	0	1505	9758	134092	5988	0	0	0	57952	0	2253	86838	0	485	6377	1540	888	0	0	1407	0	0	0	1433	0	0	0	0	0
1382	1958	2.19	400.259	C15H38N5O5S	ION=[M+H]+	0	0	0	195	0	0	0	0	0	0	0	0	0	0	0	0	0	0	0	746	428	0	0	0	0	0	0	0	0	0	0	0	0	0	0	0	0	0	0	0	0	261	0	0
2894	3860	4.57	352.056	C15H8N6O5	ION=[M+H]+	0	0	0	0	0	0	43589	0	0	0	90	283	0	0	275	0	118	0	244	305	0	0	0	0	136	191	188	292	840	0	169	213	177	0	153	393	0	0	0	0	266	0	0	198
2305	3112	3.78	384.025	C15H8N6O5S	ION=[M+H]+	126	0	0	0	0	0	0	0	200	0	497	0	0	0	0	0	0	148	0	0	0	551	0	0	0	0	0	0	686	0	0	1749	0	0	0	0	0	0	0	0	0	0	0	0
4036	5276	6.07	312.076	C16H12N2O5	ION=[M+H]+	368	34945	422	0	5172	925	425	22344	48209	6083	7724	757	37779	15844	54097	953	642	11408	51214	15849	236	53056	1723	7577	0	2012	13823	35110	25103	1761	610	790	0	58760	677	569	292	0	3956	1873	152	0	554	190
2322	3129	3.78	344.066	C16H12N2O7	ION=[M+H]+	0	4239	0	0	0	0	0	2823	3488	666	780	0	4118	2827	4864	0	0	1485	4340	1855	0	3268	0	1184	0	0	2299	2678	1749	0	0	0	0	6834	0	0	0	0	0	0	0	0	0	0
3731	4919	5.66	284.068	C16H12O5	ION=[M+H]+	412	467	2934	1676	170	1030	765761	5676	1147	840	1829	809	879	842	456	314	648	365	235	194288	1064	579	538	15251	6659	376	790	521	783	2447	349	16249	721	435	719	570	778	43059	64007	506	164	1366	0	1611
162	263	2.81	300.063	C16H12O6	ION=[M+H]+	671	665	894	614	1719	2645	526	649	1281	2076	1209	2782	506	879	497	2178	2707	369	662	20491	3345	1158	1358	1053	4693	1739	753	1025	1062	479	1683	16345	1761	1441	2465	2627	2262	20592	35808	1684	1799	2191	1707	1598
316	546	5.86	300.063	C16H12O6	ION=[M+H]+	1395	1341	1003	1027	9353	0	15505	1069	2435	1106	1430	0	1098	2487	1058	7130	0	995	1052	23646	0	1366	2620	1309	2479	0	1059	3765	3221	651	6798	5069	5759	4706	0	0	0	3108	0	5908	0	0	0	0
865	1336	1.19	300.062	C16H12O6	ION=[M+H]+	568	467	614	596	15824	6932	9335	551	6087	2758	1195	12729	506	726	0	9231	11230	1354	1493	3367	12491	3456	3092	501	801	29289	563	1844	2690	686	5040	9205	10119	1673	7673	7640	10305	1674	6743	6416	7314	8872	9618	5356
2106	2866	3.46	300.063	C16H12O6	ION=[M+H]+	16181	18853	943	1118	0	0	55075	870	350442	18753	110124	405862	47628	171681	10622	0	0	20588	12986	201031	86732	7008	40789	902	118443	0	7127	23495	172626	12879	63751	0	286585	56369	135753	0	0	0	0	0	66914	0	51789	66007
2165	2935	3.56	300.064	C16H12O6	ION=[M+H]+	723849	66702	131391	146329	75794	461262	766975	66056	765200	766975	757789	766975	108547	237705	405155	208517	64417	70728	153397	766975	762394	747719	750328	74106	755172	298439	136557	766975	747928	88499	761380	58686	766975	766745	764355	100491	88961	51675	158875	186368	766975	76896	765359	766975
2251	3038	3.68	300.063	C16H12O6	ION=[M+H]+	0	80336	0	127359	0	0	0	208689	0	0	0	0	120234	0	315325	0	0	48356	191162	0	0	0	0	288195	0	0	349971	0	0	0	0	98236	0	0	0	0	0	160487	0	0	0	0	0	0
2595	3473	4.16	300.063	C16H12O6	ION=[M+H]+	7015	12564	10701	9802	0	0	0	11107	32516	10295	17506	160144	9431	39551	6721	0	0	5635	7371	50420	0	11723	34442	9963	0	0	8849	57500	40741	2523	0	96607	0	70404	0	249995	0	0	0	0	255034	0	0	0
2659	3566	4.24	300.063	C16H12O6	ION=[M+H]+	0	9626	10361	0	0	0	0	0	0	0	0	0	5712	0	5094	0	0	0	6867	0	0	11897	0	6997	0	0	7467	0	0	1487	0	0	0	0	0	0	0	0	0	0	0	0	0	0
2879	3843	4.57	300.063	C16H12O6	ION=[M+H]+	3633	4891	5904	4014	0	0	12397	4318	0	5378	6737	0	4009	16626	2686	0	0	2081	4018	30865	0	4731	0	20332	0	0	3726	0	19456	2177	0	0	0	0	0	0	0	0	0	0	0	0	0	0
3090	4116	4.81	300.063	C16H12O6	ION=[M+H]+	2251	2584	2605	2027	24170	0	0	2258	7520	2291	4593	0	1993	7917	2054	0	0	1555	1722	9450	28270	3161	8505	2543	11174	0	2371	0	0	777	0	12542	0	0	0	0	28609	7856	19237	13308	0	0	0	0
3236	4324	4.98	300.064	C16H12O6	ION=[M+H]+	1929	1539	2071	1552	20581	15818	6455	2153	6713	1988	2968	17843	1813	5032	1639	17922	0	1227	1616	0	24252	2397	0	0	8182	16083	1815	12571	0	795	16876	10142	12967	0	24142	23038	26367	9193	17322	13030	24184	26735	21208	15621
361	625	6.68	316.058	C16H12O7	ION=[M+H]+	1865	4885	4420	4364	1454	3265	936	6016	5020	1435	2096	2996	5842	2733	5356	2384	1361	4586	6901	3740	1697	4804	3710	7111	1370	2463	6406	6328	4746	3386	1243	1328	1125	4208	1355	1723	2524	879	1603	1732	1568	1267	1081	969
852	1320	1.18	316.058	C16H12O7	ION=[M+H]+	3304	14561	4423	2304	977	894	4774	3715	1018	1808	682	1763	3492	3399	4213	1044	2120	7337	3764	4225	1169	1984	2453	5364	440	1633	7107	5928	3839	10438	4097	6358	1273	1576	2621	2958	2140	597	980	841	4577	719	1039	831
1287	1844	2.01	316.059	C16H12O7	ION=[M+H]+	0	1300	1254	1505	1020	1620	526	468	2890	1556	1349	1326	0	1057	739	1880	1073	1565	1345	1072	1269	2482	1294	1928	957	1292	1481	2597	3150	0	806	943	1130	1223	739	658	859	1019	1318	1492	944	1023	924	664
1512	2127	2.4	316.058	C16H12O7	ION=[M+H]+	5653	5090	1210	3399	90466	167006	34704	0	74933	10551	9317	227178	7363	23494	0	208394	111577	7578	12686	49672	122611	13796	27995	1584	37701	135325	4543	20812	82100	1072	42916	35242	148478	23976	43578	106949	103228	56254	60916	169337	100147	69988	59679	60566
1684	2361	2.71	316.058	C16H12O7	ION=[M+H]+	702284	271855	149919	485425	750452	766975	766793	316481	766975	750636	766975	766975	566798	270664	692306	766975	758910	247784	697110	754773	766523	761769	766915	572932	765209	764186	499323	766975	766637	215719	758708	758740	760704	760576	750526	764699	766747	766924	757980	763310	758708	756248	765857	748562
2327	3135	3.78	316.058	C16H12O7	ION=[M+H]+	13042	48942	29571	20773	25246	27471	56033	25667	68592	9509	18470	113893	37460	14268	35118	124465	98631	46164	51068	42751	74979	36507	18346	25844	45218	125898	30818	41708	78001	13883	420934	435267	106484	24432	173484	137508	116173	9067	34258	55979	247818	53714	31606	59257
2657	3561	4.27	316.06	C16H12O7	ION=[M+H]+	1429	2580	2779	2397	2583	6444	10799	2437	8477	1910	9574	6371	2297	1782	3233	2876	3356	3022	3655	4250	3162	5999	3976	2922	1360	5051	2941	10800	9794	2063	6119	6642	3572	3518	4227	3672	4080	2894	4768	5301	4138	2563	3366	2590
720	1153	1.01	332.053	C16H12O8	ION=[M+H]+	47698	29712	7999	13000	455	928	3513	13356	7172	26520	27148	896	5973	35473	24610	611	1396	13852	80458	24847	783	8484	5167	25654	1024	2428	42027	128924	46022	5722	3660	4377	712	2184	1966	1705	1735	478	468	512	2569	303	1021	683
1103	1608	1.64	332.053	C16H12O8	ION=[M+H]+	8881	6223	3658	4456	14756	29881	4325	4703	27406	20482	19214	5779	7223	3506	5292	11874	9840	6245	9214	9232	11404	22228	13068	8808	15541	7008	5477	29758	48901	1064	3468	7080	2109	14057	5763	13497	12627	17306	5333	13573	19282	5549	15935	7678
1251	1801	1.95	332.053	C16H12O8	ION=[M+H]+	209822	21547	5342	5602	174057	525981	271426	4427	581489	189927	746214	360433	43927	45334	9344	337768	119285	67468	23837	169014	130882	399612	311005	8437	390294	439556	13392	126255	604419	4017	49456	113522	132380	131475	180767	278976	262801	221314	141692	379490	304169	94355	173205	135332
1703	2381	2.76	332.053	C16H12O8	ION=[M+H]+	98317	35673	48571	30813	35267	38571	46155	6956	165107	102383	134616	26571	40081	6739	22493	60696	170813	95987	75318	108297	83560	144981	68174	29166	101524	44974	15256	208128	253491	21861	573058	364295	69237	70304	239860	96442	78120	26314	44329	23251	129460	44005	43194	65369
6053	7774	9.08	314.092	C16H14N2O5	ION=[M+H]+	510067	109400	219420	60320	73990	82460	0	156771	164716	28128	271008	55729	61888	75205	160223	23412	53881	79037	120547	88845	47454	183865	264053	88325	10481	72930	95751	211070	345601	226564	158646	194022	1389	170415	25805	2220	53616	0	10105	27164	2692	10775	81785	3626
3033	4048	4.76	330.086	C16H14N2O6	ION=[M+H]+	5236	0	0	0	6871	20829	0	0	31266	0	9875	0	0	0	0	0	0	0	0	0	0	10535	0	0	4073	19562	0	38001	59105	0	0	0	0	0	11957	0	0	0	0	0	0	0	22716	0
3525	4677	5.38	330.086	C16H14N2O6	ION=[M+H]+	33245	55667	11361	0	5102	7303	0	86355	33381	0	21021	16573	48958	26424	27198	0	10541	36538	30666	28879	0	47562	46039	36662	0	6886	0	41086	44409	6493	0	0	0	20531	8419	0	0	0	0	5842	0	0	2014	0
2215	2990	3.63	254.094	C16H14O3	ION=[M+H]+	9935	718	950	2202	1062	459	625	2444	27055	8672	39388	719	0	0	1667	1069	878	1365	1252	1514	704	15167	7649	2850	563	661	932	752	12499	447	0	0	432	37917	0	0	0	0	0	615	518	725	583	568
2797	3746	4.44	254.094	C16H14O3	ION=[M+H]+	3310	820	1370	1227	5965	4778	5726	1724	3146	3220	3180	5405	1105	893	932	4322	5605	1171	1002	1642	4699	4713	4522	2736	2892	4959	1580	3234	5654	685	3518	3966	3885	2436	2992	4505	4109	5306	4952	5113	5483	3912	3426	4044
2942	3926	4.66	254.092	C16H14O3	ION=[M+H]+	63679	47481	39062	29463	1219	1810	8290	46061	56904	115289	97349	2391	80284	21041	148649	843	2652	55497	120327	34256	980	72374	37795	24805	4670	1440	26802	46850	73953	7778	5077	1354	3232	48819	1559	2660	970	2893	1295	2442	3173	894	1630	2017
3162	4227	4.89	254.094	C16H14O3	ION=[M+H]+	14137	11117	8547	5918	9632	9612	9017	10284	12592	31297	23719	10344	14778	3253	32119	9296	9678	11801	21968	6007	9663	22311	12227	3516	8403	9533	7121	8031	15631	2850	9838	9026	9423	4633	9500	9903	9343	8587	9364	9715	9062	9382	9640	9821
767	1216	1.07	270.089	C16H14O4	ION=[M+H]+	4128	2218	2532	2547	1526	1361	1255	3062	3157	3289	2083	1884	2142	2421	1592	1726	1487	2489	1953	2355	1281	4064	3838	6121	1276	1669	2838	4090	7706	1354	703	1014	732	2435	1210	1018	929	1302	1201	1524	1518	999	1234	1107
1658	2329	2.67	270.087	C16H14O4	ION=[M+H]+	16040	26475	21579	17986	1792	1390	1554	19008	5375	13434	6029	733	21143	15241	20809	1043	1559	17998	20344	8828	1340	13437	8226	18610	1172	1644	15265	9113	5745	12449	1998	2137	1000	9653	2408	1103	1759	875	2000	1480	1009	1773	1746	3100
3683	4861	5.6	286.083	C16H14O5	ION=[M+H]+	0	0	0	219	0	0	246261	260	0	200	0	0	0	227	0	0	0	0	210	39489	0	0	0	491	722	0	260	0	0	0	0	0	0	0	0	0	0	861	630	0	0	0	0	0
2362	3179	3.86	302.079	C16H14O6	ION=[M+H]+	0	0	0	0	0	0	207727	0	0	0	0	0	0	0	0	0	29833	0	0	0	0	0	0	1273	0	0	0	0	0	678	0	0	0	0	0	0	0	0	0	0	0	0	0	0
3815	5017	5.78	315.087	C16H16N2O3P	ION=[M+H]+	2375	356	0	0	0	0	0	0	0	0	0	0	2010	0	0	0	0	0	5725	0	0	0	0	1022	0	0	1973	0	2806	0	0	0	0	0	0	0	0	0	0	0	0	0	0	0
489	837	9.25	316.108	C16H16N2O5	ION=[M+H]+	0	4001	2432	0	0	0	0	1967	0	0	3010	0	2854	5190	9938	0	0	4013	1695	587	0	0	0	795	0	466	6538	0	0	20081	0	0	0	0	0	0	0	0	0	0	0	0	0	0
4039	5279	6.1	364.071	C16H16N2O6S	ION=[M+H]+	3731	6307	5596	0	358	683	0	3216	809	635	5984	5464	11854	2383	2698	0	5277	2568	7921	2347	0	2036	4549	7474	0	0	6225	3158	2314	1404	0	0	0	3564	887	0	701	0	1127	2748	0	556	1077	0
690	1111	0.98	372.106	C16H16N6O3S	ION=[M+K]+	3030	4167	9589	7579	2226	1729	777	9214	3345	418	3723	2942	6171	2336	2972	0	3747	9833	7425	2668	1955	10633	3556	6358	0	3411	4534	1899	1989	6182	1723	2479	0	4946	3495	0	1731	0	1742	2077	0	1382	0	0
1462	2055	2.31	404.087	C16H16N6O5S	ION=[M+H]+	1877	1403	2460	836	0	0	0	1913	769	0	964	0	2819	981	3120	0	0	3036	5722	864	0	967	0	1156	0	0	821	691	567	1000	0	0	0	984	0	0	0	0	0	0	0	0	0	0
2531	3392	4.08	398.04	C16H16NO7S2	ION=[M+H]+	2344	4630	0	443	0	0	0	336	15546	829	8458	614	3540	852	560	0	0	12504	1345	2870	0	5084	2231	2982	0	317	821	1009	12201	0	0	0	0	1690	0	0	0	0	4265	0	0	0	0	0
2539	3402	4.11	256.11	C16H16O3	ION=[M-H2O+H]+	9118	898	1249	1903	8141	7744	10173	2077	4880	9091	9995	16177	1779	937	2076	4893	8212	1892	1555	3001	7321	11739	9701	6490	5064	7768	2935	8614	6455	1394	4430	5078	3753	5330	5340	5949	3578	9710	8847	11493	10041	5729	6933	6214
2737	3665	4.4	256.11	C16H16O3	ION=[M+H]+	63491	8197	17620	15969	40318	34157	60195	16780	105813	74175	101361	82451	12868	6768	18127	22678	45717	9950	7793	25568	47011	108426	82306	19136	31103	42931	7081	106297	171646	2255	24825	32185	20191	49525	34123	35526	24169	53879	48831	49833	53477	29542	31415	32136
1359	1930	2.17	272.105	C16H16O4	ION=[M+H]+	11735	9907	10092	5170	2993	9316	11354	12619	33261	5857	14979	1017	7510	4732	2153	2107	13265	10807	9595	5752	892	9563	15426	3812	1036	12038	9020	23348	16690	9714	5710	1336	8326	7489	1383	2758	462	599	454	811	540	2052	2471	480
5744	7435	8.59	272.105	C16H16O4	ION=[M+K]+	19894	5287	3813	1090	1694	1410	0	2329	8069	1485	18126	900	2267	1514	3957	464	5217	2936	3823	3462	1124	4249	10288	1299	269	5047	2402	14284	12836	3499	25146	7226	0	13355	481	0	632	0	0	1292	0	0	1503	0
1503	2117	2.38	288.103	C16H16O5	ION=[M+H]+	0	0	0	0	5125	774	606	0	0	953	0	4431	0	0	0	4235	1322	0	0	1000	649	0	0	0	7766	1019	0	0	0	0	0	0	432	0	912	1327	0	0	0	1190	0	3145	1482	2220
916	1402	1.29	336.085	C16H16O8	ION=[M+H]+	11416	8650	10046	9286	10210	13792	10813	9445	12905	11336	11951	11402	8614	9288	10073	11630	10558	9823	11025	10023	12058	11565	12229	9056	10828	11458	9463	12958	12498	8166	12386	12459	11829	9516	12741	11317	14905	11523	12400	11729	12270	13129	12749	11850
3197	4277	4.93	352.035	C16H17O3PS2	ION=[M+H]+	0	0	0	0	0	0	0	0	280	0	677	0	0	0	0	0	0	0	0	1388	0	0	0	0	604	0	0	0	611	0	0	32693	0	0	0	0	0	3634	23624	0	0	0	0	0
3321	4424	5.11	352.035	C16H17O3PS2	ION=[M+H]+	0	0	0	0	0	0	0	0	0	0	0	0	0	0	0	0	0	0	0	536	0	0	0	0	0	0	0	0	0	0	0	5039	0	0	0	0	0	983	4211	0	0	0	0	0
3839	5045	5.82	352.035	C16H17O3PS2	ION=[M+H]+	0	0	0	0	0	0	9294	0	0	0	0	0	0	0	0	0	0	0	0	1725	0	0	0	0	0	0	0	0	0	0	0	648	0	0	0	0	0	0	572	0	0	0	0	0
784	1237	1.09	350.077	C16H18N2O3S2	ION=[M+H]+	3117	8895	2333	1821	1386	1274	0	2466	2486	1166	5104	0	9338	2271	4634	0	989	5188	10413	2070	631	2821	836	3871	0	1138	1525	4070	14590	976	3411	1083	671	1401	1400	994	1629	0	983	3181	0	623	1662	0
2119	2882	3.45	350.113	C16H18N2O7	ION=[M+H]+	7685	4246	6977	661	0	0	0	2987	652	0	0	0	1041	1296	6374	0	0	2572	5575	833	147	746	347	1331	0	0	2600	686	460	787	0	0	0	1282	0	0	0	0	0	0	0	0	0	0
2734	3662	4.37	350.113	C16H18N2O7	ION=[M+H]+	1543	1283	0	1050	498	0	733	0	3672	7094	3900	640	2797	452	757	437	956	674	1301	1037	428	1393	0	828	7598	725	0	5913	2687	438	1388	1047	1436	3204	914	1365	1260	3464	904	0	883	1009	891	1473
3140	4190	4.89	342.147	C16H18N6O3	ION=[M+H]+	1960	3802	2459	19630	3894	1425	1453	6139	47199	31063	124681	1556	2627	1075	9153	4178	2409	3969	3146	24033	2806	56830	61238	14396	2058	2162	1441	59638	268719	849	2027	1635	1467	33413	1459	2581	1524	1615	1751	1920	1726	3184	2726	1705
3566	4730	5.42	358.142	C16H18N6O4	ION=[M+Na]+	1458	2487	929	1899	1661	1813	10193	0	0	1544	6396	10024	887	1278	2242	738	929	1286	585	1305	2318	6052	4897	765	1320	4351	489	0	7320	541	645	1042	4567	7969	0	3704	0	1098	776	842	13273	1366	0	3455
1156	1675	1.77	390.131	C16H18N6O6	ION=[M+Na]+	2452	23901	4652	7904	615	0	0	4808	770	2169	2209	1004	3792	12420	3640	0	0	9260	7820	0	0	1484	957	4955	1214	0	3887	2279	1743	3235	0	0	0	2044	0	1854	0	2652	0	0	2164	0	0	0
626	1014	0.91	422.119	C16H18N6O8	ION=[M+H]+	5437	1294	6988	4985	4988	5698	3232	2576	5064	3216	3754	5979	4634	4808	1838	17247	6809	2481	1373	4240	6529	4819	3522	4891	8641	7234	4707	4935	3304	1520	3703	7082	4009	5008	1583	3475	6891	6245	3363	1897	8325	6129	3529	3806
562	945	0.66	418.073	C16H18O13	ION=[M-H2O+H]+	4011	2470	5829	2660	1299	2671	0	1106	5149	3414	2190	0	4011	1914	0	2263	1161	3713	1928	3395	0	2401	5384	3070	1737	1936	1722	3029	3527	8016	3009	1767	0	5590	2083	857	3303	1236	1070	0	675	1588	0	1124
2744	3672	4.39	274.12	C16H18O4	ION=[M+H]+	14429	1886	3691	3411	11153	11555	16907	3381	30943	19241	27550	24548	2578	1500	3996	4957	12344	2051	1748	5961	12580	28608	21770	3896	8656	12040	1836	27959	46184	560	6321	8519	5497	12982	9392	9043	6195	13639	12373	12530	14874	7713	9037	8621
1324	1888	2.07	306.114	C16H18O6	ION=[M+K]+	679	0	0	0	2640	3971	0	0	0	0	1031	1297	0	0	0	725	4655	0	457	1822	2421	0	0	0	649	2586	0	3968	0	0	9216	5783	720	0	13831	1010	3221	276	1293	1368	518	2723	3889	2013
719	1152	1.01	338.1	C16H18O8	ION=[M+H]+	5832	4739	15173	7067	14778	4886	11297	23717	17929	3576	7659	17226	26267	36666	8366	13320	17200	7867	7700	6375	7010	3548	10652	11510	10768	8808	10561	11336	4879	1860	10395	6181	3452	14671	3526	4439	5985	4943	4939	4188	5032	4673	3630	7280
671	1082	0.95	354.095	C16H18O9	ION=[M+H]+	56337	39195	63368	49022	22744	69317	39327	63172	57216	32455	44472	48904	50459	43990	40297	19595	29053	78970	61182	35698	35771	52905	32437	36646	34676	25998	38770	42438	36872	39725	64556	64678	25499	35540	50867	37978	47606	29613	19320	23917	38840	29945	24086	34932
940	1427	1.38	354.095	C16H18O9	ION=[M+H]+	14174	7867	12730	6842	8963	23451	15334	14747	10919	10406	13244	8202	10086	9961	9725	12728	9419	14153	10156	12153	13931	12743	11259	6319	12247	15002	13119	14111	7625	10759	12601	17494	10915	9630	15093	11756	18438	12088	10651	7518	16068	18450	13768	18964
62	90	0.95	305.126	C16H19NO5	ION=[M+H]+	35219	792	20892	1256	1796	1665	0	2228	2976	0	13737	0	21663	6662	21903	566	12583	0	4540	3932	0	12229	3254	4282	1890	0	1744	5216	15007	3948	0	0	0	10234	0	2933	1768	1702	0	1267	0	0	0	1345
2282	3082	3.72	352.056	C16H19O3P3	ION=[M+H]+	2955	1759	3815	1831	0	569	24778	1094	7385	56887	7321	560	2398	0	3502	0	881	918	3696	3597	273	11868	3731	5614	10793	350	1901	5157	20389	5604	369	5802	809	3741	639	1468	372	26532	5787	0	667	0	0	612
1230	1769	1.87	212.156	C16H20	ION=[M+H]+	1101	1663	0	665	609	757	0	8073	0	0	604	904	3676	1458	6257	294	1165	4912	9554	9389	433	0	0	3579	0	282	2795	0	421	1044	288	1001	1305	0	711	0	381	0	1042	263	0	277	816	0
1529	2147	2.45	212.156	C16H20	ION=[M+H]+	593	2128	1348	823	2637	2856	2497	3566	1481	2053	2174	3009	3016	2445	2911	2070	2602	2620	3599	3337	3041	1383	1532	3345	2157	2748	2612	1490	2631	1499	3001	3128	3037	1302	2670	2898	3099	3490	2983	2811	3076	2554	2456	2724
2115	2878	3.46	212.156	C16H20	ION=[M+H]+	757	3380	1133	964	1343	1262	1151	1081	840	0	1277	1199	4473	2308	790	1068	1319	2905	7527	2092	1336	777	746	3687	1312	1054	3825	993	1108	1042	1478	1131	1302	707	1461	1605	1214	1272	1293	1280	1585	1239	1203	1210
2665	3578	4.26	212.156	C16H20	ION=[M+H]+	2820	16087	11483	8516	655	599	0	10763	1062	0	868	620	18951	12049	16436	448	0	15086	17675	11445	787	815	1008	18473	0	821	17893	1289	1175	13755	618	559	0	856	842	0	731	0	757	0	1037	678	757	0
2727	3651	4.37	366.087	C16H20N2O4P2	ION=[M+H]+	1573	1809	0	0	716	0	0	0	7015	860	7766	1248	5025	1323	1655	554	2014	815	965	1651	0	3092	0	987	0	1895	0	11483	7921	0	4753	2955	0	5406	2485	0	2848	0	1660	0	0	1604	2585	0
5498	7135	8.25	352.108	C16H20N2O5S	ION=[M+H]+	0	2230	0	0	0	0	0	0	751	1777	18991	404	3059	0	1272	0	0	0	4368	2628	470	36517	18219	0	0	279	0	12026	788	0	373	4205	0	16454	0	0	254	0	327	0	0	0	3312	0
5512	7152	8.27	336.134	C16H20N2O6	ION=[M+H]+	0	492	0	0	254	0	0	437	265	8089	3232	698	660	0	715	0	0	0	885	556	517	6388	3641	0	478	0	0	2524	534	0	642	699	1106	2961	0	694	0	0	667	0	1168	334	824	854
5668	7344	8.46	336.134	C16H20N2O6	ION=[M+H]+	243	1514	0	200	361	210	654	1709	198	2189	13462	0	858	448	576	572	0	536	6828	1728	0	4040	9648	0	376	0	3037	4786	340	226	0	710	935	11221	0	451	554	0	0	0	355	860	565	665
224	386	4.2	368.103	C16H20N2O6S	ION=[M+H]+	648	0	351	0	2942	256	0	0	734	0	4572	1841	1853	0	1814	1647	1211	657	0	772	874	724	675	759	0	656	0	606	1990	496	1436	2700	482	1126	577	0	4225	0	1428	883	0	2850	596	0
3348	4464	5.15	368.103	C16H20N2O6S	ION=[M+H]+	0	1381	371	0	390	365	0	1887	0	0	4914	423	625	0	422	450	900	0	5717	1051	435	1906	4604	0	0	529	2417	1621	0	0	1488	920	0	9283	769	167	341	0	523	473	0	559	0	0
824	1284	1.14	376.152	C16H20N6O5	ION=[M+H]+	2946	4438	3292	7189	3042	3055	2529	3623	1519	2201	2294	1604	5010	4823	4305	2840	3312	4008	3584	4054	3580	2751	1598	5012	1374	3660	5039	4081	1849	2011	1816	3007	4035	3630	1505	2673	1310	2833	3781	1698	4127	4029	3963	1645
1433	2014	2.29	376.153	C16H20N6O5	ION=[M+H]+	1392	1184	1449	2004	4394	2381	1510	1146	2282	3762	3779	2415	1502	1569	1438	3648	3596	1605	0	6476	4142	2355	1833	1577	1490	3198	6818	1805	2241	1574	2114	0	3236	2205	2663	2061	0	3163	3661	3082	2115	3970	3554	3569
1685	2362	2.72	376.152	C16H20N6O5	ION=[M+K]+	568	576	0	620	24190	11171	396	622	1457	0	10760	3536	588	474	2424	8011	13263	603	0	19991	19942	1180	1435	560	0	21895	0	3047	1195	395	43441	33072	2463	639	28687	1013	17116	634	18533	26129	660	17852	26972	2418
646	1046	0.92	424.136	C16H20N6O8	ION=[M+H]+	2580	0	3440	4328	0	0	0	1633	0	0	0	0	1294	3887	0	3411	5380	0	2218	0	0	0	0	4648	4915	0	4233	0	0	0	0	0	5726	0	0	0	5373	0	0	0	4811	0	0	4927
1463	2056	2.34	388.164	C16H20N8O4	ION=[M+H]+	1440	34739	43492	6571	0	0	0	40380	0	0	0	0	23472	34313	42380	0	0	23944	27830	9819	0	1358	0	12666	0	0	4267	0	974	4701	0	7172	0	0	6378	0	0	0	5936	6080	0	0	6693	0
1472	2065	2.35	228.151	C16H20O	ION=[M+H]+	4378	7383	6774	7777	1625	992	0	9900	3181	0	932	1522	7702	9931	7236	990	1762	6472	7626	4991	1361	3518	4581	10991	0	1322	5566	4352	2313	3578	1135	1574	0	5862	1257	0	1144	0	1636	1096	0	1586	1209	0
1985	2720	3.23	228.151	C16H20O	ION=[M+H]+	1880	3456	2198	5349	2182	1199	2606	1716	1704	2172	1657	2235	6243	2823	3369	2139	2385	2841	3003	939	2529	1150	1341	7030	3519	1814	11188	1400	1237	9093	1931	1412	2407	1525	1759	2792	2093	2433	1733	1233	2659	1681	1649	0
1843	2557	2.95	244.146	C16H20O2	ION=[M+H]+	919	3797	2256	3924	0	0	413	1802	677	704	451	448	4418	2670	2389	437	390	3909	3687	1035	467	660	709	5104	558	527	8948	669	469	9211	476	364	0	715	0	0	696	425	361	388	0	716	426	395
3407	4537	5.21	292.131	C16H20O5	ION=[M+Na]+	114362	159018	60935	0	12420	23192	85733	211636	139764	152021	92937	55432	164352	91418	126228	1779	32433	128761	133720	101889	4012	153485	158484	116141	36519	20249	30031	140522	181573	30287	2518	0	45725	115977	17536	78981	16004	9810	0	19346	50918	2903	8164	64104
798	1252	1.11	356.111	C16H20O9	ION=[M+K]+	14330	13930	20422	3073	30480	16736	10094	14521	22179	4160	16685	39882	8204	2602	6467	3965	26110	20995	10184	10267	17445	48943	7843	2163	8676	26852	5469	14831	26087	18854	15226	1440	3901	4482	27598	3973	9334	7413	10289	8592	2410	2988	14826	3610
873	1346	1.21	356.111	C16H20O9	ION=[M-H2O+H]+	135805	73973	239583	78960	293461	119575	278619	172071	253029	100109	239779	214995	458571	323945	158665	148892	290515	104356	212617	138312	212881	66689	200302	105869	178291	187854	135911	210118	110173	11779	102717	151121	107582	306480	99124	202205	140404	102719	86112	103214	119152	108540	121779	193120
98	142	1.37	336.124	C16H21N2O4P	ION=[M+H]+	0	0	0	0	2422	2747	2364	0	0	0	627	1326	0	0	0	2195	9624	0	0	3110	2300	0	0	0	2234	2132	0	1754	0	0	4053	5579	4403	0	6199	7840	2733	1932	1010	1018	4007	2894	5340	10497
1786	2480	2.88	352.116	C16H21N2O5P	ION=[M+Na]+	0	0	0	0	0	1249	0	0	0	983	0	3745	0	0	0	1387	0	0	0	0	0	0	0	0	1592	0	0	0	0	0	0	10292	0	0	12215	27578	0	1338	0	2042	6292	0	0	7495
4555	5929	6.82	214.172	C16H22	ION=[M+H]+	1659	1845	1223	976	3549	4033	6060	1913	6169	2657	3968	4517	2472	1659	3370	3573	5339	1580	3182	3286	5226	4105	3366	1779	4715	3490	2224	4295	4716	684	4254	4272	4054	3447	3580	4072	3740	3144	4527	3549	4182	4692	2817	3016
4848	6333	7.24	214.172	C16H22	ION=[M+H]+	529	6311	1014	686	1106	1439	1377	5568	1227	1043	1373	1378	6507	3954	1924	937	1134	4910	4636	2311	1399	865	835	1971	1329	1063	3453	1023	1007	2731	1378	1215	1040	989	1141	913	1120	1055	1026	1032	1361	1413	934	861
4071	5315	6.09	354.123	C16H22N2O5S	ION=[M+H]+	8414	1873	2802	2262	3602	2007	0	0	3324	0	6950	4459	2439	0	4245	1328	3114	2273	0	2463	2784	7933	4656	5015	0	2332	1804	4823	8149	583	1836	2568	0	1483	2829	0	0	0	3046	3804	0	0	1949	0
4252	5536	6.39	354.123	C16H22N2O5S	ION=[M+H]+	43086	16168	19326	11460	17540	11238	1176	25995	24910	2725	35467	24814	21210	8963	23992	7100	17561	19249	18318	8470	15342	35654	28056	33828	1332	15764	13843	28984	42177	6276	9005	12948	929	12883	15516	1071	7676	1603	13590	19195	1426	9513	10381	982
4403	5723	6.6	354.123	C16H22N2O5S	ION=[M+H]+	2404	1854	2186	908	1350	909	247	2705	2703	0	3094	1768	3413	0	2937	1048	1319	3521	3115	1444	936	3375	1774	2739	0	1611	1421	2046	2495	890	1162	1529	0	860	2092	0	658	282	1048	1843	0	1367	1127	0
5646	7321	8.46	354.122	C16H22N2O5S	ION=[M+H]+	0	1549	0	0	0	0	0	1859	0	0	0	0	1139	0	0	0	0	0	15213	1659	0	0	6800	0	0	0	1828	0	0	0	0	731	0	0	0	0	0	0	0	0	0	0	0	0
958	1448	1.42	386.098	C16H22N2O5S2	ION=[M+H]+	12825	40112	23787	9461	4128	13824	3751	4433	7307	2796	19968	3642	7538	2954	7939	3558	7711	20127	71076	10678	4289	35666	3795	14781	1623	9394	13083	14984	29814	4269	13879	10924	1629	3497	29900	2822	5881	2413	3722	4766	2177	1823	6215	3409
4415	5740	6.6	338.15	C16H22N2O6	ION=[M+H]+	1143	866	914	548	711	449	1629	1147	1316	2099	1394	611	1295	708	1105	572	447	1264	1159	760	408	1618	786	1283	809	780	675	929	1169	214	552	425	1142	0	882	932	366	1454	528	985	1843	575	462	1208
5814	7516	8.73	338.149	C16H22N2O6	ION=[M+H]+	275	5827	671	0	0	0	0	2016	673	22106	18314	0	3798	1407	1814	0	0	350	6337	1925	0	6925	8866	0	0	237	3447	8430	2571	389	0	5517	423	11821	0	405	0	0	0	0	0	0	1818	143
3160	4224	4.89	370.118	C16H22N2O6S	ION=[M+H]+	7163	1435	2129	777	21213	0	0	1687	6577	646	5986	16523	3568	0	3063	0	35251	2056	2682	2706	8635	2562	4792	1054	0	9648	927	2584	8568	907	0	0	3316	0	27206	0	0	3876	0	12074	0	0	15424	3449
3238	4326	4.99	370.118	C16H22N2O6S	ION=[M+H]+	9461	2029	2248	1794	10390	27503	2526	4608	6806	1011	10446	14389	3991	0	3716	10768	8415	3349	3518	2920	6574	6344	8464	6965	2190	10268	1130	5614	16775	1279	27477	13967	887	7823	7199	3727	19917	1084	21180	12392	2824	24396	5679	639
817	1275	1.14	318.168	C16H22N4O3	ION=[M+Na]+	0	0	0	0	0	0	0	0	0	0	0	10031	0	0	0	0	0	0	0	0	0	0	0	0	0	0	0	0	0	0	6277	0	2940	0	6244	0	0	0	3120	8259	6525	0	0	4713
885	1358	1.22	458.144	C16H22N6O10	ION=[M+Na]+	1239	0	5414	0	0	2326	0	0	2199	2316	2759	0	3400	9935	3849	1430	1183	5848	4549	2896	0	0	0	0	0	2309	11409	7590	0	8652	0	0	3275	0	1865	0	872	0	0	1700	0	3058	2133	1856
3849	5055	5.81	346.178	C16H22N6O3	ION=[M+K]+	1058	799	19137	6973	1164	0	0	3114	1366	0	1727	0	22064	4322	6060	0	0	2178	38512	7210	980	11335	4744	11211	0	1184	771	1352	2361	3539	1190	1444	0	13773	0	0	826	0	1169	2352	0	568	805	0
2984	3989	4.66	362.173	C16H22N6O4	ION=[M+K]+	7201	2900	7349	7813	1557	719	0	4624	4750	0	8526	831	14361	5043	7827	1140	1991	3724	7692	10561	1322	4592	6364	9352	0	1861	15056	5804	8102	7908	2977	2479	875	7383	3010	0	1548	0	1598	2457	0	1864	2791	0
1154	1673	1.75	378.168	C16H22N6O5	ION=[M+K]+	26821	29032	19990	31858	3588	1804	705	24741	10477	3344	9174	3447	17328	20580	21252	2380	2750	23725	19596	9203	2710	10710	12022	18622	913	5936	8612	18012	18620	11492	1812	2680	0	15933	2451	0	9934	719	2024	3029	697	2070	13171	0
5254	6853	7.89	454.139	C16H22N8O6S	ION=[M+H]+	6132	26542	36014	16762	0	0	0	43036	618	0	10490	0	16755	13094	39239	0	0	35518	44321	11124	0	6058	0	17872	0	0	33200	6900	3461	32822	0	0	0	0	0	0	0	0	0	0	0	0	0	0
4581	5970	6.85	246.161	C16H22O2	ION=[M+H]+	1479	7570	5929	4092	463	4354	4324	5604	4652	1093	3358	4652	6946	4576	4116	239	4482	3476	6232	2840	4417	4314	5180	4543	521	3992	5374	4532	579	2271	4197	4116	559	641	4431	4115	456	4143	4466	4027	4026	4266	3765	3965
456	787	8.64	278.152	C16H22O4	ION=[M+H]+	6499	3867	2285	0	0	3015	4010	1074	18751	4427	10258	1155	2210	2750	3697	3841	0	5377	12241	5825	816	8689	6886	14458	2048	2072	2206	18534	4193	510	0	0	0	8267	1530	2059	1628	0	1614	0	1452	794	0	867
6502	8285	9.92	278.152	C16H22O4	ION=[M+H]+	1632	1408	1792	1175	1115	1571	12353	2137	2326	11376	1336	1575	2260	1597	2277	1786	924	1470	2334	1550	1308	1439	1944	2134	14905	1695	1998	1799	1334	1595	1345	1475	12042	1667	1120	12510	1429	11665	1601	1469	11860	1443	1243	12576
1673	2349	2.7	310.142	C16H22O6	ION=[M+K]+	1350	3843	751	569	0	0	0	5384	947	0	899	223	2507	1593	977	0	0	1987	1399	1297	0	1361	1388	1369	0	455	467	1135	1184	542	0	0	0	614	0	0	0	0	0	0	0	0	0	0
1208	1734	1.83	338.14	C16H23N2O4P	ION=[M+H]+	715	0	0	0	2538	4397	1034	0	0	613	748	1826	0	0	0	833	6145	0	0	3261	2509	0	0	0	2711	2847	0	4129	604	0	8056	6553	5355	0	12225	7386	2093	1194	677	0	4042	2343	3174	22334
2352	3168	3.83	366.144	C16H23N4O4P	ION=[M+H]+	683	0	0	476	42835	12539	51179	0	2224	6157	3876	29005	490	0	1001	29685	27688	0	0	11664	23339	4765	5466	494	77635	27903	0	7936	15771	537	26466	20329	35619	2155	21166	42845	15723	63853	21980	26613	80279	26345	34835	38673
2540	3403	4.12	366.144	C16H23N4O4P	ION=[M+H]+	0	0	358	324	8393	3833	8229	310	3469	10498	36469	4592	0	0	0	2777	5488	242	258	596	1765	6477	2750	0	5860	3977	0	7566	18435	0	4182	3959	4359	2170	1815	7913	2675	15381	4247	4902	7332	5760	5404	6348
3156	4220	4.88	366.144	C16H23N4O4P	ION=[M+H]+	1758	599	633	414	25422	18719	50425	646	12190	36732	22768	29686	511	498	8704	20259	25938	652	0	11954	16852	19358	12958	480	50203	26547	562	13406	0	614	31870	28185	56207	6726	28395	57782	20718	43780	17934	32862	54648	18932	29021	53391
5791	7487	8.64	496.186	C16H24N12O7	ION=[M+H]+	0	0	656	596	0	0	0	1021	0	0	0	0	759	892	770	0	0	753	800	1480	0	0	0	831	230	0	789	0	0	546	0	0	0	0	0	0	0	0	0	0	0	0	0	0
4613	6013	6.86	324.17	C16H24N2O5	ION=[M+H]+	2862	1991	1316	3170	0	0	0	992	919	1910	0	0	3418	1365	2190	0	0	2197	1821	962	0	678	1234	4256	3116	0	6119	796	485	6337	0	0	0	868	0	0	0	0	0	0	0	0	0	0
3705	4885	5.62	332.197	C16H24N6O2	ION=[M+H]+	6311	7469	7972	14949	10166	7274	8849	6462	7118	9863	5572	9067	6299	6215	4187	6690	8237	4752	5314	7654	9876	3893	8184	8576	21994	6264	9581	7633	4450	6703	5970	5627	6970	5575	6492	7711	6536	10841	5932	4160	11239	7584	6856	10133
2943	3927	4.68	364.188	C16H24N6O4	ION=[M+Na]+	0	0	0	0	3715	4033	13225	0	9954	14940	12729	4428	0	0	0	3247	3570	0	2655	6047	3261	9701	12406	0	3196	2284	0	7684	15487	0	2059	2387	10859	6418	5076	6919	1455	2000	1235	5996	10082	3313	1885	14695
884	1357	1.24	428.132	C16H24N6O4S2	ION=[M+K]+	7276	11248	9139	6543	598	702	0	14844	7156	665	8684	504	6624	5997	13641	339	480	11467	15309	3164	461	5109	3381	5581	724	1078	13444	3839	7703	9524	655	448	0	1219	327	0	802	0	0	0	0	0	495	0
1239	1785	1.91	380.183	C16H24N6O5	ION=[M+K]+	19113	11528	9423	14062	2481	737	546	13885	5397	1793	1591	4387	8408	7554	12368	2399	4058	9773	8597	2822	2094	16293	7410	8858	818	2352	4746	9782	13075	4826	1205	2232	0	9628	2533	0	1320	0	2079	1466	824	1578	3196	0
1799	2495	2.87	376.201	C16H24N8O3	ION=[M+H]+	0	0	0	0	0	0	0	0	0	0	0	0	0	0	0	0	0	0	6906	0	0	0	0	0	0	0	4859	0	0	7435	0	0	0	0	0	0	0	0	0	0	0	0	0	0
1428	2007	2.26	248.178	C16H24O2	ION=[M+H]+	366	380	0	264	593	556	414	1154	386	0	650	801	364	0	400	408	533	548	971	2049	691	348	0	687	482	477	566	573	436	244	507	633	557	0	599	436	553	498	528	665	555	473	550	492
6384	8152	9.66	280.165	C16H24O4	ION=[M+H]+	0	0	0	919	0	0	1794	1124	0	0	0	0	0	0	0	0	0	0	0	920	0	0	0	0	0	1106	0	0	0	581	0	0	18327	0	0	0	0	0	0	0	0	0	0	0
6233	7985	9.4	323.186	C16H25N3O4	ION=[M+H]+	1302	8054	9115	3295	4367	1644	0	8397	645	0	1255	4756	6843	1965	7102	3092	4950	10568	7416	810	2296	1796	539	2706	0	5398	2539	476	1959	10608	5830	6821	0	712	5961	0	1496	0	2502	6427	0	2087	6113	0
6216	7956	9.36	336.17	C16H25N4O2P	ION=[M+H]+	20593	24510	23883	31722	46333	19172	48085	22723	30807	77550	26502	39326	19424	23238	25965	32927	40493	24794	21508	10644	27773	38382	25522	20174	77385	37079	11829	29950	34772	9585	29388	36746	54674	31967	26052	64462	32959	62929	28254	32630	69535	32410	41382	51581
1911	2636	3.05	384.155	C16H25N4O5P	ION=[M+H]+	1311	650	530	975	10126	4732	17561	687	682	1685	975	12576	1164	707	720	5436	8992	634	609	710	5910	786	843	759	4624	8351	610	869	950	0	5416	5937	14573	1109	4514	11183	3928	14079	5308	8323	14092	3731	5483	10802
968	1458	1.47	470.119	C16H26N2O12S	ION=[M+H]+	2244	8892	8846	3066	1645	548	524	5764	5484	925	5408	1102	5837	2452	8021	0	1209	3768	9806	2208	492	1458	2032	1914	662	443	2582	791	1743	3692	1433	563	450	1523	0	791	632	1119	602	492	460	0	0	0
3341	4454	5.16	422.137	C16H26N2O9S	ION=[M+H]+	1795	5337	7228	6788	0	0	0	6079	679	1022	639	0	5485	6800	4764	0	0	5409	5854	2386	0	1140	1589	4977	0	0	6473	912	0	5393	0	0	0	1559	0	0	0	0	0	0	0	0	0	0
565	948	0.66	542.126	C16H26N6O13S	ION=[M+H]+	4931	3545	0	1924	2164	0	0	5843	2540	799	1449	919	6511	1989	4163	0	0	4200	7659	870	0	2926	1734	5489	3235	0	3226	1768	1862	1838	0	0	0	1648	0	0	0	0	0	0	0	0	0	0
571	954	0.65	526.15	C16H26N6O14	ION=[M+H]+	9782	19117	10912	9459	8054	1755	2899	25882	3359	2200	2852	4041	16582	26263	8393	2727	3510	21650	7433	4351	0	3774	7477	22452	7911	6089	40825	11617	2571	26397	0	3294	2312	5262	2974	0	1886	0	0	0	0	569	0	2352
1627	2288	2.61	350.209	C16H26N6O3	ION=[M-H2O+H]+	7432	115006	72089	65690	4698	3647	4492	53009	4248	2919	4508	4114	165711	86424	74466	3022	5485	79229	103289	32724	5494	2192	3122	220329	6228	3309	220233	5116	3304	109523	2295	3274	2083	3871	3841	0	3609	0	1353	2716	4441	4580	3372	0
816	1274	1.14	366.204	C16H26N6O4	ION=[M+K]+	0	27671	14590	12695	0	0	0	25090	1099	0	3296	0	18202	14855	9273	0	0	18191	26889	6059	0	0	0	20079	0	0	5949	1855	0	7920	1320	1734	0	0	0	0	1991	0	1235	0	0	0	2150	0
5154	6737	7.69	382.194	C16H26N6O5	ION=[M+H]+	0	0	0	0	3753	0	0	0	0	0	0	1405	0	0	0	2688	2258	0	0	1096	1198	0	0	0	0	2559	0	0	0	0	926	0	0	0	0	0	0	0	0	0	0	0	1105	0
1323	1887	2.05	398.192	C16H26N6O6	ION=[M+H]+	1720	2875	6815	3943	812	950	0	1742	3763	1470	583	564	814	1214	2478	0	657	3044	3463	2372	0	508	1595	1554	1402	460	2489	3135	1123	18983	1226	1206	0	1148	1954	1224	577	726	490	0	1274	567	379	629
4961	6475	7.4	442.176	C16H26N8O5S	ION=[M+H]+	1597	2037	4206	2198	10168	4497	1895	2652	4783	1339	6623	15763	2808	3981	2210	5044	11504	3604	4585	1659	6127	7295	3153	0	1125	6705	4106	3352	7245	1564	8130	8597	1060	5155	7632	1336	6675	764	7401	9177	1617	6334	6312	870
4733	6170	7.07	458.171	C16H26N8O6S	ION=[M+H]+	0	0	0	0	820	0	0	0	1058	310	0	0	0	0	0	0	0	0	0	35678	0	6475	404	0	0	0	0	770	0	0	861	1072	0	443	0	0	0	0	0	0	0	0	0	0
4805	6274	7.16	234.198	C16H26O	ION=[M+H]+	950	0	764	0	1183	597	1624	1638	0	2369	770	1265	0	0	1720	367	795	1146	1528	592	0	0	0	347	1054	2427	0	0	782	796	2255	1899	2171	0	2188	1297	288	766	612	839	1566	438	2198	1900
778	1230	1.09	378.153	C16H26O10	ION=[M+Na]+	0	0	0	0	0	0	0	0	0	0	0	1899	0	0	0	0	0	0	0	0	0	0	0	0	0	0	0	0	3613	0	0	0	0	0	1289	0	0	0	0	0	0	0	0	0
909	1394	1.26	298.176	C16H26O5	ION=[M+H]+	0	0	0	0	0	0	0	0	0	0	0	0	0	0	0	0	0	0	0	0	0	0	0	0	0	0	0	0	0	0	0	0	0	0	0	0	0	0	0	0	0	0	0	0
5382	7001	8.06	338.186	C16H27N4O2P	ION=[M+H]+	680	484	608	550	1601	813	893	1612	1165	2009	2625	1757	417	723	721	555	1351	705	725	0	955	0	884	730	1179	861	0	4940	996	0	1354	1341	2208	1022	978	3140	955	3553	1317	717	1728	748	804	1555
1035	1531	1.57	456.201	C16H28N10O4S	ION=[M+Na]+	2142	8298	1247	0	2186	1966	2158	1343	1439	0	1570	0	0	2157	0	5428	5676	0	5098	0	1682	1959	2523	0	2240	3171	0	1592	1079	6734	0	0	2019	2125	0	2613	1934	2198	1546	0	1831	1827	3449	0
789	1242	1.1	408.177	C16H28N2O10	ION=[M+H]+	2944	1741	2827	1739	7144	6563	9492	2198	2423	6541	3798	0	2071	1481	1156	6142	0	2382	1648	5110	4957	3677	2622	1705	0	8592	2431	5342	2475	6241	0	7995	6884	2486	9866	0	8754	16402	9413	4596	9255	6245	9230	8506
1072	1570	1.6	456.14	C16H28N2O11S	ION=[M+H]+	8609	4313	7169	2500	0	2551	0	6489	9587	1487	10281	28684	11025	5047	11717	1966	4857	6012	5388	3696	2913	2594	2056	2332	1102	2749	5237	2100	2628	3324	2068	2743	608	2100	4706	1079	1601	2582	1574	3088	698	1000	2920	1313
1180	1704	1.77	456.14	C16H28N2O11S	ION=[M+H]+	11230	7458	14342	4214	17797	2278	5568	12849	12438	1147	5985	8946	15056	4605	18477	2054	5204	7787	13760	4483	2694	5682	3386	2830	0	2030	10898	2459	6702	8393	2772	1746	681	2852	6256	539	1170	1527	1874	2428	508	1149	2811	792
1102	1607	1.66	392.159	C16H28N2O7S	ION=[M+H]+	0	8934	4558	3944	0	0	0	9446	0	0	0	0	8449	4970	8115	0	0	7961	7229	2047	0	0	0	5880	0	0	1616	0	0	2087	0	0	0	0	0	0	0	0	0	0	0	0	0	0
4437	5769	6.61	336.229	C16H28N6O2	ION=[M+H]+	1140	8381	11880	3315	2380	1949	1514	5003	6661	5703	930	2058	4151	9457	0	1003	2341	2535	2849	1799	1514	5015	4719	0	9063	1268	1772	5456	9499	737	4896	1997	2149	5078	1809	2153	2297	2724	1070	1936	2106	2258	2308	983
1150	1669	1.75	352.225	C16H28N6O3	ION=[M-H2O+H]+	15949	7245	7713	3443	1219	2647	1784	11606	7507	7706	3010	1865	12062	8276	10644	1565	2484	7112	9073	6988	1566	6447	8362	14095	6385	2617	7611	6452	27342	3655	1507	2950	1653	6224	2106	3390	1400	1287	2401	1388	1118	2898	1126	1022
980	1472	1.48	368.22	C16H28N6O4	ION=[M+H]+	1733	16468	8063	6473	329	314	0	14321	375	484	393	0	17387	22986	15531	0	373	10800	15320	6325	382	548	519	19268	446	375	10189	464	631	3620	0	261	404	0	0	0	0	379	0	360	371	264	0	0
688	1109	0.99	332.184	C16H28O7	ION=[M+Na]+	3435	2210	3366	2609	6374	9008	7654	3705	3501	4859	6089	7827	3401	1820	1245	3659	8682	2402	2277	4355	2504	1045	3718	2318	5694	5187	1638	2519	5382	4525	11998	17821	10727	3012	14629	13672	8935	27574	20599	7560	19946	3910	10837	18721
5116	6684	7.63	424.129	C16H29N2O5PS2	ION=[M+H]+	1871	11003	7470	4029	0	0	0	9651	434	0	1862	0	9082	8334	11680	0	0	9283	13063	3191	0	0	0	6183	0	237	8297	0	0	6318	0	0	0	0	0	0	0	0	0	0	0	0	0	0
2234	3016	3.67	356.196	C16H29N4O3P	ION=[M+H]+	3667	40224	28122	12170	2774	3976	10339	38545	3958	6595	6787	1804	34628	22302	39206	1432	1143	34462	39205	13521	929	2390	1207	20275	3064	4804	12574	8927	1838	15047	1440	6570	1309	6466	1157	1296	2645	20613	5275	838	1400	2762	1723	876
592	978	0.73	426.165	C16H30N2O9S	ION=[M+H]+	2007	2529	1456	3248	3452	1838	1686	2250	2487	2779	3100	1780	3138	1337	2593	576	1612	2904	2399	1816	3470	3135	2387	2806	1909	2568	1707	2554	3550	858	735	1242	0	1746	0	1083	2419	1660	815	889	887	0	1740	1397
2738	3666	4.39	322.25	C16H30N6O	ION=[M+K]+	0	20520	3402	0	0	0	0	25273	0	0	0	5012	40544	7686	20510	0	0	68667	84161	16908	0	2106	0	28756	0	0	45950	0	0	85236	5010	0	0	0	0	0	0	0	0	0	0	0	0	0
4823	6300	7.19	354.241	C16H30N6O3	ION=[M+H]+	1909	0	0	2546	3986	4401	2470	0	9892	7622	1354	5558	0	0	0	2027	4217	0	0	3400	3275	5402	7058	0	16432	3002	0	7296	16215	0	17789	4990	6233	6507	4968	5264	5188	6489	6616	4429	4131	4019	4556	1718
987	1480	1.49	370.235	C16H30N6O4	ION=[M+K]+	0	1458	0	997	0	0	0	1067	0	0	0	0	0	1528	764	0	0	0	1558	0	0	0	0	0	0	0	0	0	0	0	0	0	0	0	0	0	0	0	0	0	0	0	0	0
3946	5170	5.93	350.149	C16H31O2PS2	ION=[M+H]+	602	747	0	504	9048	7380	17793	0	753	2746	1486	17219	0	0	771	5687	13104	0	604	832	7876	1374	1308	0	16901	9601	0	591	2935	588	12924	11550	18911	587	11057	38123	6585	29259	9409	10048	31552	4149	7225	19456
5698	7379	8.53	464.197	C16H32N8O4S2	ION=[M+H]+	0	0	0	0	0	0	0	0	0	0	435	1880	0	0	0	0	1640	0	0	0	0	0	0	0	0	926	0	789	1144	586	0	0	0	0	0	0	0	0	0	0	0	0	0	0
1034	1530	1.54	464.238	C16H32N8O8	ION=[M+H]+	0	0	0	0	1950	3166	1642	0	574	2324	1584	2812	0	0	0	2228	2560	0	0	1095	2653	1205	1144	0	2036	2733	0	1429	1870	0	3847	4153	5880	0	3629	3382	3020	6824	4960	3582	5149	3199	3544	6127
5817	7519	8.7	256.24	C16H32O2	ION=[M+H]+	884	5753	4172	6651	806	4509	0	1654	1867	162	2018	1990	1653	5730	1251	6147	1415	8241	500	4212	3322	3826	5839	7528	1162	1050	9158	5654	801	4880	1237	1451	1263	0	696	1438	1761	0	0	1292	0	3268	646	0
5910	7620	8.88	256.24	C16H32O2	ION=[M+H]+	4083	10843	9110	2702	1772	2703	629	6197	2506	3022	3615	6049	5990	4850	4911	7652	1455	12574	1631	5287	1871	6414	5887	7903	2065	2523	9874	6024	1697	12473	5746	3173	5999	6211	3024	5557	1073	3550	7362	3409	1096	3290	1993	1437
6062	7784	9.08	256.24	C16H32O2	ION=[M+H]+	2100	1536	2536	550	1203	710	1125	4458	684	6623	946	3612	4323	627	4540	1624	0	4964	1304	1156	979	2439	1035	801	4931	1489	1782	664	785	4650	2594	1084	4395	703	2346	0	0	6353	636	2068	2106	810	1266	1806
294	520	5.56	287.246	C16H33NO3	ION=[M+H]+	46649	37491	47918	20070	0	0	0	45795	0	0	43946	48406	30768	15668	44791	26619	0	33521	45510	18949	23482	45986	18051	17979	0	47139	18567	24376	0	43925	0	49199	0	18722	47356	0	24560	0	23232	48885	0	23493	46512	0
4314	5607	6.49	287.246	C16H33NO3	ION=[M+H]+	47542	45927	49809	31757	44244	31504	0	46594	28797	0	47662	42709	44711	33544	45228	32067	44809	52421	45437	27982	31797	46033	29350	30571	0	38954	35303	32045	40813	50784	44910	44380	0	26486	43923	0	31404	0	29640	45262	0	32043	44697	0
492	844	9.28	473.371	C16H45N10O3P	ION=[M+H]+	1143	7685	6846	6069	23437	8531	12560	12965	11505	22988	1041	6050	11170	34583	4340	4580	1345	39309	21055	10153	6244	5150	9876	3683	25519	17893	40959	2745	1372	28717	10191	1670	2798	3918	16251	14886	4183	0	6125	1431	9851	6489	3483	2335
5179	6768	7.72	380.087	C17H12N6O5	ION=[M+H]+	0	573	0	0	0	0	0	0	0	0	0	0	1312	273	0	0	0	0	0	913	0	0	0	0	0	0	0	230	0	0	0	0	0	204	0	0	0	0	0	0	0	0	0	0
5695	7376	8.49	266.092	C17H14O3	ION=[M+H]+	476	1465	2329	1017	0	0	0	1027	728	650	1759	0	1356	4523	2062	0	0	1162	2805	11038	0	515	301	796	523	0	2262	671	464	953	0	0	0	377	0	0	0	0	73	0	0	0	0	0
4340	5638	6.5	282.087	C17H14O4	ION=[M+H]+	504	771	661	571	0	0	0	792	0	351	0	0	734	903	730	0	0	432	711	1021	0	187	244	491	119	0	575	295	234	462	0	451	0	322	142	0	0	0	0	0	0	0	319	0
429	752	8.17	298.084	C17H14O5	ION=[M+H]+	0	214	0	179	0	0	201222	391	0	0	0	0	0	274	208	0	0	0	0	27272	0	156	0	353	0	0	260	0	0	219	0	0	0	0	0	0	0	0	0	0	0	0	0	0
775	1227	1.09	314.079	C17H14O6	ION=[M+H]+	878	754	677	657	7939	6419	892	635	1618	3193	1872	9385	584	547	545	3319	8137	564	652	2347	11506	1453	1783	0	2937	5974	553	4292	3521	579	7782	2980	8528	2890	6199	11393	13631	5860	12176	7385	20122	13548	6491	5806
3013	4026	4.71	314.079	C17H14O6	ION=[M+H]+	28952	56529	136220	46424	0	12588	7196	13613	459506	637678	463112	0	59939	56357	26755	10454	0	18709	11389	766975	15777	348970	305669	253280	766874	0	41557	55841	344282	25206	0	0	12329	105509	0	11813	9943	0	766975	28721	11616	14266	8957	14669
3214	4299	4.94	314.079	C17H14O6	ION=[M+H]+	592	968	1813	936	918	521	2239	747	0	5278	5708	491	657	1270	0	0	0	323	897	0	535	2512	3045	2387	0	616	748	797	3695	1035	351	185696	0	1279	0	547	513	0	364528	620	0	657	421	346
3442	4579	5.25	314.079	C17H14O6	ION=[M+H]+	361	0	728	509	803	398	0	0	1495	0	2140	0	0	468	0	0	0	0	589	34685	425	1610	1136	1298	0	579	461	0	1071	772	354	43782	321	566	0	488	575	0	0	515	0	0	394	0
3615	4783	5.5	314.079	C17H14O6	ION=[M+H]+	513	528	768	0	868	292	689623	675	1189	1267	1542	299	446	478	549	708	396	0	527	41433	0	926	781	700	3124	561	0	492	854	808	301	0	354	0	0	520	551	0	0	610	0	623	291	0
3865	5071	5.82	314.079	C17H14O6	ION=[M+H]+	463	445	692	502	908	412	0	12649	9190	5123	3165	0	1306	4778	1459	1152	1423	1793	524	571091	490	1024	887	2611	1881	839	484	754	509	775	434	0	499	706	0	542	747	0	0	548	515	584	323	497
4128	5383	6.16	314.079	C17H14O6	ION=[M+H]+	551	4859	16854	1334	761	0	766975	2935	3159	1395	1898	358	5072	5965	1076	785	578	1894	846	288958	485	1191	1019	17913	15515	605	1207	680	2216	1504	292	37178	0	1230	0	472	526	44123	42437	477	242	603	293	326
322	559	6.02	330.074	C17H14O7	ION=[M+H]+	0	1033	1814	1071	471	561	126053	0	1722	839	991	877	1249	943	1423	583	0	1279	1595	33166	517	1086	0	1107	272	679	2152	1529	2375	682	591	847	617	1024	554	599	723	495	623	478	637	500	453	0
2150	2919	3.51	330.074	C17H14O7	ION=[M+H]+	13580	47996	963	694	129433	337365	38844	0	29987	30208	77929	467631	140615	120511	8013	256579	180900	72915	65331	117150	232845	4590	38099	708	95051	296474	1441	3801	25427	59314	66061	66160	350410	11803	72977	160673	178070	79279	104128	234190	106210	99374	81846	132369
2218	2993	3.66	330.074	C17H14O7	ION=[M+H]+	7427	0	0	0	1966	15244	3262	0	479151	0	59948	10502	0	0	0	4135	0	0	0	0	2719	0	18808	0	0	8486	22748	23391	230859	0	1659	0	5635	21764	2480	2242	2461	0	0	4285	1263	1709	1348	1524
2277	3077	3.73	330.074	C17H14O7	ION=[M+H]+	430166	230099	329406	360315	58057	119318	566558	276262	760040	765192	625480	88447	458321	143709	609167	46225	186104	197773	562521	739113	100533	748979	741358	759088	309810	66465	524523	756234	766683	256052	63961	632829	44330	746978	139301	98034	117682	744004	636325	48443	43456	52906	48563	90601
2442	3283	3.98	330.074	C17H14O7	ION=[M+H]+	0	24646	0	0	0	208189	49486	0	144528	0	252877	335885	45242	103032	0	0	0	56771	8709	85924	0	0	44707	0	0	224686	11087	0	0	11108	0	0	170062	0	0	0	0	0	0	0	0	0	0	0
2468	3314	4.03	330.074	C17H14O7	ION=[M+H]+	0	0	0	0	0	0	349354	0	0	0	0	0	0	0	0	0	0	0	0	385468	0	0	0	0	0	0	0	0	0	0	0	0	0	0	0	0	0	0	0	0	0	0	0	0
2516	3374	4.07	330.074	C17H14O7	ION=[M+H]+	225624	726356	765187	692617	674193	461223	306411	758579	750820	361603	186042	765345	750247	494637	755617	691637	760266	748063	766842	617466	725481	608965	523182	714642	478750	757459	766233	766152	760238	357417	732078	766941	618015	733248	715244	766172	759046	440231	534669	636142	762619	690679	576143	727255
2651	3552	4.24	330.074	C17H14O7	ION=[M+H]+	6100	0	22612	0	0	0	11881	0	51009	10299	0	0	19669	0	0	0	0	0	35818	0	0	16967	16885	0	0	0	0	43613	71500	0	0	0	0	26326	0	0	0	0	0	0	0	0	0	0
2875	3839	4.56	330.074	C17H14O7	ION=[M+H]+	2104	7447	13204	4679	2794	3425	758765	6414	0	0	2977	8582	8356	4979	9768	2686	4246	9285	14665	59769	4064	5676	5272	7734	2476	5280	12795	0	24208	2063	4301	0	2792	0	4213	0	5166	0	0	3229	4154	0	2149	3769
3167	4233	4.9	330.074	C17H14O7	ION=[M+H]+	1035	10171	26550	3110	1649	1741	12831	4012	10293	2153	2062	0	12482	2062	5438	1711	2502	6715	6737	97756	1843	4168	2451	38458	2696	0	5798	6663	13526	6557	1597	145766	1425	6280	2551	2429	1899	4449	9147	1334	1685	1452	1063	1205
1400	1976	2.25	346.07	C17H14O8	ION=[M+H]+	1310	0	0	0	508	528	0	0	3529	2529	3967	0	0	0	0	422	0	0	0	1355	450	1713	1011	0	610	0	0	0	4124	0	0	800	0	1384	634	571	756	520	637	0	0	0	0	383
1636	2303	2.62	346.069	C17H14O8	ION=[M+H]+	16972	2611	2149	1987	13842	116745	11802	0	40032	27114	161283	46959	1799	863	2448	41202	19857	771	786	18564	29887	14816	25200	2625	46087	31234	1215	3007	33976	1039	10663	12105	23744	5139	10340	21934	19997	15393	11067	30066	14942	8286	14867	10170
1770	2461	2.83	346.069	C17H14O8	ION=[M+H]+	207845	56979	1690	2004	9406	26475	27537	2078	685595	182950	80696	35374	89637	138525	2717	21302	9556	215960	70848	121751	6041	258116	379644	2127	21978	33593	31664	141799	644182	5191	2713	7268	9618	194868	11587	14324	14154	5552	5039	19073	8318	3663	4787	7309
1880	2605	3.03	346.069	C17H14O8	ION=[M+H]+	766953	262383	205057	235790	742074	739289	663231	118458	754066	745536	766975	746949	380138	172971	248927	700341	766421	391646	382038	680625	757490	742998	738977	158033	737685	741555	139879	760962	760257	112299	754272	766964	627476	761035	736192	766952	766967	752557	724706	714518	737932	690757	754506	757150
2317	3124	3.79	346.069	C17H14O8	ION=[M+H]+	0	0	0	1396	0	0	1702	0	0	0	0	0	4294	0	0	1985	3563	6667	0	0	2046	0	0	0	9508	0	1317	0	0	0	2194	0	1063	0	0	0	0	2778	3630	0	2929	1724	0	0
2354	3171	3.84	346.069	C17H14O8	ION=[M+H]+	38871	12195	12367	9336	8394	4025	41436	3547	68002	49150	47324	3312	14658	3837	8882	4059	27375	23386	17770	27933	4338	46002	28043	7301	25174	5740	6219	45841	108345	3615	13226	45053	3410	23249	14570	10154	9906	2890	3320	5086	7431	2642	3482	6291
122	185	2.01	362.064	C17H14O9	ION=[M+H]+	7335	0	0	519	11114	24317	22605	0	12283	13861	71435	30363	293	158	0	40998	10544	0	259	1791	7503	12036	9940	0	29532	29196	0	3715	14883	0	2513	7942	11690	4409	4282	13919	11580	9373	2952	33217	11701	2437	5506	6149
3730	4918	5.69	344.101	C17H16N2O6	ION=[M+H]+	0	0	0	0	0	0	0	0	551	0	472	2216	0	0	0	0	0	0	0	0	0	0	386	0	0	0	0	231	0	0	0	0	0	0	0	344	1004	0	0	504	0	0	492	0
3836	5042	5.81	344.102	C17H16N2O6	ION=[M+H]+	2725	3702	1377	0	9625	9822	0	9453	22354	542	29551	17466	17616	11734	2475	1159	16423	1987	3158	5615	1155	5255	12631	1578	840	1442	612	23183	17454	810	1310	0	922	6913	9311	1320	5237	0	3101	0	3610	2729	2350	1763
701	1128	1	316.059	C17H16O2S2	ION=[M+H]+	1403	5331	1955	2159	0	1080	624	3039	1516	1308	1317	675	2635	4568	3488	681	0	4461	2419	2697	870	1392	1173	5874	743	849	5023	2371	1971	3416	680	1133	864	968	943	923	2859	554	866	706	956	628	780	517
4772	6224	7.11	268.108	C17H16O3	ION=[M+H]+	0	0	0	0	0	0	0	0	0	0	0	0	0	0	0	0	0	0	0	0	0	0	0	166	0	0	0	0	0	0	0	0	0	0	0	0	0	0	0	0	0	0	0	0
3265	4357	5.02	284.103	C17H16O4	ION=[M+H]+	1200	5694	1507	0	1526	3359	10164	9386	9742	3634	3416	5484	5827	2992	3114	518	1689	1826	3988	10981	1490	5691	41367	4277	2386	2569	888	13286	3659	579	645	349	8731	9326	4238	9192	1645	2127	1350	1900	50933	327	1355	9926
3345	4460	5.16	284.103	C17H16O4	ION=[M+H]+	393	1215	569	0	440	908	1675	1364	542	753	563	1178	779	0	0	0	378	0	676	1342	593	545	4323	720	843	824	0	890	0	0	0	0	1170	751	1032	1252	575	562	0	513	7582	0	518	1871
3497	4645	5.34	284.103	C17H16O4	ION=[M+H]+	6674	15723	15867	7283	713	0	1402	29337	11654	19449	41953	786	38538	8541	70637	0	994	31547	47821	3612	455	12747	18915	6854	650	620	5205	16836	33273	1674	1238	742	808	10367	877	1780	407	1487	575	1064	0	0	296	1205
3694	4872	5.65	284.103	C17H16O4	ION=[M+H]+	8087	9554	5048	4346	8996	27642	0	12493	7268	25262	12915	936	12474	1101	20392	287	1317	9316	11499	2285	840	9148	10784	5185	3541	697	3972	8219	12665	1306	7778	648	1240	5233	775	1288	0	1362	560	847	8181	249	249	5662
5804	7502	8.67	284.102	C17H16O4	ION=[M+H]+	336675	621	908	1541	0	0	0	1322	95847	534403	177387	279	1206	2150	3608	0	0	1481	1233	35503	0	104033	114777	1011	1335	0	1374	191013	98365	2762	3581	0	0	43207	0	0	0	0	0	0	0	0	200	0
745	1186	1.07	300.098	C17H16O5	ION=[M+H]+	3116	3732	2998	2457	1042	1592	0	2358	1653	803	1549	987	2209	1257	1890	0	825	4115	5517	1992	714	2598	0	2513	0	1085	1910	1836	4014	2607	1200	1323	368	0	2833	0	876	0	622	617	523	588	0	0
1258	1808	1.93	300.098	C17H16O5	ION=[M+H]+	4510	10188	8298	7382	0	239	273	9235	1304	2950	1819	367	9096	10692	7909	0	380	7515	6822	2409	0	1813	2636	8471	415	0	5118	2998	3255	2789	0	227	0	1968	0	237	0	287	0	203	0	235	254	0
1681	2358	2.73	300.098	C17H16O5	ION=[M+H]+	1075	2962	2801	1194	182	0	0	3104	436	745	575	0	3341	3143	1982	258	165	3424	3017	842	220	512	638	2186	266	0	1312	617	591	800	205	195	0	581	0	0	0	0	0	170	0	0	0	0
2045	2796	3.32	300.097	C17H16O5	ION=[M+H]+	492	0	660	608	0	201	214	623	0	0	0	0	859	0	0	0	238	0	653	759	0	0	0	584	0	244	0	533	328	0	221	196	523	0	0	0	0	0	0	377	0	0	0	367
2669	3585	4.25	300.097	C17H16O5	ION=[M+H]+	1156	773	0	0	0	0	1076	731	2656	8491	6804	0	565	606	622	0	0	650	730	0	0	4890	8248	666	0	0	0	8345	3286	0	0	0	0	13639	0	0	0	0	0	0	0	0	0	0
5225	6819	7.85	300.1	C17H16O5	ION=[M+H]+	0	227	234	219	0	0	1216	271	0	0	0	0	237	439	247	0	0	275	0	28466	0	346	0	314	0	0	250	0	0	156	0	0	0	0	0	0	0	0	0	0	0	0	0	0
1040	1537	1.57	316.092	C17H16O6	ION=[M+H]+	536	855	623	664	0	1851	875	1028	2148	696	549	1359	1209	1620	546	340	1280	721	694	1074	211	727	997	1644	2233	488	700	1672	1535	0	0	0	727	908	1095	1468	810	2274	846	1369	3949	554	334	1840
639	1036	0.91	348.082	C17H16O8	ION=[M+H]+	0	0	297	0	369	280	392	0	0	0	281	0	0	0	0	470	0	0	492	5145	0	0	313	0	0	653	415	0	0	478	0	0	0	0	419	0	0	0	0	0	0	0	0	0
2518	3376	4.07	283.118	C17H17NO3	ION=[M+H]+	1066	548	5290	0	0	0	0	2241	0	0	0	0	3583	1333	7247	0	0	479	4857	0	0	0	0	2292	0	0	5929	0	0	835	0	0	0	0	0	0	0	0	0	0	0	0	0	0
1257	1807	1.94	316.071	C17H17O2PS	ION=[M+H]+	13428	31258	23146	17761	0	0	0	28229	3220	0	4912	0	29005	22020	24388	0	0	22877	23759	5782	0	5458	6487	21151	0	0	11745	6797	8776	5600	0	0	0	4878	0	0	0	0	0	0	0	0	0	0
1552	2191	2.46	346.083	C17H18N2O2S2	ION=[M+H]+	0	0	1489	0	6297	1621	0	6192	32233	0	0	3041	15173	8647	1434	0	5709	0	0	5486	0	0	2399	15120	0	0	803	8686	33228	760	12685	8231	0	4383	25750	0	7223	0	694	1324	0	1221	5356	0
907	1391	1.27	330.12	C17H18N2O5	ION=[M+H]+	0	2765	2327	3888	0	0	0	2373	1560	1584	840	0	0	1898	1845	1958	927	2401	0	1462	964	0	2120	3080	0	1726	3074	920	1615	4480	0	0	0	1675	881	0	1078	994	1128	1258	0	1517	1235	0
5175	6763	7.73	378.087	C17H18N2O6S	ION=[M+H]+	547	6885	1298	776	430	0	0	1208	2128	0	1617	502	12640	2199	474	0	0	3015	3989	1049	0	779	0	3925	0	0	0	2275	3521	729	392	0	0	1672	0	0	216	0	154	0	0	1258	337	0
3572	4737	5.42	378.108	C17H18N2O8	ION=[M+H]+	8675	7259	1774	997	418	647	589	2270	2642	4104	8615	646	4679	4592	6303	0	865	6811	6432	1952	334	2641	2980	0	3672	0	1240	2179	7059	941	1256	901	1775	1820	1256	4568	896	1481	744	477	1225	152	0	674
700	1127	1	342.132	C17H18N4O4	ION=[M+K]+	14888	10474	8542	8711	1113	1151	0	22276	11885	0	11498	0	5963	5569	10513	0	0	17247	16543	6265	0	7694	7854	6202	0	1045	8349	5982	22851	12400	1384	1347	0	1732	0	0	1504	0	0	0	0	0	0	0
5953	7665	8.9	338.149	C17H18N6O2	ION=[M+H]+	0	3492	180	283	0	0	0	780	276	4561	4916	0	2455	705	925	0	0	352	3067	588	0	1873	1473	0	0	0	1187	1468	751	0	0	595	0	2227	0	0	0	0	0	0	0	0	0	0
3170	4237	4.91	354.144	C17H18N6O3	ION=[M+H]+	3134	1730	1363	959	8387	14830	26468	1319	3483	8358	2622	6410	1935	1284	1394	4882	13744	1006	1289	1497	3510	1934	2523	997	23133	3526	985	2050	3771	1324	9817	4296	25112	3491	9051	38663	9066	39184	8158	4384	29883	9652	5693	29897
336	588	6.26	386.113	C17H18N6O3S	ION=[M+H]+	0	2058	0	0	0	0	0	1013	0	496	3067	0	1674	1524	976	0	0	0	1919	893	0	2516	3872	664	0	0	1798	2895	0	0	0	1562	0	3800	0	0	0	0	0	0	0	0	686	0
3229	4316	4.99	254.131	C17H18O2	ION=[M+H]+	9047	1818	2995	2314	4105	4879	4578	3844	10636	7582	9417	7226	2779	1882	1905	3892	5118	3672	2004	3925	4430	10774	11378	6088	3376	4708	3450	11679	13229	1704	1865	3434	1697	6731	2510	2589	2789	2771	4112	4405	4297	3287	3297	2538
3881	5091	5.84	254.13	C17H18O2	ION=[M+H]+	363	473	418	282	5568	1892	506	386	5379	4173	3445	6272	0	473	0	5528	5498	383	303	1074	4675	3702	2607	422	2072	5346	379	4600	7602	206	1258	2613	1961	1725	2883	2977	1889	4148	3664	5078	5567	2702	2888	2736
6427	8195	9.76	254.131	C17H18O2	ION=[M+H]+	2359	1403	2655	1537	0	0	0	2432	2373	1781	1813	288	2896	1032	2992	181	225	2713	2548	1176	0	2073	2059	3396	0	0	2228	2172	2721	550	0	0	0	1656	0	0	0	0	226	0	224	167	247	0
4481	5828	6.71	286.118	C17H18O4	ION=[M+H]+	3488	1796	1685	0	0	0	0	2980	829	1155	717	0	726	479	3310	0	111	1340	3856	308	0	1301	444	448	0	123	973	608	322	0	0	0	0	695	147	0	0	0	0	0	0	0	0	0
774	1225	1.09	334.103	C17H18O7	ION=[M+H]+	3363	9926	3157	3200	1123	2618	973	2645	2595	5142	5919	0	11393	3597	3993	917	1388	6471	9196	3936	668	2369	930	5494	2162	1819	2707	6570	16071	1549	5917	1902	6064	1681	2847	5273	3691	1712	2740	4723	914	1753	2484	1898
4864	6356	7.28	366.051	C17H19O3PS2	ION=[M+H]+	0	0	0	0	0	0	0	0	0	0	0	0	0	0	0	0	0	0	0	1355	0	0	0	0	0	0	0	0	0	0	0	0	0	0	0	0	0	0	0	0	0	0	0	0
4259	5545	6.4	382.045	C17H19O4PS2	ION=[M+H]+	0	0	0	0	0	0	1196	0	0	0	0	0	0	0	0	0	0	0	0	201	0	0	0	0	0	0	0	0	0	0	0	0	0	0	0	0	0	0	0	0	0	0	0	0
1052	1550	1.6	364.094	C17H20N2O3S2	ION=[M+H]+	20531	17921	8787	4394	0	0	0	18874	21662	0	12408	0	8920	3152	0	0	9941	13731	16403	6136	0	7954	7271	0	0	7291	5231	12196	15021	10768	4908	0	0	3808	0	0	0	0	0	680	0	0	1684	0
5976	7689	8.98	348.113	C17H20N2O4S	ION=[M+H]+	0	265	411	0	28016	1353	1261	27601	16052	1974	18534	0	7571	7746	11703	3972	9598	22882	26616	2686	6526	11599	330	4959	0	13508	4757	3488	4553	7694	2349	2259	0	0	3000	0	3024	0	1726	1683	0	1970	3297	0
3711	4891	5.63	394.082	C17H20N2O5P2	ION=[M+H]+	2269	2941	636	0	590	533	0	1419	1631	255	2147	488	1137	1307	1343	0	673	1382	990	978	300	8345	2509	276	0	427	0	1443	21881	604	627	497	0	1343	971	0	654	0	446	507	0	257	0	0
4061	5302	6.12	364.108	C17H20N2O5S	ION=[M+H]+	0	0	0	0	4931	1628	0	0	0	0	483	1828	0	0	0	2151	2975	0	0	0	1071	2742	0	0	0	2588	0	0	1509	0	1777	1324	0	0	0	0	1124	0	1477	2994	0	2545	1983	0
2111	2874	3.45	380.103	C17H20N2O6S	ION=[M+H]+	0	0	0	0	3600	595	0	0	0	0	0	1382	0	0	0	2228	1908	0	0	1328	1458	0	0	0	0	1864	0	0	828	0	779	1115	0	0	831	0	601	0	722	1820	0	1202	2108	0
3148	4202	4.89	380.103	C17H20N2O6S	ION=[M+H]+	0	0	0	2631	1572	0	0	0	12290	0	74183	0	0	0	0	0	1422	0	0	3669	876	27848	16580	0	0	843	0	15693	187609	0	0	0	0	6681	0	0	0	0	0	0	0	0	833	0
3625	4793	5.52	380.103	C17H20N2O6S	ION=[M+H]+	7375	5730	3999	656	395	0	0	1538	12809	1990	19494	793	17041	3351	5793	332	842	3394	5369	3641	0	3623	960	4538	0	0	1954	18505	38888	0	1146	646	0	9094	922	0	998	0	672	0	0	0	723	0
3031	4046	4.74	396.098	C17H20N2O7S	ION=[M+H]+	918	0	716	2794	202	0	0	3383	955	2309	2571	0	448	0	2277	0	0	1120	885	1081	169	71016	15351	4664	0	236	0	438	61172	0	0	0	0	1363	0	0	0	0	0	146	0	0	0	0
3138	4188	4.89	396.098	C17H20N2O7S	ION=[M+H]+	0	0	0	744	12027	2870	5565	0	1074	0	9128	15235	3401	0	602	2392	5046	0	0	986	2747	2947	2892	0	0	4392	0	525	7456	0	0	2960	0	1230	734	0	1385	0	964	0	6594	2188	3042	1210
3680	4858	5.61	396.097	C17H20N2O7S	ION=[M+H]+	1032	1703	0	802	2000	1198	416	0	638	0	4778	8522	886	0	1792	790	578	0	0	1114	1639	5096	3929	390	0	4803	0	0	4511	0	0	737	0	4740	0	0	479	0	429	739	0	1562	0	0
1443	2026	2.29	378.129	C17H20N3O7	ION=[M+H]+	21701	12765	13407	11891	0	0	0	16796	3196	6162	8087	0	20097	12246	40662	0	0	14242	32455	5585	0	3256	1729	3978	0	0	15434	4756	2302	10694	0	0	0	1278	0	0	0	0	0	0	0	0	0	0
1481	2076	2.36	256.146	C17H20O2	ION=[M+H]+	11993	21833	19833	25023	4545	2902	2684	23464	9322	8030	1934	3611	20020	27313	20929	3139	5552	14146	13268	11672	4708	9257	11414	32737	6868	4024	16099	12730	7163	10213	2323	4914	4112	16260	5095	2380	3776	4182	5264	2421	3650	4634	3803	3158
3019	4033	4.72	256.145	C17H20O2	ION=[M+H]+	5178	7705	5354	2667	2214	1438	7022	8348	5441	12987	3733	2127	5449	9487	2343	1020	2215	3638	4846	1781	2737	2692	3288	3675	12212	1293	5759	5492	3112	2770	1899	1083	3409	3658	1823	2324	1091	1170	733	1207	7500	1376	908	4733
4915	6417	7.33	256.145	C17H20O2	ION=[M+H]+	1881	5241	5529	3239	841	794	1148	5883	1901	3154	1405	588	4930	4086	1218	498	702	4372	3414	1409	650	1030	1281	4420	1359	495	2710	1679	2378	1358	540	697	729	2619	867	569	601	718	626	533	790	619	850	925
5224	6818	7.81	256.144	C17H20O2	ION=[M+H]+	849	801	627	554	1555	1356	8749	729	926	10627	4126	2056	747	765	595	1054	5006	681	544	981	1388	1316	3252	615	1593	2766	491	1976	5090	708	2401	1606	2739	4941	1982	5651	887	654	877	2064	1239	955	1571	4098
3432	4569	5.29	352.095	C17H20O6S	ION=[M+H]+	2131	3861	4406	3495	0	0	0	454	1376	0	3457	0	0	2066	0	0	0	0	0	1035	0	0	771	0	0	0	8270	0	931	0	0	0	0	0	0	0	0	0	0	0	0	0	0	0
711	1142	1	368.111	C17H20O9	ION=[M+H]+	40485	15390	41499	16921	32635	36139	53272	46440	23552	24866	52077	43693	54239	22886	20928	16491	35630	21918	36766	27478	57581	31618	26734	17240	45476	28560	20910	25359	21054	20633	20340	32632	20814	39107	22210	46505	24889	21777	9713	19042	17397	13025	17691	24375
195	326	3.45	303.147	C17H21NO4	ION=[M+H]+	5825	0	1611	0	0	1347	1569	2181	7174	0	4624	2012	2495	0	4431	473	2049	1192	3481	1492	778	3480	5536	3674	779	1464	1938	3450	5098	0	728	710	432	5449	649	1161	0	0	519	765	1015	0	688	755
189	313	3.37	302.113	C17H21NPS	ION=[M+H]+	1942	1569	0	0	895	2604	4586	2123	9392	1718	1111	2931	1514	1239	0	0	1623	0	954	1142	509	5355	4526	1171	4566	1967	0	3315	1239	0	631	347	742	2705	1200	3112	1739	2408	734	1677	4340	0	920	3443
5641	7316	8.46	352.108	C17H21O6P	ION=[M+H]+	0	7867	0	0	615	0	0	9696	0	0	81174	0	3658	0	1101	796	0	0	38367	8157	0	22854	42870	0	0	328	11852	22565	1474	0	0	3435	0	62321	0	0	0	0	0	0	0	1066	2522	0
2748	3679	4.39	226.172	C17H22	ION=[M+H]+	1143	4913	862	790	1006	567	858	6695	750	693	682	862	11809	3330	5173	737	870	17512	30083	8652	957	583	736	16970	1956	764	29427	1280	931	17360	814	637	832	700	781	707	1012	718	948	780	797	810	778	731
3184	4258	4.95	226.172	C17H22	ION=[M+H]+	643	1237	700	1100	1360	630	1671	1002	1091	595	907	661	1031	847	0	1026	932	1185	749	4214	1040	1493	973	1776	1204	1003	1590	1706	1017	1505	808	726	678	1087	732	655	1043	510	496	478	501	1555	1056	655
5055	6587	7.5	226.172	C17H22	ION=[M+H]+	6979	1122	632	1720	7317	8370	5793	3832	6120	4299	10541	9343	1542	1353	3206	3071	6720	2428	4414	2811	8279	3707	4101	2921	4859	4501	1778	8618	5644	726	6550	7316	5127	3215	5163	7373	6297	5866	6681	4663	5063	3853	4999	3870
6374	8142	9.62	226.172	C17H22	ION=[M+H]+	650	364	404	0	1928	3686	944	438	751	2559	4811	3932	457	0	409	1933	4232	0	737	793	1814	694	786	549	1175	2045	544	720	1495	0	5314	2422	1435	681	4136	8124	1613	4581	3747	1877	1297	1514	1765	3545
130	201	2.19	460.041	C17H22N2O5P2S2	ION=[M+H]+	0	0	0	0	3542	1869	0	0	0	0	318	7542	0	273	0	2463	1656	0	0	1897	2536	0	0	0	319	5400	0	0	335	0	3049	6117	1214	0	4698	482	4246	418	3780	8255	450	2169	4843	755
4486	5833	6.74	366.123	C17H22N2O5S	ION=[M+H]+	8276	1234	1071	0	287167	149090	30708	1209	81140	7511	148016	268938	0	0	38048	211570	261155	1709	0	96801	138007	124368	102363	0	31444	296914	0	130709	277260	1416	272735	273239	21407	44132	252768	22531	144988	24764	137537	291683	27660	179967	303945	25182
4633	6044	6.93	366.123	C17H22N2O5S	ION=[M+H]+	0	0	0	0	12559	2729	0	0	0	0	1400	7703	0	0	0	4691	6534	0	0	631	5917	0	0	0	0	0	0	0	0	0	8542	5231	0	0	0	774	4503	0	0	6675	1057	0	0	572
6063	7785	9.1	366.123	C17H22N2O5S	ION=[M+H]+	0	1215	0	0	464	0	0	3447	4969	7307	63849	0	1991	0	1490	0	243	0	2135	9131	0	61245	57813	0	0	0	0	35864	10412	0	294	48649	0	60907	0	0	0	0	0	0	0	0	27260	0
6329	8094	9.59	366.123	C17H22N2O5S	ION=[M+H]+	0	3434	716	0	0	0	0	6532	812	0	269	0	3474	1998	2305	0	0	1582	2555	1603	0	721	924	1728	0	0	373	416	882	0	0	369	0	483	0	0	0	0	0	0	0	0	215	0
4684	6113	7	350.149	C17H22N2O6	ION=[M+H]+	579	628	770	482	4224	2280	7459	768	0	716	853	4054	694	0	605	3330	3714	666	674	873	2735	769	473	419	7760	3521	311	0	1279	603	5402	3178	5067	0	2919	8225	1363	9229	2425	4314	10739	2432	3918	6512
2065	2820	3.39	382.118	C17H22N2O6S	ION=[M+H]+	0	0	0	0	0	0	0	0	1230	0	12787	0	0	0	0	0	0	0	0	0	0	974	0	0	0	0	0	2188	10665	0	0	0	0	0	0	0	0	0	0	0	0	0	0	0
2346	3161	3.83	382.118	C17H22N2O6S	ION=[M+H]+	0	0	0	0	144119	26734	8451	0	3251	0	8743	77544	0	0	1164	75211	85298	0	0	24414	58027	10304	8280	0	11993	75738	0	14405	35939	591	81420	52937	5212	4029	58297	5772	38236	8323	55354	88061	11632	69066	103969	4985
3470	4609	5.31	382.118	C17H22N2O6S	ION=[M+H]+	1581	2906	3284	1382	3659	3227	0	3551	1821	0	16168	2846	14493	4486	16135	2288	7260	4612	3923	1830	2227	1360	1778	3059	0	4232	1728	4043	16896	1145	6566	4498	503	4679	2844	791	3169	0	3202	2147	0	2011	5065	0
2069	2824	3.37	366.144	C17H22N2O7	ION=[M+H]+	1199	589	0	0	676	0	268	0	1100	1721	6191	0	0	0	961	314	309	0	0	855	374	1184	476	0	740	0	543	1622	5898	499	354	366	329	441	0	0	0	207	255	420	636	0	517	0
3485	4626	5.32	366.144	C17H22N2O7	ION=[M+H]+	1133	1073	1632	1076	3348	1414	7349	1666	1371	4819	5281	5710	5666	3447	6638	1839	2181	1878	1433	1108	2029	1000	1175	1469	1137	3884	1007	3899	4997	592	4612	3759	7618	2712	1965	10051	2911	7281	2862	4703	4748	1736	2814	6436
1278	1835	1.98	398.113	C17H22N2O7S	ION=[M+H]+	0	0	0	0	0	0	0	0	0	0	0	0	0	0	0	0	0	0	0	0	0	0	0	0	0	0	0	0	0	0	0	0	0	0	0	0	0	0	0	0	0	0	0	0
2728	3653	4.39	398.113	C17H22N2O7S	ION=[M+H]+	1099	661	0	612	4433	465	0	0	0	0	1016	1236	734	402	524	1936	2307	584	0	2016	2293	513	711	724	0	4589	717	872	6666	444	7553	3509	0	630	2794	0	2913	0	2454	5268	0	2141	4438	0
1780	2473	2.86	406.139	C17H22N6O4S	ION=[M+H]+	0	0	8389	6200	0	0	0	1211	0	0	575	0	8770	0	9329	0	0	896	9759	2104	0	777	779	9015	0	442	4152	0	654	5077	0	0	0	747	0	0	0	0	0	0	0	0	0	0
573	957	0.66	454.11	C17H22N6O5S2	ION=[M+H]+	3697	4092	2208	2298	3594	0	1481	7453	3163	1670	1495	1234	4552	1660	7212	0	608	4449	7536	1113	3343	12278	3450	7530	3767	0	4053	2544	2110	1659	0	0	0	2221	0	0	0	0	0	0	0	0	0	0
638	1034	0.92	388.172	C17H22N7O4	ION=[M+K]+	0	0	0	0	0	3055	2126	0	0	0	0	0	0	0	0	0	0	0	1357	1198	0	0	0	0	0	0	0	0	3042	0	4714	1398	2395	0	2680	1725	3193	2567	1574	4156	0	0	3244	2523
2233	3015	3.67	498.128	C17H22N8O8S	ION=[M+H]+	10048	4209	10487	2133	0	5595	0	4610	0	0	22419	0	4011	1559	5264	0	3090	4620	18326	1525	0	0	0	3493	0	0	2430	1944	1553	2668	0	0	0	3874	0	0	0	0	0	0	0	828	0	0
2645	3539	4.24	258.162	C17H22O2	ION=[M+H]+	1391	5460	4109	3887	1046	5405	1531	4182	1125	966	566	1332	6821	4221	5465	761	886	5377	5969	4549	951	750	928	6670	1286	1186	6646	959	910	4557	752	877	978	786	1025	1030	792	1050	771	697	3867	907	721	1050
3301	4401	5.06	258.16	C17H22O2	ION=[M+H]+	10934	4182	2646	2136	5210	9465	8778	5213	10658	18221	9409	3411	4895	6761	4945	1008	4047	4275	3002	3195	4926	2019	4171	3456	12537	3503	5891	5260	5118	4205	3399	6120	6501	9289	3704	4753	8488	5884	5780	2819	14192	13007	18527	5270
3806	5007	5.74	258.16	C17H22O2	ION=[M+H]+	6569	3461	1723	1776	4959	1494	5576	2969	2702	9472	4226	2023	2429	5636	4130	1136	1642	2024	1683	1821	4932	1779	1988	1737	6423	2062	2947	3513	2054	2563	3430	2895	9861	4226	4362	3765	7008	14034	2174	1571	1708	2541	3123	7045
4082	5327	6.11	258.16	C17H22O2	ION=[M+H]+	2726	2596	2233	3908	6606	6413	17708	2212	2921	10745	4709	6333	2006	3173	4649	2089	2432	2202	2348	2833	3571	2186	1919	3059	3210	3963	2129	2620	2145	2965	3384	14594	10064	3243	6380	6137	5250	13862	4984	5160	6682	3064	5374	23720
4512	5867	6.73	258.16	C17H22O2	ION=[M+H]+	4307	13243	10977	5312	1359	1998	3071	0	10410	0	5804	890	9504	10174	4232	630	2029	11663	10486	4009	1310	3859	6264	11359	1676	850	5974	6592	8375	3166	1067	1022	1283	12682	1272	1346	925	742	873	737	1557	1043	1754	1861
4620	6027	6.89	258.16	C17H22O2	ION=[M+H]+	12545	23191	16110	13779	4626	3680	6495	16920	11230	18335	13289	4040	13461	35556	13629	1088	5624	23538	9952	11270	5179	4825	13785	12293	5274	3896	29937	13294	9410	34840	4516	4216	3966	15897	3890	5271	7619	3252	3860	3625	8496	1197	4156	6143
5130	6700	7.63	258.16	C17H22O2	ION=[M+H]+	3034	2894	3308	2222	3954	2063	10305	3350	4834	5160	2892	3244	2889	2850	1677	1333	3450	2705	2337	2443	3181	2112	2826	3532	6754	2335	1994	3402	7481	1397	3584	4290	6536	5235	3160	4750	2016	4268	3020	3437	4559	2195	5579	12050
5234	6829	7.82	258.16	C17H22O2	ION=[M+H]+	1968	2872	3491	2473	2113	1827	2574	3446	2420	5874	1353	2514	2958	2593	2344	747	959	2396	1707	2015	1492	1264	1563	3312	2775	1388	1994	2375	3621	1228	1450	3399	4080	3261	1664	2033	1120	2315	1039	1393	2295	891	2334	7354
5939	7650	8.93	258.161	C17H22O2	ION=[M+H]+	8513	3502	5143	3004	5084	5785	6597	7054	8277	12961	12981	10016	6861	4554	11892	2069	7962	5104	7176	7265	4696	8310	6838	9563	5151	4227	4136	10838	17860	1585	7128	5069	4367	4558	5467	6132	3458	9680	6999	6534	7120	4089	4007	5913
1480	2075	2.36	274.156	C17H22O3	ION=[M+H]+	8752	14385	13646	16694	3485	2382	2248	15594	6327	8286	1718	3178	13341	17569	13132	2045	3188	9813	8669	6781	2454	6760	7853	21860	5533	2503	10623	8895	4362	6537	1792	2735	3544	11507	3063	1810	2520	3732	3301	1812	2496	3216	2341	1926
3795	4993	5.73	290.15	C17H22O4	ION=[M+H]+	847	2270	2601	1240	402	501	596	3441	414	1772	0	524	2466	1179	614	0	0	1805	1537	0	503	383	673	1715	1568	0	1514	482	856	976	0	0	765	945	0	489	277	664	436	0	0	0	521	576
1464	2057	2.33	306.146	C17H22O5	ION=[M+H]+	793	998	844	1031	4485	1504	2921	1216	863	1542	827	2305	858	932	915	4116	2734	696	1148	1745	2279	1108	1601	2373	5545	2544	4730	1895	987	716	2427	2091	1800	1960	1537	1484	1457	2800	1981	2016	4236	4021	3440	2151
3969	5198	5.98	306.147	C17H22O5	ION=[M+Na]+	14090	3609	19643	279	0	3682	2913	27423	42300	25054	10082	7951	26588	0	9726	0	1054	7587	6786	14922	0	10240	14817	21404	10948	2118	31290	41599	97899	2842	0	0	1075	26325	1701	3909	2394	12407	434	891	2287	0	1961	5483
5377	6996	8.06	454.103	C17H23N6O3PS2	ION=[M+H]+	9220	8705	11061	8871	0	0	0	23618	0	0	2210	0	9797	36031	15193	0	0	17284	17696	8625	0	1665	0	7884	0	0	23175	3772	450	13412	0	0	0	0	0	0	0	0	0	0	0	0	0	0
5847	7554	8.77	288.149	C17H23NOP	ION=[M+H]+	0	0	0	0	0	0	0	0	0	0	4894	1076	0	0	0	0	3155	0	0	6916	1486	0	1241	0	0	2867	0	1345	6782	0	2308	1277	0	1208	0	0	0	0	0	2470	0	0	2137	0
2951	3938	4.65	306.124	C17H23OPS	ION=[M+H]+	1848	852	1123	700	4747	3520	0	942	1052	465	3650	11207	600	1399	1025	2011	2531	1087	791	953	3870	585	1827	1088	0	2624	922	2368	2262	771	3702	17612	1726	2519	6791	0	3254	0	2549	4490	0	4108	4747	1607
2393	3222	3.89	228.188	C17H24	ION=[M+H]+	0	498	439	477	523	494	386	1699	690	374	578	455	490	639	457	385	500	524	693	911	464	0	344	660	0	364	945	0	504	0	401	321	400	499	326	369	515	452	310	0	0	359	402	0
1456	2047	2.32	508.195	C17H24N12O7	ION=[M+K]+	3014	3164	12430	1389	3479	1140	0	4264	4962	0	5398	6959	2892	2845	2157	0	5579	1713	4478	1753	2246	1645	2556	2282	0	1239	1705	1835	1305	830	2649	3396	0	3669	2028	0	1519	0	690	2581	543	1179	1642	0
588	973	0.73	448.135	C17H24N2O12	ION=[M+H]+	3140	1641	714	728	811	0	0	3408	1388	0	518	1153	1254	2001	1132	771	884	1659	1588	1209	1198	939	5798	1478	766	892	802	1261	1600	0	0	0	0	1789	0	0	0	558	0	0	744	0	587	435
1286	1843	2	480.104	C17H24N2O12S	ION=[M+H]+	61836	4932	11359	9279	26999	10519	4662	7257	85091	2859	60667	8656	7072	8563	3281	33352	58424	7432	14562	7137	13736	10447	63035	838	2333	46815	17849	25278	53774	9992	28953	19365	3150	30559	8473	0	9183	2132	9676	19971	0	16586	29197	1505
1683	2360	2.71	480.103	C17H24N2O12S	ION=[M+H]+	37061	19793	32191	14391	214	0	0	28794	31682	1535	31350	0	28913	11685	47991	0	0	25489	53308	8809	0	14574	6352	6435	0	0	19932	24514	17086	24936	532	0	0	12240	0	0	0	0	0	0	0	0	161	0
1742	2426	2.82	480.103	C17H24N2O12S	ION=[M+H]+	97180	81436	108507	56860	0	0	0	118170	0	3992	107801	466	143323	60121	179217	0	256	102225	163487	26940	0	32998	10617	24437	0	273	80939	40573	31769	65677	2200	323	0	0	0	0	649	0	0	0	0	0	0	0
1279	1836	2	464.13	C17H24N2O13	ION=[M+H]+	39272	2602	5841	7078	16053	10142	35217	4085	63960	28337	41200	5740	3687	6070	1086	31253	40472	3854	7228	5450	10282	6844	53916	732	18351	32335	13886	20984	35327	6353	19053	14248	33865	23987	5743	11491	9321	19370	12464	13999	6831	17493	19599	15517
1661	2333	2.67	464.13	C17H24N2O13	ION=[M+H]+	15915	6560	12579	7029	0	0	0	11463	4806	13400	13443	0	11457	5609	20247	0	0	9480	20824	4530	0	6036	2948	3403	0	0	10032	12254	7092	9542	0	0	0	0	0	0	0	0	0	0	0	0	0	0
1752	2438	2.82	464.13	C17H24N2O13	ION=[M+H]+	54721	44410	55380	37911	0	0	0	62545	22026	44327	57186	0	69609	41065	95203	0	0	52633	87820	18272	0	17589	7416	16525	770	0	54056	29671	19202	33770	1040	0	436	6870	0	0	0	0	0	0	0	0	0	0
3336	4448	5.13	382.118	C17H24N2O4P2	ION=[M+H]+	3073	0	1653	2288	48408	36377	4488	2349	2217	0	3679	95354	2105	1817	1850	23647	66335	1611	0	1135	35498	2825	3123	1519	1474	50974	0	3441	1342	1293	83854	58703	4389	4405	46809	9394	40634	7387	43205	82259	8069	19354	34566	3773
6137	7861	9.23	352.144	C17H24N2O4S	ION=[M+H]+	0	618	0	776	17484	4737	0	2793	0	0	0	12119	0	0	0	8063	9767	1716	0	0	14430	0	1061	793	0	5775	0	0	0	486	15478	11085	1075	0	11956	1846	12660	1415	11887	7394	1508	7900	10356	1562
6215	7955	9.36	352.144	C17H24N2O4S	ION=[M+H]+	38371	35720	39018	46404	230582	32896	4423	38565	116013	9343	76309	123902	30575	36010	42173	79607	132288	38243	32579	14348	71982	141402	85203	30154	11991	117713	16239	129553	158939	12403	54179	78668	4547	146663	49584	6914	141442	6948	68860	67365	6433	134603	120517	3743
6153	7881	9.24	336.17	C17H24N2O5	ION=[M+H]+	0	580	515	569	6291	2164	6700	1069	0	863	1172	5211	0	763	688	3326	3797	725	837	0	6643	0	754	532	5226	2590	365	0	0	352	6753	4147	7820	0	4856	18202	6298	12040	5188	3208	12249	3153	4407	16211
5455	7081	8.19	368.139	C17H24N2O5S	ION=[M+H]+	597	1117	0	0	1443	781	0	2278	860	0	1140	1998	1673	0	1579	702	1997	762	1330	1033	1080	1047	914	0	0	1209	0	493	1066	0	819	1635	0	476	1261	0	1073	0	1023	686	0	575	1072	0
6304	8068	9.51	368.139	C17H24N2O5S	ION=[M+H]+	0	1205	0	0	0	0	0	2518	2355	4895	40049	0	0	0	0	0	312	0	2319	5806	0	15753	38435	0	0	0	0	15431	5836	0	0	60700	0	48022	0	0	0	0	0	0	0	0	15131	0
3808	5009	5.74	352.165	C17H24N2O6	ION=[M+H]+	1112	797	678	590	1957	3335	3221	1045	13471	3346	40209	2615	735	428	995	800	1168	930	588	658	1999	1137	1036	811	1510	661	460	17830	1431	571	3352	2173	2115	17685	1652	8155	984	6376	1759	1714	3437	673	906	3384
2372	3191	3.88	368.16	C17H24N2O7	ION=[M+H]+	779	0	0	570	7597	1178	45725	734	19733	30598	50879	25731	483	0	0	17176	29705	633	0	2332	18059	11629	9769	489	42758	18900	0	12340	10939	439	0	12742	24924	17125	18765	25750	13900	26383	14483	4428	68130	6218	23462	29279
4010	5247	6.01	368.16	C17H24N2O7	ION=[M+H]+	2434	0	0	0	0	0	807	18030	1938	6632	0	0	12676	1312	1586	499	0	0	11816	2526	0	0	1984	2363	0	765	0	0	6719	0	0	0	939	0	0	2003	0	1301	0	718	516	0	0	661
1560	2203	2.47	400.129	C17H24N2O7S	ION=[M+H]+	84035	81373	70491	85040	2512	0	0	81870	19587	2711	63085	1224	73772	82792	68428	559	0	73644	61725	10837	0	39497	28833	65246	707	0	47164	31050	39872	40503	0	0	0	49743	0	0	0	0	0	0	0	0	0	0
2181	2951	3.59	400.129	C17H24N2O7S	ION=[M+H]+	23187	27051	19210	31112	2208	1059	0	12739	7206	1888	13245	1749	32862	16004	21302	1285	1482	25267	22885	9381	1087	10411	7791	29495	1734	1797	38510	6631	7586	48637	920	1605	0	11434	1344	0	1214	0	721	1296	0	5836	2260	0
2775	3712	4.42	400.129	C17H24N2O7S	ION=[M+H]+	1668	1047	819	1217	15127	7233	1581	1125	1999	570	3351	26083	1925	1173	1089	10506	21977	1018	831	1845	17422	1749	1801	1226	0	20856	1366	1586	6872	1328	16307	24777	3544	1556	24976	0	18643	2287	18210	15777	2945	7872	23386	2389
5177	6766	7.72	400.129	C17H24N2O7S	ION=[M+H]+	473	0	0	0	1688	0	0	0	1976	0	540	8215	0	774	0	0	0	1535	0	526	0	0	2887	776	0	321	0	0	0	678	303	0	0	0	0	0	1488	0	399	0	0	373	885	0
1563	2208	2.48	384.155	C17H24N2O8	ION=[M+H]+	24491	19292	19996	30275	0	0	0	22399	12895	14320	26847	0	19990	23818	17655	862	0	19547	14913	2561	0	8069	7609	20142	3517	0	14104	7570	16994	11269	423	491	0	13724	0	0	0	0	0	0	0	0	0	0
867	1339	1.19	416.124	C17H24N2O8S	ION=[M+H]+	0	0	0	0	0	0	0	0	0	0	0	0	0	0	0	0	815	0	0	0	853	1138	0	0	0	0	0	0	0	0	765	0	0	0	0	0	699	0	0	0	0	0	0	0
1513	2128	2.4	416.124	C17H24N2O8S	ION=[M+H]+	3618	3760	2326	5015	2532	0	0	2299	1921	0	8186	931	3175	2509	2667	880	2198	3097	2052	3133	1995	3131	1927	3663	0	4149	3989	3007	3759	3999	1655	3264	0	2758	2599	0	7170	0	1656	1041	0	2576	8635	0
5892	7601	8.82	400.152	C17H24N2O9	ION=[M+Na]+	3826	6196	9871	6788	0	0	0	15101	0	464	0	0	0	15440	10506	0	0	12812	12419	5004	0	0	0	7537	0	0	18937	3583	0	9678	0	0	0	0	0	0	0	0	0	0	0	0	0	0
962	1452	1.44	432.119	C17H24N2O9S	ION=[M+H]+	1183	924	2132	1278	2712	1588	790	2757	1588	726	445	2519	2909	2168	7257	1479	2548	4969	9356	2062	2356	2783	1077	927	0	2166	1611	1880	1026	1026	1575	2699	1048	1867	2782	718	2001	1115	1931	5427	772	1870	3151	720
1275	1832	1.98	432.119	C17H24N2O9S	ION=[M+H]+	6328	2935	5584	6287	1378	2346	0	6922	1994	2359	48645	2884	3124	1446	6756	0	0	4232	8236	2292	1028	16566	7473	1412	0	1220	2016	4167	12499	17129	2639	2270	0	2503	5506	0	1062	0	909	790	0	870	1282	0
641	1038	0.94	408.176	C17H24N6O6	ION=[M+H]+	4562	4609	9811	2874	4931	5998	2517	6806	6028	8924	8354	5772	7481	3583	6253	4549	5315	18151	2095	9428	3207	4916	5960	3858	6122	6951	4735	10223	4183	22525	5978	6693	9820	3843	14425	7091	7406	7599	15301	13167	7477	16303	10328	14816
795	1249	1.11	440.166	C17H24N6O8	ION=[M+H]+	11119	4682	12407	8082	6086	4784	9517	10277	5317	6443	17953	7200	14349	8631	12663	3613	10620	5968	12356	6427	3470	2165	4541	3550	4802	3738	5314	6270	5857	7609	12333	5742	8034	9309	12542	7409	5653	20604	9854	7167	10779	3067	7623	12178
956	1446	1.43	440.168	C17H24N6O8	ION=[M+K]+	0	0	0	0	0	0	0	0	0	0	0	0	0	0	0	0	0	0	0	0	0	0	0	0	0	0	0	0	0	0	0	0	0	0	0	0	0	0	0	0	0	0	0	0
1172	1694	1.77	440.166	C17H24N6O8	ION=[M+H]+	7597	5269	12997	4323	13440	2630	14268	10443	9242	5263	4072	6255	11515	4721	12264	2357	4507	5641	9573	4721	2304	3648	3331	3630	1493	1600	12610	2791	4190	5951	2838	1783	5864	3015	4030	2543	1656	7877	3459	2141	4065	1710	2590	4930
2598	3476	4.16	516.156	C17H24N8O11	ION=[M+H]+	3458	6907	6313	0	0	0	0	6552	692	0	1518	0	5769	2724	7570	0	0	5552	6749	1831	0	2500	1224	3528	0	0	4272	1061	1146	6900	0	0	0	1332	0	0	0	0	0	0	0	0	0	0
2014	2755	3.29	260.177	C17H24O2	ION=[M+H]+	467	582	679	413	15496	17042	13937	561	3530	3171	5253	18653	591	847	629	8952	16610	463	688	4920	19373	3754	2680	810	5697	16395	952	2647	6046	409	13795	13137	19449	2256	14176	19931	23534	27013	26091	17256	15527	14823	11414	20181
2825	3779	4.47	260.177	C17H24O2	ION=[M+H]+	1651	547	584	517	15498	24609	7471	466	1788	4779	4278	31359	527	631	736	7683	8413	493	614	3508	12234	1609	4007	524	5868	16365	575	3552	2193	633	20344	8609	6992	3410	23706	22839	23871	12082	9143	20196	18705	11874	13940	9260
4564	5944	6.79	260.175	C17H24O2	ION=[M+H]+	10145	7490	5775	3205	1558	1665	119840	7639	2127	11116	4507	1804	8888	5476	2560	829	3222	5523	5926	4280	1560	2810	4594	6589	3494	2112	6859	4922	5421	3544	3654	3653	4488	8463	3409	2364	1398	1263	2004	3093	1149	1263	3822	6883
771	1221	1.08	276.17	C17H24O3	ION=[M+H]+	383	384	0	0	359	0	498	393	288	704	582	315	604	498	0	264	425	432	0	634	307	426	492	416	528	0	351	501	514	554	591	464	733	423	846	408	546	658	605	684	398	476	430	559
1666	2341	2.67	276.17	C17H24O3	ION=[M+H]+	906	916	999	841	1580	1081	5560	1211	5103	2675	1049	2267	1482	1070	1305	650	954	1105	1233	954	1123	709	963	1331	1798	1045	1007	1108	1260	1062	2275	1718	2530	1593	3532	1377	1297	3568	1327	1363	1991	1072	2113	5108
2285	3085	3.72	276.17	C17H24O3	ION=[M+H]+	935	1290	888	825	2455	1086	1720	1384	1857	3294	2126	1573	2338	949	682	632	1820	2290	1076	1000	715	1950	1824	3413	3235	1314	988	4703	3586	795	2665	759	1848	3347	13382	1555	614	998	695	11753	5354	670	10035	2215
3004	4015	4.72	276.171	C17H24O3	ION=[M+H]+	4628	7563	6320	11866	1671	3062	2772	4009	2495	2698	828	1116	10475	5576	5061	1171	1150	6677	4594	1567	1306	1126	2029	19149	3848	843	30951	2598	1055	24719	1124	1245	1714	2897	1497	1360	582	1254	317	1554	1528	1081	866	2991
3405	4535	5.25	276.171	C17H24O3	ION=[M+H]+	4293	2767	980	1264	4287	6006	6432	3801	6707	3211	5668	6933	889	5180	3842	2421	4129	2565	1867	4392	7180	4448	4897	2447	10160	3372	11398	3771	3774	3037	3829	3644	3093	3028	4271	3563	4314	3085	2594	1805	4179	2712	2111	4020
764	1209	1.06	292.166	C17H24O4	ION=[M+H]+	1249	704	1532	1096	1225	1046	886	1166	2003	1905	1409	732	1302	1187	1140	1306	729	896	618	1041	882	705	1659	2428	936	882	2219	673	792	0	637	787	1534	2776	713	0	1060	905	693	676	1026	1185	1111	799
4548	5919	6.82	292.167	C17H24O4	ION=[M+H]+	0	0	0	654	14672	12102	16072	0	18743	9083	19166	17844	0	0	468	15539	17324	0	0	2117	18201	10576	8817	226	16381	11715	194	15448	15017	296	8741	11427	9921	12702	11870	12469	13845	10682	14111	11302	14611	15969	10504	10298
1831	2532	2.95	308.162	C17H24O5	ION=[M+H]+	1730	7657	3898	8857	0	525	0	2601	794	1171	0	647	10301	5028	4440	0	0	7454	4195	1363	0	1020	765	10161	1066	0	18099	830	383	22792	0	0	0	1124	0	0	0	0	0	0	0	0	0	0
1049	1546	1.58	356.147	C17H24O8	ION=[M+K]+	12645	4816	4190	2654	1169	444	466	5615	5898	432	5237	0	6739	5891	1924	987	3393	4645	12174	3594	713	1274	4826	1632	0	2551	4816	1853	4125	1710	1941	3791	662	2170	473	0	0	0	0	1697	0	701	1914	0
1452	2043	2.32	412.137	C17H25N4O4PS	ION=[M+K]+	17880	14485	23052	6196	3336	1024	0	46039	21097	525	12954	1670	23092	9550	4849	1205	11000	30558	15954	5921	0	5947	14611	3696	250	5798	12272	19868	14644	15769	4228	1598	0	8222	2677	603	173	0	0	932	0	1138	2332	0
598	984	0.76	514.109	C17H26N2O14S	ION=[M+H]+	3543	1392	1247	1027	6367	1049	7395	0	5329	3485	3750	4574	2833	1650	5406	1260	2733	1345	2999	1550	6877	2194	2759	2801	6280	2440	0	3112	2398	0	655	1187	0	6938	0	1481	965	1606	0	567	913	583	685	900
5351	6968	8.05	354.16	C17H26N2O4S	ION=[M+H]+	0	0	0	0	2257	889	0	1134	1135	0	3760	2091	0	0	0	0	1820	0	0	0	913	0	1093	0	0	1108	0	4793	1346	0	1552	1676	0	0	1061	0	998	0	1509	1007	0	739	0	0
5469	7097	8.22	354.16	C17H26N2O4S	ION=[M+H]+	16514	1827	929	1457	62513	46302	3036	4066	7748	0	79149	67111	1791	920	4763	13866	42108	3736	6168	3988	45229	8940	7599	2110	2853	24996	1062	9640	10954	998	55098	66614	1730	3523	48193	5292	38721	3776	29561	20820	2772	15209	42675	2503
6085	7807	9.16	338.186	C17H26N2O5	ION=[M+H]+	430	0	0	0	4105	2026	5054	0	433	456	3340	4593	0	0	0	1199	2777	253	297	0	2711	340	445	0	2473	1675	0	0	0	0	2211	2829	3614	0	2344	5309	2083	4839	1662	1565	4660	1156	2721	4872
6477	8253	9.86	338.186	C17H26N2O5	ION=[M+H]+	5499	2330	1365	1441	1129	1476	3402	1118	7477	16857	1221	1825	3073	700	2168	821	1231	2083	2882	1073	698	4359	3284	1914	64336	967	1170	4462	12528	1291	786	1245	1640	2704	1440	4260	747	2217	674	1108	2716	625	1133	1989
2412	3244	3.89	370.155	C17H26N2O5S	ION=[M+H]+	0	0	0	0	8589	10703	0	1028	0	0	0	5765	2129	0	0	0	6212	1852	2278	863	0	0	0	1968	0	0	2801	0	0	6958	10531	10297	0	0	5927	0	3909	0	5054	4288	0	2582	7795	0
4166	5431	6.25	370.155	C17H26N2O5S	ION=[M+H]+	13650	11260	8085	9700	2169	2807	0	4357	4184	0	1837	3287	14246	5835	6832	1179	1960	10960	7633	2409	1039	3746	4440	13812	1049	2141	15208	4747	6506	23062	1232	1473	0	4104	1928	0	1543	0	1158	1688	0	1313	2285	0
4640	6053	6.93	370.155	C17H26N2O5S	ION=[M+H]+	278554	213275	206661	146803	212947	108202	20324	189681	118171	20473	149025	224014	175739	104888	240648	133446	206498	225618	209257	77379	106686	255501	127982	110765	20294	216232	86453	127791	212280	117411	221475	222969	18512	121505	217642	19675	112609	17833	106294	247942	19264	120190	229445	17714
4785	6245	7.15	370.154	C17H26N2O5S	ION=[M+H]+	34376	3084	5109	10187	19697	5634	0	6755	24220	2290	7972	23038	5355	6592	5429	6351	15688	3196	3621	1835	9016	39820	22986	8514	2082	14690	1799	26896	55513	2435	0	15481	0	7913	13226	2091	10373	1851	13685	16154	0	9863	9152	0
4449	5783	6.63	354.181	C17H26N2O6	ION=[M+H]+	67160	23313	20623	36170	8749	7272	16503	8865	32674	72510	8002	8264	33295	17125	23399	7297	8148	24194	21660	25504	6677	38893	32722	36497	89963	7149	39886	43020	41902	34568	2530	4672	7487	33833	6348	15540	5062	11776	4141	5259	20324	6189	6826	10188
2131	2895	3.5	386.15	C17H26N2O6S	ION=[M+H]+	2750	0	1915	1416	1759	1744	0	2140	1903	0	1572	1075	1297	1636	1692	1038	1504	1427	1660	3085	886	6467	2892	1813	0	0	2110	2537	4671	1596	0	9383	0	3910	4689	0	1102	0	1088	1494	0	0	2186	0
2222	2999	3.65	386.15	C17H26N2O6S	ION=[M+H]+	102171	64733	54794	39411	90420	34986	3450	67758	44911	9204	20370	103690	53800	37021	69057	34345	91657	56460	49686	31873	39463	111758	69284	37638	13156	61480	19801	67510	141848	35863	67256	51215	8001	55069	63339	9649	48472	9886	60709	74289	10740	34483	59442	3469
2596	3474	4.17	386.15	C17H26N2O6S	ION=[M+H]+	19072	3937	4377	4951	13507	3215	0	4722	10334	0	2512	9237	6961	3002	5502	7171	11579	5776	3034	3581	4500	0	12166	6534	0	6004	2146	16210	16232	2410	3536	5225	0	16298	5889	0	3842	0	4629	4512	0	4882	5372	0
4373	5683	6.54	386.149	C17H26N2O6S	ION=[M+H]+	7647	1218	1838	3130	653	0	0	1251	3996	0	1215	0	3652	1222	3048	561	387	1758	3231	3542	0	1565	1361	2569	0	0	2817	2738	9282	2238	0	668	0	938	783	0	0	0	0	0	0	0	0	0
2145	2914	3.5	370.176	C17H26N2O7	ION=[M+H]+	2444	640	0	614	1947	1296	4782	840	0	2279	0	0	0	906	597	0	841	879	831	1280	992	2041	1166	0	3473	526	895	870	1826	0	2426	522	0	1516	2565	0	675	745	0	0	714	689	2115	778
4365	5675	6.53	370.175	C17H26N2O7	ION=[M+H]+	4358	0	0	1958	0	0	0	0	2657	1361	0	0	0	0	0	0	0	1260	0	2644	0	1137	1223	1235	2132	0	1332	0	6016	1143	0	0	680	776	0	0	0	0	0	0	0	0	0	820
1724	2405	2.8	402.144	C17H26N2O7S	ION=[M+H]+	3222	2473	2049	2511	1863	2163	0	2466	2126	0	1561	1387	2865	2191	2216	0	0	2168	2318	5581	0	5049	3219	2856	0	0	2854	2348	8013	3354	2507	3216	0	3499	0	0	0	0	0	2796	0	1209	3639	0
2202	2973	3.64	402.144	C17H26N2O7S	ION=[M+H]+	7868	4673	2831	6492	1529	809	0	3894	1763	0	1775	895	4284	3016	4337	929	1354	4535	3667	3313	950	3110	1785	3784	0	1566	6285	1859	4752	6916	1664	1791	0	4560	1497	0	1041	0	883	1641	0	1109	2483	0
2791	3739	4.45	402.144	C17H26N2O7S	ION=[M+H]+	46604	4292	12016	10794	13043	2131	0	11762	27349	1335	7951	6901	8859	6194	17011	10931	11675	6757	13977	19407	11564	19662	17401	6192	0	12132	4491	23305	52736	5248	22895	24383	3743	9886	17657	0	9746	0	15654	15717	0	11660	16084	2072
3779	4976	5.74	402.144	C17H26N2O7S	ION=[M+H]+	12697	6191	5345	11690	739	782	0	2879	2964	421	658	0	10407	5583	5857	550	589	7380	6082	2635	468	3434	2516	11619	535	439	15408	4902	3238	8418	0	467	0	4549	280	0	0	0	0	0	0	365	0	0
2529	3388	4.08	386.17	C17H26N2O8	ION=[M+H]+	29445	0	0	0	0	3710	6609	0	17417	25790	9256	0	9707	0	0	8349	0	0	13501	15460	10685	0	17778	6729	16249	0	4920	0	0	0	23354	17473	41164	0	17837	15510	11520	9648	0	18396	0	11621	17478	24428
2566	3436	4.12	386.17	C17H26N2O8	ION=[M+H]+	35234	0	12834	13997	18977	4919	8102	12491	22982	29990	15185	0	6816	7244	17816	9826	12970	8773	12132	16563	13726	0	18650	7614	21957	14153	5224	21335	36269	0	27307	24816	49517	0	17689	15678	12450	12871	17653	17726	13577	16606	16258	28126
2819	3773	4.47	386.17	C17H26N2O8	ION=[M+H]+	17423	1438	5637	4865	5637	1947	8990	4643	10200	10073	7904	6519	3528	2757	6238	4394	5488	2830	5342	8619	5757	6960	7876	2513	8406	5134	2144	9359	18886	1815	8125	8265	31082	5029	6011	5912	4708	5712	7918	5452	9728	5304	5182	16151
5125	6694	7.63	386.173	C17H26N2O8	ION=[M+Na]+	1920	4415	3395	2046	0	0	0	4101	0	678	865	0	4158	5126	4535	0	0	3612	5086	1708	0	617	417	3819	0	0	5347	991	345	2762	0	0	0	860	0	0	0	0	0	0	0	0	0	0
3469	4608	5.28	444.155	C17H26N5O7S	ION=[M+H]+	1795	1585	870	831	15708	15975	0	633	22736	1045	59653	2897	1140	689	1214	12397	18061	628	12726	26134	13353	747	4389	5409	0	42220	7459	15060	18882	0	32062	36243	2368	575	39264	742	16118	1765	30976	2484	0	19197	1446	2235
1138	1657	1.76	362.208	C17H26N6O3	ION=[M+H]+	452	1269	1108	716	685	541	566	2916	0	347	528	429	1329	2121	1283	445	0	1488	1644	2214	411	0	423	1982	390	390	915	515	0	558	0	651	0	367	560	403	400	397	0	0	0	405	380	378
1919	2645	3.08	378.204	C17H26N6O4	ION=[M+K]+	0	0	0	0	0	0	0	0	1521	0	2745	3262	0	0	0	0	5412	0	0	2859	2789	1884	2835	0	0	4582	0	938	3288	0	0	6008	0	0	6981	0	2562	0	3372	0	875	0	6525	0
3997	5233	6	378.205	C17H26N6O4	ION=[M+H]+	4205	0	2065	0	6412	834	0	0	9389	0	7727	0	0	0	0	3725	1652	0	0	12029	3200	0	3474	0	0	4069	1037	9276	7257	0	1814	2680	1521	4388	2414	0	6222	0	1954	1530	0	11347	6005	2459
876	1349	1.22	458.179	C17H26N6O9	ION=[M+Na]+	45080	27437	51729	44902	0	0	0	35274	8381	2178	1560	0	21852	25624	6754	0	807	26021	18208	20299	0	2415	3349	27532	0	827	39520	9725	2881	14278	3714	1402	2606	28585	0	0	0	0	0	0	0	1231	1959	0
3548	4708	5.41	262.193	C17H26O2	ION=[M+H]+	0	0	0	0	339	294	942	0	0	176	0	197	0	0	0	146	232	0	0	690	0	505	0	299	545	260	0	0	0	0	321	0	253	0	0	0	189	0	0	291	0	272	0	0
1140	1659	1.74	278.186	C17H26O3	ION=[M+H]+	3704	2671	2216	2141	790	732	1820	2859	1034	2907	2964	1754	2257	2146	0	612	1738	1982	1105	1703	0	1026	1765	2402	4865	1009	2376	1875	5231	2102	1454	1429	2248	1459	0	1274	0	1150	2520	3409	154	826	1544	1724
1422	2000	2.26	278.189	C17H26O3	ION=[M+Na]+	7401	61337	48352	40583	1967	1499	1462	64407	3439	2567	906	1479	61401	79883	51843	1855	1495	48287	54271	23169	2067	3386	4107	75001	2514	1518	39191	3772	2883	25081	1162	1537	1286	3950	1933	938	1382	1593	1839	1243	1687	1757	1442	987
1700	2378	2.74	278.186	C17H26O3	ION=[M+H]+	1110	2986	1197	565	3184	2594	3377	764	1416	1113	1697	4469	2916	1259	673	2192	3889	1028	1622	1578	2859	4687	1393	1220	12893	2873	864	2440	8956	658	3233	3269	14139	1025	6919	2407	938	6162	1147	1023	11565	3698	5374	4590
2348	3163	3.84	278.186	C17H26O3	ION=[M+H]+	4153	3137	2306	2169	994	783	5163	3824	814	5212	2166	1311	3893	3164	691	0	1484	2298	2125	2077	0	1048	1644	3589	3450	812	3217	1625	3426	1638	1983	1368	2723	2390	0	2274	0	1283	1496	2327	740	532	1078	2355
763	1208	1.08	294.181	C17H26O4	ION=[M+H]+	1051	623	0	0	404	1606	501	0	651	978	1193	0	770	935	0	434	674	549	920	1094	407	453	494	742	1426	756	0	890	2051	0	781	598	2441	933	2319	653	0	537	906	719	1085	793	803	1302
1468	2061	2.36	310.178	C17H26O5	ION=[M+H]+	34595	62708	58876	69541	12318	6424	7099	74269	23627	22309	2383	10302	61944	90650	61068	6616	12133	41934	40042	27604	9178	26172	29524	103973	18653	8489	47011	35692	18139	27306	5895	9319	7501	42649	9710	5720	6947	10894	10199	5635	8434	11066	7177	4536
1633	2298	2.63	369.191	C17H27N3O6	ION=[M+H]+	2257	0	0	0	1224	976	1244	0	1024	2481	0	1951	0	0	1813	717	1921	0	0	1128	0	1776	2561	0	4494	1304	0	1130	1549	0	2523	1771	6921	1692	2652	3819	1187	4148	2536	1772	4735	1983	2028	2958
417	731	7.94	261.209	C17H27NO	ION=[M+H]+	1213	1678	6320	1341	1012	0	758	3289	5410	2186	792	0	2570	4511	6519	0	0	2611	2206	0	613	0	1133	502	759	0	5484	709	406	445	0	0	0	2979	368	537	0	220	0	0	0	0	414	0
479	822	9.03	261.209	C17H27NO	ION=[M+H]+	3315	5394	19051	5072	2361	482	1769	9538	14574	6479	2413	388	8243	12255	19166	541	984	8337	5602	990	1626	1076	3682	1095	2131	1773	18517	2024	971	1431	371	1342	340	9180	1101	1378	879	1014	438	0	428	356	385	524
5577	7243	8.35	340.181	C17H28N2O3S	ION=[M+H]+	6476	4119	2132	3005	24733	17698	0	4643	796	1052	0	27623	3707	3432	1849	7700	11758	2659	2071	14230	15009	8775	7927	4197	1005	20326	1706	6542	15241	1773	30042	5611	1349	7876	17851	1212	13339	0	10428	24732	1646	18192	20012	1390
6407	8175	9.74	340.18	C17H28N2O3S	ION=[M+H]+	0	0	0	4140	0	0	0	0	0	0	0	640	1702	0	0	0	0	1094	0	1075	1041	0	0	0	0	0	0	0	0	0	0	415	0	0	1119	0	556	0	529	1061	0	305	0	0
5431	7056	8.13	324.206	C17H28N2O4	ION=[M+H]+	6686	3653	1676	2668	26575	30837	6850	4261	1648	21294	564	31035	3223	3320	2510	8290	14856	2331	1882	11371	14237	6694	8790	5182	36966	18821	3657	7639	13980	2737	38192	5608	32971	8138	16875	53263	16600	2325	13236	20893	56652	18324	22016	33509
4254	5538	6.41	356.175	C17H28N2O4S	ION=[M+H]+	0	12607	18359	2035	1668	0	0	10941	1244	0	0	663	6969	11394	2361	0	956	3110	4064	1028	0	936	0	791	0	713	0	2872	0	740	831	0	0	1285	0	0	819	0	0	0	0	699	684	0
5308	6916	7.95	356.175	C17H28N2O4S	ION=[M+H]+	19661	37628	25752	20756	0	13742	1580	16763	10049	848	11880	30237	21924	13071	1628	11425	24200	10561	10410	2141	18976	13925	6854	11519	1760	22679	9563	13742	21243	10227	26364	22317	2109	7537	25163	1692	19010	1788	17169	23469	1964	0	17208	1768
4264	5550	6.4	340.202	C17H28N2O5	ION=[M+H]+	267	6812	10284	1596	1289	0	0	6700	1130	0	543	709	4714	6928	1714	368	650	2306	3134	785	521	564	518	1090	1476	690	673	2263	681	441	456	415	0	925	522	0	682	0	419	467	0	572	450	0
2049	2802	3.35	372.168	C17H28N2O5S	ION=[M+H]+	0	0	0	0	0	0	0	7458	0	0	0	0	2279	0	0	0	0	0	6342	0	0	0	0	1692	0	0	2329	0	0	0	0	0	0	0	0	0	0	0	0	0	0	0	0	0
2510	3364	4.1	372.17	C17H28N2O5S	ION=[M+H]+	13475	2046	1654	1594	10624	6133	857	7309	3360	0	12827	10845	2270	1532	3050	3338	7319	5449	5070	2814	4326	14827	2674	2829	0	4969	1106	7125	0	1154	5462	5301	0	2202	5493	0	2650	0	2736	6018	0	2466	6133	0
2058	2813	3.37	356.197	C17H28N2O6	ION=[M+H]+	689	758	702	279	375	0	0	2756	249	0	0	0	757	1136	1484	0	397	1336	1892	1117	0	0	0	822	3213	202	1086	513	683	0	0	0	0	0	0	0	177	8777	0	0	0	200	208	0
1161	1681	1.74	372.191	C17H28N2O7	ION=[M+H]+	0	408	0	672	7245	1840	15195	6649	3298	7753	4377	13126	1757	1875	2088	4972	9827	2022	2700	4271	8823	4696	4945	1670	9373	6580	0	4184	10831	0	5960	7242	11154	1626	33933	12656	11028	15088	18468	7252	27560	6997	7565	10600
1637	2304	2.61	372.191	C17H28N2O7	ION=[M+H]+	1467	28194	16045	12927	1060	0	701	12348	1673	1020	7063	393	32798	13793	15457	525	716	20526	21083	5180	649	622	513	29059	1652	927	25976	3474	609	28293	778	772	858	3395	630	950	1626	1247	0	0	945	1740	1055	826
1888	2613	3.01	372.191	C17H28N2O7	ION=[M+H]+	1186	4655	3311	1793	1314	1284	1365	6625	630	1249	7147	1596	3566	3429	3805	769	1418	3212	2156	954	1000	573	463	2227	1474	1012	1184	820	2753	2039	1804	1486	8006	527	1331	1620	845	1504	778	963	1470	740	1010	7184
3096	4127	4.82	372.193	C17H28N2O7	ION=[M+H]+	0	0	0	0	0	5692	2250	0	0	0	15384	2809	0	0	0	1651	2615	0	0	0	0	0	0	0	0	3626	4686	0	0	0	0	1617	782	0	2590	5107	0	4340	2987	0	0	1858	0	1421
2768	3705	4.41	388.186	C17H28N2O8	ION=[M+H]+	1459	0	0	0	1161	1103	1580	0	1113	2069	795	954	0	0	0	960	1227	0	0	0	917	0	1309	0	11796	1108	731	1001	0	0	0	0	767	898	1011	1440	820	1320	816	0	1790	856	0	1307
1686	2363	2.73	432.192	C17H28N4O9	ION=[M-H2O+H]+	11698	0	2038	0	1201	1223	0	1160	5021	1482	1409	0	2153	932	4059	1848	2884	1223	2137	25209	881	1910	7411	2454	0	1270	759	6397	7849	0	7140	5777	9374	3531	5566	1370	1833	1557	6400	4655	1479	6127	5222	8034
3768	4962	5.71	364.225	C17H28N6O3	ION=[M+K]+	779	7405	4631	2084	0	0	0	2246	0	0	0	0	10153	2161	5781	0	0	5733	7570	1549	0	0	0	4460	0	0	6043	0	0	11126	0	479	0	0	0	0	0	0	0	367	0	0	0	0
5966	7678	8.96	263.225	C17H29NO	ION=[M+H]+	2383	2734	3307	1642	4162	1002	3123	2248	1180	9243	12454	2904	2784	884	4392	1007	13381	1210	5469	3570	5077	2434	12750	3577	589	7204	2981	5255	17189	1708	5142	3189	2654	12369	1608	5276	2564	578	2101	3149	565	607	2697	3328
5223	6817	7.81	326.222	C17H30N2O4	ION=[M+H]+	1062	0	0	0	3556	2134	1079	0	0	3416	0	5769	0	0	296	1591	4419	0	0	807	3034	1691	1346	0	9360	2822	234	624	2978	0	2731	1125	10693	1003	4070	12589	4533	0	4171	3696	9997	1604	3415	6379
5890	7599	8.81	326.222	C17H30N2O4	ION=[M+H]+	0	1121	0	0	3361	2789	1314	1224	536	2289	595	6634	1160	927	790	3109	3544	710	1063	1780	4277	1807	1482	1046	7231	2879	1194	1242	2990	1079	1247	1764	6671	1147	3314	7954	4469	1057	3898	2204	12350	2494	3836	6341
4814	6284	7.17	358.191	C17H30N2O4S	ION=[M+H]+	0	500	0	0	682	1134	0	0	0	0	0	470	623	0	0	535	632	0	0	990	491	0	0	388	0	1231	0	0	0	0	813	1070	0	0	1000	0	0	0	0	772	0	0	992	0
2110	2871	3.44	342.217	C17H30N2O5	ION=[M+H]+	0	165	0	0	1917	1398	4459	0	1212	3665	1613	2209	168	0	224	1201	2164	0	170	1096	1564	1433	897	0	4472	1843	0	1300	2208	0	2861	2359	4660	958	2537	4871	1893	5284	1936	2313	5153	1327	1859	4557
3481	4622	5.34	342.218	C17H30N2O5	ION=[M+H]+	439	1225	522	536	1661	842	1435	2289	855	996	552	2605	714	674	537	868	710	909	1736	711	2210	885	708	953	2042	1562	1773	828	1093	397	822	1534	788	583	2795	5496	1851	1095	576	1399	5871	1217	1050	3493
4798	6266	7.13	342.217	C17H30N2O5	ION=[M+H]+	0	644	467	0	436	850	684	1450	203	991	642	676	2672	0	1141	0	0	1888	1636	639	550	339	176	457	1566	522	927	614	269	868	328	571	413	250	628	568	242	528	400	0	0	383	0	601
1738	2422	2.82	374.186	C17H30N2O5S	ION=[M+H]+	0	1749	0	0	0	0	0	1940	0	0	3508	1717	1379	0	1932	0	0	5980	18446	0	0	0	1193	5120	0	0	7019	0	1326	4561	0	0	0	0	0	0	0	0	0	0	0	0	0	0
2201	2972	3.65	374.184	C17H30N2O5S	ION=[M+H]+	0	0	8976	0	2317	962	0	0	0	0	1692	1590	0	0	0	0	1453	0	9344	0	0	3201	0	0	0	0	0	0	1364	0	7916	2012	0	0	1597	0	0	0	0	920	0	0	1610	0
2632	3523	4.21	374.186	C17H30N2O5S	ION=[M+H]+	29832	128832	102900	47260	7117	1681	0	95988	10782	0	0	11963	109893	47867	134658	0	0	139281	125990	53392	0	40813	8576	52198	0	9214	54451	15313	13179	162539	8649	0	0	8386	7953	0	0	0	0	8706	0	0	7912	0
3738	4927	5.66	374.185	C17H30N2O5S	ION=[M+H]+	6120	1449	1169	2524	0	0	0	760	1912	714	0	843	1469	650	879	1054	0	1643	1236	1242	0	2286	1119	0	0	0	1511	1270	2649	3362	0	0	0	1211	1120	0	1219	0	0	0	0	893	0	0
1899	2624	3.05	390.18	C17H30N2O6S	ION=[M+H]+	12032	21654	12892	9750	2697	983	0	9382	3149	0	749	2698	21767	6575	13830	0	2033	15330	14486	4284	0	6150	2794	14627	824	1916	12436	2582	5342	21782	3222	0	0	5960	0	0	0	0	1908	0	0	1501	0	0
1270	1824	1.98	374.207	C17H30N2O7	ION=[M+H]+	46276	59466	57151	43777	6512	1954	6044	55229	11435	38742	3055	6993	50806	35568	52402	2355	5834	62713	52227	42020	6680	38905	13452	38051	20085	3889	35611	23532	39665	67452	8254	4506	8898	14086	12103	8408	5085	12067	8907	4246	8072	3396	3033	4067
1903	2628	3.05	374.207	C17H30N2O7	ION=[M+H]+	5080	12732	6344	6210	942	627	1405	5027	1519	4070	467	1163	12497	4262	7650	653	983	8392	7418	2224	623	2923	1426	10438	5828	765	8081	1180	2010	10410	1159	738	1365	3089	880	1357	559	1622	812	793	1872	834	785	822
908	1393	1.27	406.176	C17H30N2O7S	ION=[M+H]+	0	8608	5068	3226	0	0	0	8898	0	0	0	0	6785	4155	7054	0	0	5884	7904	1975	0	0	0	5655	0	0	1593	0	0	1756	0	0	0	0	0	0	0	0	0	0	0	0	0	0
3706	4886	5.63	494.194	C17H30N6O11	ION=[M+K]+	8761	15954	20001	9993	0	0	0	14633	2888	0	3261	0	15194	11843	18033	0	0	17842	18520	5576	0	5060	3529	10341	0	0	11080	3368	3875	11282	0	0	0	4057	0	0	0	0	0	0	0	0	0	0
2197	2967	3.65	382.236	C17H30N6O4	ION=[M+H]+	1348	0	0	0	0	1099	3703	0	192	398	534	516	0	0	0	682	515	0	0	1298	372	586	838	1039	590	1944	0	390	0	0	964	2779	2689	741	2614	1371	669	0	2132	2850	980	1178	1079	3676
5185	6774	7.75	442.212	C17H30N8O4S	ION=[M+H]+	1832	871	514	3071	19381	0	1464	1408	2543	0	0	0	2500	561	0	6051	635	3022	1400	1519	11184	5669	14751	1838	0	0	1135	10535	4730	1204	0	0	0	5716	0	0	0	0	0	0	0	15867	8367	0
6166	7897	9.28	458.207	C17H30N8O5S	ION=[M+H]+	0	0	0	0	0	0	0	0	0	0	0	239	0	0	0	0	0	0	0	340	0	0	0	0	0	0	0	0	0	0	0	0	0	0	0	0	0	0	0	0	0	0	0	0
4858	6347	7.23	328.238	C17H32N2O4	ION=[M+H]+	1117	19668	3015	2088	0	0	0	16405	0	0	0	620	18163	9396	4941	0	851	18525	14122	2663	594	0	0	5365	0	563	7741	149	0	10681	0	0	0	0	549	0	0	0	0	0	0	0	420	0
3736	4924	5.68	344.233	C17H32N2O5	ION=[M+H]+	599	563	429	370	1908	1054	4662	456	923	1505	436	2537	569	525	567	1221	2496	477	696	7661	1610	818	554	562	3185	3750	445	645	1199	392	1725	1415	4628	636	1206	4134	1468	4450	2901	2551	3314	1101	942	3619
4796	6260	7.14	344.233	C17H32N2O5	ION=[M+H]+	1090	807	556	807	766	650	1126	494	393	934	3154	1997	1039	535	763	919	0	672	866	0	1114	459	487	620	513	2179	611	3498	619	220	666	6222	1361	425	1658	2133	3981	5224	2448	1767	1264	1000	1874	8179
5756	7451	8.64	315.241	C17H33NO4	ION=[M+H]+	32332	38350	35884	23958	27564	21321	0	34281	19809	0	31531	29255	34572	23880	33085	26192	27473	34379	36490	21068	24147	35981	22570	22811	0	27933	22578	21172	27378	35712	28838	25906	0	23651	27962	0	23956	0	23376	27721	0	24616	28365	0
6027	7746	9.04	346.227	C17H34N2O3S	ION=[M+H]+	3508	9886	4485	3364	1783	1368	0	5875	0	0	3293	0	4577	5265	6236	1923	3865	3045	14156	1786	1713	1146	0	878	0	2209	0	0	5013	0	0	1829	0	0	0	0	0	0	2129	0	0	0	0	0
2867	3831	4.53	346.249	C17H34N2O5	ION=[M+H]+	740	0	0	0	1843	3765	9002	964	0	656	944	1574	0	0	1257	618	2261	0	0	1780	1540	1432	680	0	6593	1368	0	652	1738	0	2400	1410	2444	0	1208	2828	1024	1709	773	1053	1677	1004	1554	1428
2946	3930	4.66	378.239	C17H34N2O7	ION=[M-H2O+H]+	21929	10527	35191	19999	3300	1241	3214	2982	30850	72853	2693	2172	3068	5559	5046	1410	2533	5752	5196	5679	2147	30319	13169	2317	14689	1620	2351	22988	26020	0	4415	2024	5731	18409	4062	6177	2222	6314	3031	1781	6118	1411	2616	3511
4665	6093	7	312.266	C17H34N3O2	ION=[M+H]+	1120	1810	3186	1930	1057	1146	725	2472	1461	0	1361	692	2245	1232	2173	1242	745	2392	2267	2339	1401	493	1755	2411	387	0	3205	778	0	3830	1442	1325	764	2022	1553	778	0	0	610	1025	753	874	938	1484
4900	6397	7.34	370.272	C17H34N6O3	ION=[M+K]+	3069	2287	3540	1930	1660	1646	0	1069	2442	0	1940	1791	3128	2060	4533	0	3366	2798	3663	924	763	3045	2169	2607	0	1506	1381	1899	1938	3699	3475	1840	0	2853	1585	0	1128	0	1070	1472	0	1148	1074	0
226	391	4.25	399.277	C17H38N2O5S	ION=[M+H]+	0	248	226	0	11160	0	568	496	681	149	2467	3233	1730	1126	470	1058	3888	0	1466	695	2750	614	4668	689	2007	1671	1521	1743	668	718	4857	754	751	2959	2090	7618	4177	780	2006	3727	5516	4505	4505	1361
1516	2131	2.42	438.262	C17H38N6O5S	ION=[M+K]+	0	0	0	0	0	0	0	1416	0	0	0	0	0	0	2487	0	0	0	1658	0	0	0	0	0	0	0	0	0	0	0	0	0	0	0	0	0	0	0	0	0	0	0	0	0
4832	6310	7.21	514.314	C17H42N10O8	ION=[M+K]+	1681	3379	5757	4327	1048	897	0	4992	1111	0	1000	0	4108	1839	4337	615	0	4352	2152	1872	758	881	2781	3084	0	1833	3709	720	0	5860	956	1407	0	2590	1441	0	989	0	875	2541	0	1404	2216	0
5962	7674	8.94	494.337	C17H42N12O5	ION=[M+H]+	3883	5293	4529	3214	1755	3012	4334	3771	1923	7856	2882	2731	4323	2388	3437	1199	1538	4631	3540	2341	1764	3314	2004	2967	8157	2778	2225	2292	2867	4095	2527	1616	5169	2130	3516	3660	1232	3660	981	2799	5958	1609	1999	4396
6366	8133	9.64	460.295	C17H42N5O4PS	ION=[M+H]+	0	906	0	0	2359	1005	0	0	0	0	0	0	0	0	0	0	500	636	0	788	0	1316	334	0	0	0	0	0	0	0	2751	0	0	0	0	0	0	0	0	789	0	0	0	0
1879	2604	3.01	316.058	C17H8N4O3	ION=[M+H]+	553515	766975	763748	766942	459092	494686	282648	766975	763057	614530	519015	333318	766975	763901	766849	346662	401503	762438	766975	744399	394227	753360	759978	766975	679539	421146	766091	748474	757181	746432	299566	332036	163995	765841	687295	674181	570501	626758	557130	357230	712427	537447	688352	560947
1829	2530	2.94	452.132	C18H16N10O5	ION=[M+K]+	9326	7953	14922	4312	0	0	0	11584	5497	0	18765	0	18642	6977	18095	0	0	17343	29930	3415	0	5652	2386	3700	0	0	5146	4852	4862	6176	0	0	0	4546	0	0	0	0	0	0	0	0	0	0
543	922	0.46	296.102	C18H16O4	ION=[M+H]+	778	1067	685	556	15223	2499	10183	3170	1602	384	15518	1413	656	589	464	2391	1274	936	4908	0	508	621	862	2047	916	4503	1224	680	0	3859	1162	667	2686	2044	1001	11500	0	6330	15032	3561	1814	898	696	4020
2764	3701	4.39	296.103	C18H16O4	ION=[M+H]+	2209	586	770	0	2813	737	6801	929	2657	4302	4169	2176	465	0	570	804	1320	570	920	743	987	4032	1834	630	2002	1885	532	2268	5834	963	1264	1175	2264	1218	1385	5950	668	5175	2932	2619	3116	704	1624	2822
2990	3998	4.7	296.103	C18H16O4	ION=[M+H]+	2331	827	955	702	3087	2135	9180	1377	2723	6725	3889	2312	1207	493	1812	1169	1735	981	1396	873	1478	4290	2591	1155	1628	1713	967	2846	6144	1297	1500	614	2786	1126	1808	5264	599	2868	1644	3734	4198	1364	878	4346
3554	4715	5.41	296.104	C18H16O4	ION=[M+H]+	4309	5384	663	1018	1991	651	2887	1812	2216	682	5232	557	4103	7966	3748	0	708	2863	4344	2893	263	1310	2684	813	834	1087	1651	1737	3444	973	504	537	1066	2983	599	0	586	2352	1971	1117	879	284	0	1505
4046	5286	6.07	296.103	C18H16O4	ION=[M+H]+	375	8197	0	0	1731	467	2594	5568	13521	38439	2710	0	9614	5210	17649	476	0	2690	12168	4263	190	10322	536	2686	518	737	4952	9512	5308	943	0	317	837	16421	0	3958	0	2026	1635	776	631	0	229	1368
5649	7324	8.45	296.103	C18H16O4	ION=[M+H]+	11307	2856	3482	1010	1521	1372	2204	1722	2793	14235	12176	426	1579	3132	2077	449	568	1719	5002	1989	243	3940	3248	2013	1217	2058	2917	9391	4851	2469	2407	2907	1255	3342	360	2623	340	1501	1127	1004	890	153	452	1197
6092	7815	9.15	296.102	C18H16O4	ION=[M+H]+	52329	0	1045	0	1192	0	1523	784	27593	228596	42825	277	0	0	0	0	0	0	871	4715	0	27639	22454	0	2024	547	0	85425	7193	789	593	0	673	17220	0	2748	0	1312	1127	0	591	1426	0	1086
6258	8016	9.43	296.102	C18H16O4	ION=[M+H]+	140464	2044	1540	1133	2064	0	1758	1523	56086	189334	92486	1069	1386	1799	2122	581	826	1277	2602	10255	546	39160	69286	1068	7088	813	1188	70970	75229	2898	5156	1284	641	55142	547	2983	879	2024	1108	572	605	0	689	1323
2281	3081	3.74	312.101	C18H16O5	ION=[M+H]+	1098	0	0	0	2175	6801	4481	0	0	1338	0	1482	0	0	0	1461	5557	0	0	1525	1478	0	451	0	22399	1440	0	7028	762	0	14055	6656	15662	0	17042	39623	4852	10539	1479	1564	5251	1503	3491	60570
3037	4052	4.77	312.1	C18H16O5	ION=[M+Na]+	2332	3382	2114	0	4624	9877	736	797	2244	15556	7331	32172	6439	1424	1396	3014	41882	1364	3003	2601	0	4289	6908	2385	2739	6251	1632	9189	1551	1302	1565	0	6614	10334	5726	40468	9464	63974	7713	24238	21105	18351	14963	60652
465	804	8.73	328.095	C18H16O6	ION=[M+H]+	0	0	0	0	0	0	19992	111	0	0	0	0	0	0	0	168	0	0	0	4989	0	0	0	0	0	0	0	0	0	119	0	0	0	0	0	0	0	0	0	0	0	0	0	0
5092	6643	7.58	328.095	C18H16O6	ION=[M+H]+	0	217	236	0	0	0	769	158	0	197	0	0	0	222	177	185	0	172	197	4057	0	256	0	0	0	0	0	0	0	0	0	0	0	123	0	0	0	176	0	0	0	0	0	0
385	673	7.29	344.09	C18H16O7	ION=[M+H]+	0	0	0	0	0	0	598	0	0	0	0	0	0	0	0	0	0	0	0	3953	0	0	0	0	0	0	0	0	0	0	0	0	0	0	0	0	0	67	0	0	0	0	0	0
3164	4229	4.92	344.09	C18H16O7	ION=[M+H]+	1820	26840	82274	30363	0	0	21388	10063	112732	65578	23197	0	64427	7469	37131	0	0	9677	7440	188371	0	43091	16734	227791	8705	812	30107	3519	50666	37868	0	27461	0	5499	0	0	0	22230	34557	0	0	0	0	0
3406	4536	5.21	344.09	C18H16O7	ION=[M+H]+	645	2939	8104	907	772	337	1338	642	5291	5430	8546	982	2679	2223	595	1094	712	1578	447	339394	784	1857	3559	4453	105160	851	1070	1264	7233	588	0	694278	734	1744	0	468	366	315781	273286	876	713	595	539	505
3715	4896	5.64	344.09	C18H16O7	ION=[M+H]+	0	0	372	0	0	0	334244	0	0	249	0	0	0	0	0	0	0	0	0	7405	0	0	0	554	486	0	0	0	444	0	0	0	0	0	0	0	0	953	907	0	0	0	0	0
4104	5353	6.14	344.091	C18H16O7	ION=[M+H]+	0	0	0	0	0	0	134528	0	0	0	0	0	0	0	0	0	0	0	0	0	0	0	0	0	0	0	0	0	0	0	0	721	0	0	0	0	0	0	0	0	0	0	0	0
4270	5556	6.39	344.09	C18H16O7	ION=[M+H]+	0	1307	4822	297	0	0	355612	0	0	0	0	0	1567	0	685	0	0	555	0	31166	0	0	0	4244	0	0	0	0	0	537	0	536	0	0	0	0	0	236	172	0	0	0	0	0
2216	2991	3.65	360.085	C18H16O8	ION=[M+H]+	24688	2002	0	0	986	7293	3165	0	111997	49735	27703	4092	7450	4148	0	1655	1567	5752	4018	13537	1459	16198	55483	0	3679	2308	2081	6812	82240	2059	0	0	1921	12568	0	1182	0	0	561	1227	0	0	0	0
2557	3426	4.11	360.085	C18H16O8	ION=[M+H]+	213881	160383	273770	24272	26968	18345	224270	187101	731351	753804	391562	30134	324108	299086	24518	16465	87116	449185	535356	344012	24075	732526	294875	252116	176229	28667	282214	737394	632342	174224	19523	434315	14364	204824	75660	51827	56739	380511	235629	22503	21123	13877	16536	43649
2604	3486	4.18	360.085	C18H16O8	ION=[M+H]+	607967	336139	310938	255959	0	0	0	0	766529	0	269305	0	429301	156595	352171	0	0	471367	0	411385	0	0	754668	132997	49760	29888	0	0	757021	0	0	44808	0	738296	0	0	0	19079	22993	0	0	0	0	0
170	279	2.96	376.079	C18H16O9	ION=[M+H]+	16562	648	628	0	15727	45467	29514	0	17609	15816	312598	60989	1150	830	750	40882	13273	1155	766	11704	12727	9743	13970	0	55461	47386	395	1353	19878	631	4232	11642	26259	2469	7142	14265	17500	14380	5709	30934	10565	3596	6424	9798
3516	4667	5.38	374.1	C18H18N2O5S	ION=[M+H]+	1441	25800	103327	9191	0	0	1283	5065	36207	29616	3121	0	35660	4804	10239	0	0	18971	4539	63163	0	14794	6802	48934	1623	298	8907	1054	22279	7304	0	9214	0	1892	0	0	0	4018	3767	0	0	0	0	0
2269	3067	3.71	366.144	C18H18N6O3	ION=[M+H]+	391	0	0	0	7999	1263	4171	0	443	1128	799	3955	413	0	0	6446	5876	486	0	1640	3523	555	572	0	11187	2927	0	635	1628	0	1175	1032	1815	570	992	2392	1473	6876	1647	2803	7934	3221	4379	2611
3343	4456	5.13	366.144	C18H18N6O3	ION=[M+H]+	846	788	783	716	14784	11229	27318	847	1391	1774	2961	21567	690	881	948	9463	18212	549	475	1081	11036	2090	1663	668	17488	16283	540	2044	918	610	21200	16437	32791	1898	15665	43739	12850	34333	13454	20958	36743	8890	14024	32211
3898	5111	5.85	366.144	C18H18N6O3	ION=[M+H]+	643	558	715	500	5392	1397	4313	645	1034	5635	1549	7325	1084	973	1748	4075	5782	609	881	1110	3127	2468	2488	498	13554	5618	786	2811	5818	0	3159	2915	3059	2345	2261	6184	2129	9257	2491	3906	12169	2441	3253	4392
110	160	1.82	410.085	C18H18O11	ION=[M+H]+	4792	0	0	982	6079	3395	5096	0	3652	4286	7025	8763	0	0	0	4345	4014	0	0	2430	2864	3339	11823	4468	3060	4765	0	4270	3400	0	3501	1296	3540	5708	5582	6251	3607	6285	3053	4007	2396	2849	6648	5436
1558	2200	2.5	410.085	C18H18O11	ION=[M+H]+	23045	0	3893	2869	44493	26524	36786	0	28858	26466	27067	42497	1099	0	690	31449	31381	1028	0	18033	15549	20236	34376	17258	40012	44624	0	29262	12728	3897	10748	2925	17104	21956	19735	30494	16679	26907	16787	8160	8442	17357	19716	26651
1649	2318	2.63	410.085	C18H18O11	ION=[M+H]+	10674	0	1038	3240	9284	6796	12234	0	8471	6759	17249	9603	0	0	0	8111	8284	0	0	3422	6645	4213	14402	0	7553	8062	0	14315	7373	0	6962	2847	4393	8134	0	19742	6071	0	5900	5968	2049	5653	8172	14249
1874	2598	3	410.085	C18H18O11	ION=[M+H]+	1321	0	0	793	23998	49739	5424	0	1741	1471	4225	21274	0	0	416	3503	2078	0	0	1859	7044	1111	2481	4273	1669	3396	0	2657	850	0	10086	1190	2313	2180	1806	7653	5526	2479	1694	16655	6279	2072	5089	24078
1988	2723	3.26	410.085	C18H18O11	ION=[M+H]+	4894	0	579	2872	7406	9530	10648	0	11888	3112	4323	9319	0	0	0	5758	17073	0	0	3234	2762	1900	8465	14107	4894	5727	0	3387	1436	855	1871	2088	3107	3330	5543	8011	6874	6453	3811	3041	5039	3140	4405	7939
2151	2920	3.52	410.085	C18H18O11	ION=[M+H]+	3274	0	0	971	18188	10825	11854	0	2555	4555	4826	16040	0	0	0	4598	7235	0	0	4566	6726	2173	13673	3042	3270	15575	0	3798	2575	0	6014	2906	5289	4653	9250	16680	12272	6192	8432	8778	3128	6219	7633	14475
2257	3047	3.7	410.085	C18H18O11	ION=[M+H]+	65944	0	3684	14973	31530	86157	162521	0	61401	41047	76975	7544	876	0	0	26840	61138	1038	0	18774	2926	28604	92445	46584	8650	106300	0	127198	45329	3975	32184	7752	69618	41971	11979	57762	5276	2948	2406	8127	1450	41966	49967	6850
2849	3808	4.49	410.085	C18H18O11	ION=[M+H]+	8426	0	0	2531	7926	14590	21298	0	10537	17318	32942	10355	313	0	0	7749	7495	0	0	4692	6659	6201	18728	6937	8768	7177	0	10673	7326	481	14865	6452	11299	24605	9305	22931	11941	10274	8063	6196	5121	6358	10341	11065
3032	4047	4.76	410.085	C18H18O11	ION=[M+H]+	1670	0	0	0	8618	15679	14938	0	2434	2885	3776	22772	0	0	0	6440	3733	0	0	1543	4410	853	2748	635	1134	6380	0	1802	1378	0	7423	1493	8797	2718	3278	57352	6675	4191	2867	4099	2421	5801	5490	5774
309	538	5.79	298.118	C18H18O4	ION=[M+H]+	269	0	495	0	0	958	662	831	2314	559	671	979	816	0	0	250	0	312	0	954	553	492	2254	0	1497	777	598	2033	2759	381	389	266	515	1383	834	1401	582	491	279	0	6036	0	1117	994
4677	6106	7.02	298.12	C18H18O4	ION=[M+H]+	2534	0	0	0	519	3586	0	324	0	0	503	0	0	292	4427	0	0	7897	0	2238	372	2538	0	0	0	0	0	486	0	0	567	0	0	0	0	0	251	0	0	0	0	0	393	814
6061	7782	9.08	298.118	C18H18O4	ION=[M+H]+	149009	32076	67131	21660	19264	20870	34053	43816	51617	222224	69785	14446	17448	26112	47834	6109	13151	19239	34944	27948	12978	46745	90650	34866	80063	18139	28781	66590	91751	62514	37672	52091	8959	54617	5803	14457	16292	13992	3001	5990	16201	3217	18848	26393
6284	8047	9.46	298.118	C18H18O4	ION=[M+H]+	93824	6164	5703	1892	435	0	319	3016	46664	317545	141506	342	5321	8849	18054	0	287	7036	6445	10863	239	58703	34427	2657	3240	286	10249	88974	52010	12762	1633	715	0	14798	0	0	232	535	0	0	0	0	272	278
2600	3479	4.2	314.115	C18H18O5	ION=[M+H]+	368	420	342	0	6334	16895	3612	638	0	472	5540	354	610	354	0	6478	565	317	0	2781	5547	792	369	651	4556	726	0	412	344	251	43576	7709	28111	737	4740	933	2132	497	5972	648	6556	0	578	1873
3047	4063	4.76	314.113	C18H18O5	ION=[M+H]+	3397	632	2053	0	3776	16408	10783	2241	12652	5858	0	6849	4750	574	1381	1394	1868	1028	1385	0	2220	3173	3679	1997	26188	7884	2303	23134	17756	783	1883	0	2896	9240	5866	14958	9270	480	0	3609	9581	980	8776	11506
3163	4228	4.92	314.113	C18H18O5	ION=[M+H]+	616	0	491	0	2523	18554	14560	0	3547	6713	7005	18028	819	0	497	516	2370	0	0	0	330	2187	6829	0	14468	1434	0	4200	5713	0	571	0	4325	5818	11914	18550	3492	0	0	3582	38719	544	1381	30621
3543	4702	5.38	314.113	C18H18O5	ION=[M+H]+	16065	32290	5920	0	2351	3926	8804	51787	23521	25825	13653	7799	26976	18222	15098	620	5701	19364	16829	15608	858	24149	32030	23118	4032	3043	4775	27235	25407	2603	0	0	7163	15027	2853	9100	2212	0	0	2950	6758	693	1179	12225
1561	2204	2.47	330.11	C18H18O6	ION=[M+H]+	1814	1643	1068	992	0	7329	5040	3672	23352	5006	1726	1672	8891	6245	671	2299	1384	980	1676	3992	0	672	2074	10860	19042	0	1106	9138	17105	699	7230	4924	6483	3489	14016	20351	0	5377	1068	648	4812	0	0	30992
2421	3257	3.88	330.108	C18H18O6	ION=[M+H]+	852	2233	1045	0	0	0	0	5885	0	0	0	0	2576	2456	1075	0	0	1861	1279	0	0	0	0	2294	0	0	0	0	0	0	0	0	0	0	0	0	0	0	0	0	0	0	0	0
4736	6173	7.11	346.105	C18H18O7	ION=[M+H]+	4103	13207	11613	8852	0	0	0	12512	703	235	610	0	14477	21719	9215	0	0	19183	16230	3286	0	437	1117	10615	0	0	11606	1768	481	5931	0	0	0	1641	0	0	0	0	0	0	0	0	0	0
3185	4259	4.92	330.086	C18H19O2PS	ION=[M+H]+	0	0	0	0	0	29578	0	0	0	0	15103	37715	0	0	0	0	0	0	0	0	0	0	9453	0	0	0	0	0	0	0	0	0	0	0	27915	0	0	0	0	0	0	0	4614	0
932	1419	1.38	408.082	C18H20N2O5S2	ION=[M+H]+	1713	936	0	514	30491	24259	2371	0	2027	0	12168	2654	1202	0	2800	2067	2272	5962	924	4604	13943	4441	2639	0	0	5958	480	1249	1665	1223	22734	789	1071	564	4706	864	3959	1412	2045	7976	4442	893	7730	7174
3011	4024	4.71	368.16	C18H20N6O3	ION=[M+H]+	2171	839	814	1521	20726	5077	36556	826	9669	6438	0	26112	1148	921	1499	7454	19050	930	682	1063	14579	5730	5082	1052	6607	25588	1562	15380	1801	874	15926	4110	49005	13041	23414	53362	19100	1966	2018	9814	48563	17739	30160	45752
2176	2946	3.58	384.155	C18H20N6O4	ION=[M+H]+	7391	5980	4500	9052	874	453	1375	3118	1930	8113	1365	571	8895	4014	4834	396	690	6689	5638	2356	387	2605	2154	7835	9739	718	10239	3307	2016	14107	0	672	1000	3452	530	692	537	1093	0	539	957	693	861	989
788	1241	1.1	400.151	C18H20N6O5	ION=[M+H]+	3851	2537	7236	5434	1859	1209	1553	4904	2225	3052	2679	1167	5215	4251	2620	2132	1627	5090	2961	3108	1937	1629	3855	6877	2535	2524	5772	1592	785	3912	754	1168	928	3961	2282	819	2911	916	1375	894	1256	1642	3287	1875
128	199	2.17	460.085	C18H20O14	ION=[M+H]+	2093	2176	1725	475	0	1220	2381	3736	24953	0	3778	0	1029	0	0	0	3856	2120	2020	641	0	0	3944	0	0	2630	1247	8577	4935	1736	0	0	1135	1100	0	0	0	0	0	0	0	0	0	0
1816	2514	2.91	268.147	C18H20O2	ION=[M+H]+	9702	1206	4159	5350	7611	4298	4715	4491	7605	3259	2053	4490	2717	1462	5354	7289	5718	895	4947	11502	7452	1152	7204	1403	5112	6679	1345	10115	9111	742	6892	5772	5748	6646	5189	4331	6040	5489	6316	5423	6993	8586	7543	6334
2139	2903	3.52	268.147	C18H20O2	ION=[M+H]+	566	326	0	445	3962	1311	0	533	566	0	633	1564	0	545	465	4382	2448	0	0	1747	2776	682	928	660	0	2272	685	932	1002	0	1077	1449	0	652	970	0	1627	0	1499	1629	1952	2862	2805	0
1335	1900	2.07	284.141	C18H20O3	ION=[M+H]+	534	382	436	602	5590	6046	4143	0	645	930	719	4184	0	0	476	5572	4891	0	222	1516	6196	877	1123	0	1828	5813	494	1242	481	373	2117	4051	3763	704	4045	3596	4675	4177	4060	4017	5505	5285	4976	5477
1576	2222	2.52	284.141	C18H20O3	ION=[M+H]+	764	0	0	662	1619	756	1113	0	4791	1480	4551	706	585	594	630	4510	3818	0	0	0	6063	1091	3926	733	1228	4365	0	1972	5151	358	1370	4428	5798	1232	5942	1237	4581	1022	3653	1139	2428	1990	5048	5311
3290	4383	5.07	284.141	C18H20O3	ION=[M+H]+	1919	2290	3197	2532	869	0	746	2553	692	696	906	819	3817	3832	3184	713	973	3815	4139	1477	879	449	1055	3418	634	844	4443	764	549	2294	823	0	772	1182	642	0	906	909	1198	690	867	910	725	709
3943	5167	5.91	284.141	C18H20O3	ION=[M+H]+	0	0	284	0	14248	21314	13823	0	1152	2289	1211	31711	0	0	485	13838	24920	396	396	1470	21968	1468	2268	430	12231	16278	538	998	3980	228	21470	18036	17448	485	16771	33476	14741	28854	26373	15449	30187	9737	9250	16251
1065	1563	1.6	348.119	C18H20O7	ION=[M+H]+	17587	14752	8492	5124	1572	4299	5420	16739	18571	4402	10684	550	7584	3476	2255	1217	12715	10718	12491	7816	0	6116	8471	3422	859	7016	7794	15774	11557	10581	5920	1326	12976	4005	1331	3470	0	0	0	899	0	1944	2287	0
1181	1705	1.82	348.121	C18H20O7	ION=[M+H]+	2269	2758	5760	1823	0	0	0	7409	4692	1961	2543	0	3887	11691	4697	0	0	4739	13274	4927	0	0	6040	8229	521	0	5563	4330	4863	4252	0	0	0	6565	0	394	0	262	0	0	0	0	0	0
3106	4142	4.86	332.103	C18H21O2PS	ION=[M+H]+	688	823	0	0	0	0	0	1485	715	0	0	0	1089	0	0	0	0	643	460	0	0	0	1886	0	0	0	0	0	914	0	0	0	0	0	0	0	0	0	0	0	0	0	0	0
3922	5140	5.91	364.071	C18H21O2PS2	ION=[M+H]+	31668	51041	55321	0	1740	4835	0	23973	13209	3866	64024	39093	99432	18574	24698	1237	41481	20974	73484	19140	0	16175	38393	52315	0	5121	52536	45528	46853	11553	0	0	0	40804	4424	1352	6335	1435	8306	22751	0	2743	7882	1412
2487	3335	4.06	380.066	C18H21O3PS2	ION=[M+H]+	6995	3797	4579	0	442	765	0	5537	1398	0	15527	0	19544	3946	1939	0	847	1192	8105	701	0	445	618	1778	0	0	1165	876	11877	11183	680	0	0	911	0	0	138	0	0	0	0	0	0	0
1319	1882	2.06	396.098	C18H21O8P	ION=[M+H]+	0	0	0	0	5157	3883	0	0	0	0	1162	4793	0	0	0	2780	5835	0	0	644	3382	0	0	0	0	4566	0	0	308	0	2545	3453	0	0	3415	374	2401	0	2712	3995	0	2129	4645	467
1168	1689	1.76	346.155	C18H22N2O5	ION=[M+H]+	1212	0	0	0	14990	7030	859	0	2682	0	3919	4548	0	0	0	1016	4516	0	0	2837	7113	1895	1215	0	1404	3339	0	2318	2825	0	3183	4786	0	1347	5050	1863	3308	2273	5158	9658	0	5074	6191	1661
3435	4572	5.28	426.108	C18H22N2O8S	ION=[M+H]+	7860	2550	1242	2777	6282	1958	812	635	3275	0	25801	8438	10112	704	5559	2001	9728	0	0	2386	3171	5465	2755	0	0	3088	0	1195	7915	1022	0	2514	0	3889	0	450	549	0	853	0	0	2252	1927	0
602	988	0.76	498.134	C18H22N6O11	ION=[M+H]+	2988	2288	6804	2844	4333	3503	7756	3659	2847	5163	5862	9316	3838	7938	4057	11977	10890	2572	1608	3842	0	1582	4795	6012	7918	9252	4133	7699	0	0	2771	5427	1772	10012	1662	5795	5040	5235	2498	2038	6971	0	3219	3746
1614	2275	2.59	370.176	C18H22N6O3	ION=[M+H]+	0	0	0	0	2153	1390	2531	0	554	1576	379	2151	0	0	0	902	1704	0	0	471	2319	1805	521	0	1942	1253	0	795	0	0	2290	1788	2988	0	3726	5332	620	9315	2832	2963	4699	771	530	4172
2441	3282	3.95	370.176	C18H22N6O3	ION=[M+H]+	66887	38702	40367	35213	47410	30261	113162	42126	39314	137994	27337	60925	36455	23986	41060	30996	48452	38534	31798	20784	30820	76036	43772	31160	130785	44402	26407	43134	52638	28858	31700	39105	100979	38684	38738	53863	27263	96705	33252	44219	74342	29825	41851	61797
595	981	0.75	498.115	C18H22N6O9S	ION=[M+H]+	5469	2166	0	1970	10223	0	8624	2552	5997	0	4232	7624	3195	0	4312	0	0	2176	2797	0	10873	3466	0	3902	6217	0	0	4332	6484	0	0	0	0	0	0	0	0	0	0	0	0	0	0	0
1869	2591	2.97	254.167	C18H22O	ION=[M+H]+	7282	2347	3416	6031	5014	3597	3442	3914	6666	5359	2760	3468	3078	5185	3862	4884	4167	2384	2460	7405	5684	5508	7684	3416	4509	5008	1978	6637	5602	1712	5117	5136	5872	6908	5760	3438	5218	3994	6225	4671	3364	6080	3507	4031
2013	2754	3.3	254.167	C18H22O	ION=[M+H]+	5857	2163	2384	5412	1031	783	0	1837	2750	2136	781	703	4407	2446	3063	731	698	2950	3019	3244	729	2115	2648	6609	3822	696	8646	2968	2630	6695	802	956	1042	2889	879	0	582	678	822	741	815	846	729	768
2391	3219	3.88	254.167	C18H22O	ION=[M+H]+	7643	3353	3645	8229	2296	2304	1102	3141	4041	3335	2057	1027	7376	3768	4584	1853	1598	4864	5114	6021	1900	2957	4313	10073	5746	1917	14947	5138	3991	9985	2113	2799	2130	5199	2135	0	1964	1558	2045	1620	897	2218	2082	2009
2507	3360	4.06	254.167	C18H22O	ION=[M+H]+	1497	0	524	1035	1942	4412	0	888	3253	2602	4694	1130	660	670	794	2222	1929	799	1200	2893	1953	732	1577	1549	0	3051	2670	2479	2088	0	1980	1888	2009	742	2958	0	1564	3801	3940	895	0	2821	879	2440
4502	5851	6.73	254.167	C18H22O	ION=[M+H]+	613	495	0	0	4695	4409	5114	495	2790	1984	3373	4861	520	577	1173	5102	4338	419	578	4278	4505	2664	3623	642	5232	4470	545	4101	4103	0	4708	4683	4077	1978	3925	3979	4820	4562	4348	4329	4679	5220	4911	4196
5284	6891	7.91	254.167	C18H22O	ION=[M+H]+	2152	521	646	794	6506	5007	5657	461	4089	3128	3457	7317	408	609	740	3715	6323	573	659	1497	6934	2807	3366	761	5039	5618	442	4011	4859	250	5556	4907	5300	3397	4644	6415	5919	6695	6153	4501	6086	4250	4255	4939
1351	1918	2.13	270.162	C18H22O2	ION=[M+H]+	1984	6444	5993	5718	1317	855	762	7097	1593	1518	598	1025	6696	8311	6529	940	1031	5544	5882	3458	1126	1935	2174	9139	1520	920	5562	2196	1313	2657	551	1092	837	2487	945	644	777	1051	1124	831	980	1321	1075	0
2573	3444	4.14	270.162	C18H22O2	ION=[M+H]+	8231	1288	1930	4255	5108	2462	1468	2425	7961	3408	3227	1208	2513	2419	4192	3531	3524	1621	3677	8441	5565	4234	7127	3811	3014	4222	2918	8178	7751	1473	4880	5351	5459	5604	4610	2337	4329	2117	5310	3655	2017	5286	4260	3589
5752	7447	8.62	270.162	C18H22O2	ION=[M+H]+	1686	2280	1654	2547	443	621	0	2854	3655	2286	3205	502	1433	9429	3747	521	597	3492	2811	1749	538	997	2254	1889	684	0	3227	1967	885	4252	0	756	559	1360	0	522	579	554	0	413	0	0	0	0
3589	4755	5.47	286.157	C18H22O3	ION=[M+H]+	653	389	0	0	5812	1688	2395	434	545	553	600	2558	543	0	418	4622	3313	431	417	3531	4903	546	833	505	3461	3840	442	692	1271	398	3912	2061	2293	591	2244	1838	2741	3131	3413	2581	4604	6044	4215	3249
1492	2104	2.39	302.152	C18H22O4	ION=[M-H2O+H]+	559	473	461	0	1822	696	1188	658	4010	1285	4311	897	712	550	511	5395	5582	477	491	7508	8862	874	3213	712	1460	4971	717	1764	5824	0	1400	5710	7500	1048	7745	1304	6312	1353	6814	959	3315	2613	6503	7584
5368	6985	8.06	302.152	C18H22O4	ION=[M+H]+	0	1469	0	0	290	0	0	0	258	2037	6432	0	1941	1215	907	0	167	230	5655	1008	0	1724	3957	0	0	150	1365	1206	785	0	0	0	0	4418	0	0	0	0	0	0	0	148	0	372
1624	2285	2.6	318.147	C18H22O5	ION=[M+H]+	0	628	1031	801	7021	2079	1120	690	1097	840	1819	837	1078	1008	904	6056	4329	975	497	12481	7607	696	1250	869	1928	5483	841	1680	4179	0	7701	4787	5707	769	4566	1903	4357	2018	4482	5130	2937	7632	6786	6306
4325	5618	6.48	318.144	C18H22O5	ION=[M+H]+	3326	0	1094	0	0	0	0	511	1707	0	0	0	0	0	2687	0	0	0	0	712	0	900	289	0	0	0	291	0	590	0	0	0	0	474	0	0	0	0	0	161	0	0	0	247
2118	2881	3.45	334.139	C18H22O6	ION=[M+H]+	5524	3607	5703	0	0	0	0	2907	744	965	0	0	1611	1271	4449	0	0	2053	4237	815	0	657	0	1216	0	0	2296	923	411	0	0	0	0	1291	0	0	0	0	0	0	0	0	0	0
1254	1804	1.97	350.134	C18H22O7	ION=[M+H]+	536	0	1123	0	0	0	0	0	0	0	0	0	0	0	0	0	0	720	0	0	0	0	0	0	0	0	0	0	0	0	0	0	0	0	0	0	0	0	0	0	0	0	0	0
5373	6992	8.04	438.129	C18H23N4O7P	ION=[M+H]+	2782	2952	4331	3445	0	0	0	7937	231	0	0	0	3171	12190	5814	0	0	5613	7590	2763	0	466	0	3409	0	0	8453	1437	0	4470	0	0	0	0	0	0	0	0	0	0	0	0	0	0
4301	5588	6.47	334.118	C18H23O2PS	ION=[M+H]+	5520	1110	1653	401	274	0	0	563	2341	0	311	295	644	309	3603	0	474	412	802	919	0	1561	0	314	0	182	255	519	909	299	206	441	0	899	206	0	249	0	0	0	0	149	234	202
242	428	4.62	240.188	C18H24	ION=[M+H]+	709	5356	2624	2932	0	1202	0	2544	658	0	0	990	7610	5079	2417	1211	873	3991	3703	3196	1020	613	662	8183	1545	986	9109	729	807	8474	0	872	636	601	775	754	928	610	830	753	706	775	846	0
1305	1863	2.01	240.188	C18H24	ION=[M+H]+	10773	21224	19619	18205	1950	995	1263	21377	4057	4448	0	1639	21715	23011	22247	1041	0	20718	22392	20794	2015	6611	4757	21942	2167	1206	20050	6790	6988	14595	0	1228	1130	5433	1929	1009	1292	1537	1767	1031	1186	1068	1066	1147
1975	2708	3.18	240.188	C18H24	ION=[M+H]+	10743	0	3674	10545	12696	12475	11403	1139	8121	5573	8635	14057	973	2352	1036	15732	15991	4019	3123	5543	15048	4329	5039	1265	8428	11391	3051	6115	7096	0	11825	10114	10985	13265	12010	12822	13699	12278	13061	11140	12339	11375	10614	11061
2105	2865	3.46	240.188	C18H24	ION=[M+H]+	826	1345	767	807	8250	7607	8134	1937	6627	5469	6079	8969	1426	1325	2992	7262	8863	1309	2780	4872	8984	5505	5223	1347	6663	6999	1022	6578	7995	0	10715	8354	7657	4749	9301	10065	9465	9196	9252	7953	8790	7384	6535	7894
3775	4971	5.71	240.188	C18H24	ION=[M+H]+	2510	1552	1400	2580	5061	4486	5035	1481	4410	3029	3392	6063	1182	1251	1925	6605	7600	1917	1848	3657	6409	2440	2787	3270	3218	4688	1882	3125	4738	930	5597	4540	5638	4211	4796	5212	5530	4492	6245	6937	5454	4945	4365	5310
2955	3944	4.67	412.129	C18H24N2O7S	ION=[M+H]+	0	0	0	0	1385	0	0	0	0	0	0	544	0	0	0	2257	2776	0	0	4777	590	0	0	0	0	3177	0	0	928	0	5439	1490	1472	0	1881	0	1168	0	1667	7056	0	1762	3861	0
2815	3768	4.48	428.124	C18H24N2O8S	ION=[M+H]+	0	0	0	0	1150	0	0	0	0	0	811	0	0	0	0	1168	615	0	0	950	461	0	435	446	0	760	318	0	930	0	619	901	0	0	0	0	0	0	0	761	0	1063	1013	0
3842	5048	5.8	380.103	C18H24N2OS3	ION=[M+H]+	0	0	0	0	3596	472	0	0	474	0	618	2377	543	0	413	1838	1437	0	0	370	1401	440	810	602	0	1364	0	577	1448	0	669	881	0	2549	651	0	639	0	845	1428	0	949	1751	0
1482	2077	2.34	372.191	C18H24N6O3	ION=[M+H]+	555	10836	13709	2478	539	0	0	11845	725	989	718	478	8111	12746	13151	340	529	7504	7954	3806	0	728	583	4612	866	491	1771	816	629	1924	0	540	779	501	660	750	344	1017	497	359	698	441	631	753
3819	5022	5.77	256.183	C18H24O	ION=[M+H]+	3392	4002	4272	4158	4155	9716	5472	3581	10431	5063	4919	3817	4459	3923	4670	1645	6521	3780	5000	5457	8534	3664	7967	4570	5037	3153	5755	4093	3720	5109	4442	2934	12285	3499	6227	5748	14915	3535	4967	3874	4077	5151	6763	3699
3981	5211	6	272.178	C18H24O2	ION=[M+H]+	1818	2019	2575	3647	4431	1423	2802	3152	2418	1998	1423	1245	2735	3125	1796	3341	2462	1397	1620	9051	2611	3017	2222	2938	3095	2448	1739	3978	1178	968	824	1008	731	5719	1110	673	3345	1172	1195	924	1154	6086	2777	931
5238	6833	7.86	272.177	C18H24O2	ION=[M+H]+	0	589	0	520	568	606	543	711	776	650	671	463	693	675	0	426	608	666	1038	2271	646	686	676	617	650	515	739	0	738	0	502	0	716	684	541	527	467	523	579	0	433	619	548	567
5771	7467	8.66	272.177	C18H24O2	ION=[M+H]+	8853	5449	4225	8196	5777	2285	3226	6001	10902	11432	1064	3702	4346	11023	5157	3939	3911	3952	2927	8586	5675	11593	16422	11397	6556	2512	4500	17194	7440	2425	1926	2956	3386	22531	2193	3632	2756	7160	6918	1694	5298	6458	2153	2439
5915	7625	8.83	272.177	C18H24O2	ION=[M+H]+	2288	1949	1447	1381	2204	1236	1656	1931	4078	4999	9640	1712	3223	1318	3678	0	6282	2732	3435	3580	1453	1568	2072	2664	969	3201	2803	9290	28641	0	2746	0	3934	2108	1557	1833	1668	5549	1769	1524	909	834	2033	4998
6372	8140	9.64	272.178	C18H24O2	ION=[M+K]+	4751	0	5796	0	0	0	0	0	2440	1829	6521	0	4104	0	0	0	0	0	28886	2416	0	3755	4703	0	0	0	0	1394	4731	0	0	0	0	1585	0	0	0	0	0	0	0	0	0	0
1595	2249	2.56	288.174	C18H24O3	ION=[M+Na]+	30683	4168	9934	14449	10531	4855	2685	10418	35698	8010	9123	2519	8829	11467	13417	8338	8392	5823	13946	32167	12473	12514	24581	11290	6129	9195	7693	29095	37120	1871	11478	13293	12927	18215	13085	4527	11824	3597	12249	8060	4579	11067	9455	8958
3721	4903	5.68	288.172	C18H24O3	ION=[M+H]+	2376	2031	2332	2288	3218	3705	3638	1377	3137	2159	3272	2953	2005	1072	1419	1310	2787	1611	2015	3900	3098	1600	2755	1700	3273	2881	3349	3869	1878	2660	3724	1660	2304	3656	2919	1455	2601	2801	3624	2193	2080	3788	3000	2711
2134	2898	3.53	304.168	C18H24O4	ION=[M+H]+	673	747	741	1088	10075	3442	6381	1127	1203	1334	870	3543	952	1107	673	12235	6169	899	789	4175	8545	1382	1886	1152	7052	5654	2038	1644	1696	811	2321	3358	2057	860	2580	1799	3156	3293	3442	4565	4504	7377	6466	3872
1328	1893	2.07	320.162	C18H24O5	ION=[M+H]+	0	514	0	697	6771	7291	5159	0	878	1304	1009	5042	0	542	0	7219	6576	0	0	1786	7769	922	1001	0	2347	6723	743	1469	0	598	2399	5077	4515	940	4675	4529	5419	5635	5455	4726	6188	7579	6103	6230
1371	1944	2.14	320.124	C18H24OS2	ION=[M+H]+	1496	7779	10628	934	0	0	0	2599	819	1395	406	0	1302	1039	4709	0	0	3211	5199	1457	0	1844	0	853	0	0	2986	1867	872	0	0	0	0	2346	0	0	0	0	0	0	0	0	0	0
857	1326	1.21	408.155	C18H25N4O5P	ION=[M+H]+	3844	18192	2652	2533	2660	3323	0	3764	964	0	3053	1289	3923	1863	2136	4032	3726	3513	4496	2196	1852	0	4884	1843	0	2134	0	1384	8761	3208	1124	2409	0	1005	0	0	2888	0	536	1571	0	0	2405	0
2591	3469	4.14	384.134	C18H25O7P	ION=[M+H]+	2855	4230	2571	5775	2637	0	0	2160	1303	0	0	1979	6970	1540	4506	1326	2475	6852	4538	0	0	2847	1895	5944	0	0	8785	1707	0	20165	586	0	0	12835	1933	0	0	0	0	1212	0	0	0	0
3372	4492	5.17	384.134	C18H25O7P	ION=[M+H]+	12744	7589	5364	10008	32165	4005	1854	7867	3928	0	0	0	5386	5095	8951	17244	17969	7500	0	0	10614	14448	10385	6789	1481	15101	0	6964	0	8220	10034	8796	875	12791	6415	0	8696	1707	7169	17470	0	7342	16267	0
2549	3415	4.13	242.203	C18H26	ION=[M+H]+	649	16097	17137	4983	0	0	351	17858	963	1554	275	0	11220	18424	6832	0	0	5536	7218	4716	632	2062	909	4309	400	0	2754	1488	576	888	382	0	0	1216	543	403	468	557	0	0	291	0	394	0
4538	5903	6.79	242.203	C18H26	ION=[M+H]+	597	2839	818	894	2522	2460	1414	3100	807	591	1336	2277	3957	2992	1142	1472	2799	2403	2396	1642	2661	697	769	2492	1878	1835	4095	621	1024	3489	2143	1911	2124	752	1731	2460	1698	2336	2598	1810	2323	2043	1813	1943
4930	6434	7.35	242.203	C18H26	ION=[M+H]+	0	756	672	593	955	2520	1373	2099	743	722	759	1105	1948	1853	548	837	1099	1401	1681	1516	1307	704	0	0	6588	1115	0	0	0	1375	1326	1135	1216	0	970	1375	1247	1080	1128	952	1220	1130	1276	1093
4251	5535	6.39	478.199	C18H26N10O6	ION=[M-H2O+H]+	18369	15157	21468	12836	459	0	0	12304	7060	5255	8107	0	19620	14872	27014	0	0	20673	29719	9497	0	9475	11790	14833	0	0	21415	6156	5690	10008	0	0	0	9565	0	0	0	0	0	0	0	0	0	0
4047	5287	6.08	350.186	C18H26N2O5	ION=[M+H]+	3887	3235	8806	0	4628	2783	0	3139	3454	0	4249	4539	4280	2937	2981	1604	3573	5416	3858	3365	1848	2796	4573	2514	0	2623	3125	3862	2994	4576	6973	4823	0	1829	3980	0	2683	560	6080	5016	0	2467	2353	0
2017	2758	3.33	428.124	C18H26N2O6P2	ION=[M+H]+	0	0	0	0	3978	3620	0	0	0	0	2114	3438	0	0	665	4609	7369	0	0	6479	2286	465	526	0	0	9582	0	505	1205	0	27429	15397	4349	0	14969	0	8705	0	17187	42605	653	5377	12429	1814
1702	2380	2.75	414.144	C18H26N2O7S	ION=[M+H]+	0	0	0	0	2977	896	0	0	0	0	0	950	0	0	0	1113	2157	0	0	2279	1302	552	0	0	0	2032	0	0	1666	0	3599	2053	0	0	2040	0	967	0	1446	2267	0	2020	3248	0
4918	6421	7.36	364.189	C18H26N3O5	ION=[M+H]+	8787	1231	1515	4071	24087	11719	10504	2364	77027	29675	14346	9835	1191	1520	2472	18865	17767	1806	3121	62640	23496	27577	48224	2301	19927	18408	1821	67025	71090	630	32288	27017	26096	36289	35977	14093	24416	11636	26716	21401	17741	34909	22976	18796
979	1471	1.46	374.207	C18H26N6O3	ION=[M+H]+	505	480	682	0	779	918	630	948	603	1121	960	647	0	1072	547	351	1038	540	871	1408	579	711	726	0	914	1058	634	913	803	445	1086	802	1307	813	1165	891	695	1156	1236	979	1398	967	1295	1227
1128	1645	1.73	374.207	C18H26N6O3	ION=[M+H]+	5564	1676	1086	326	0	0	0	1034	1629	3284	555	0	661	550	1877	0	2305	656	947	1432	0	3064	2409	1809	3354	0	0	1662	10532	492	1657	0	2738	1184	0	2012	0	2089	1749	0	0	0	1430	1359
1329	1894	2.06	374.207	C18H26N6O3	ION=[M+H]+	0	57035	56978	0	0	0	0	54553	0	0	0	0	49477	34735	52355	0	0	57282	54295	39321	0	0	0	33314	0	0	0	0	0	0	609	0	0	0	0	0	0	0	0	0	0	0	0	0
1562	2205	2.47	374.207	C18H26N6O3	ION=[M+H]+	957	10551	6080	2490	1043	394	1152	8843	1459	2681	819	1069	11593	4704	11670	658	1575	8235	11780	2855	1017	2267	1382	6957	2449	1095	5105	1282	3174	5281	0	1041	3076	709	1301	2321	1514	4214	1892	1344	1695	1101	1054	1907
1304	1861	2.01	258.198	C18H26O	ION=[M+H]+	7137	13088	12164	11203	1160	354	663	13195	3034	2845	576	1054	13556	13222	13242	643	964	12391	13731	12754	1395	4118	2980	13590	1416	716	11956	3900	4376	8802	867	672	641	3626	1013	662	626	792	1053	370	632	602	574	481
2394	3223	3.89	258.198	C18H26O	ION=[M+H]+	384	1114	776	635	817	777	565	3331	619	0	781	941	1370	1677	1132	550	644	1261	2042	1284	858	0	418	1339	558	503	1134	757	414	689	519	591	481	0	546	410	541	559	477	541	0	603	491	517
1309	1871	2.01	274.193	C18H26O2	ION=[M+H]+	5860	10770	9640	10418	1125	714	752	10887	2555	2489	714	1017	11084	11568	11244	535	1174	10326	10694	10566	1345	3863	2868	10864	1685	749	10176	3277	3464	7553	969	767	654	3166	1140	916	721	1125	1402	594	649	695	712	657
1791	2487	2.89	274.193	C18H26O2	ION=[M+H]+	523	3424	4047	1723	764	851	881	5831	798	660	670	759	4045	6490	3597	681	954	2994	3614	2122	1108	526	552	4560	1123	806	2973	715	358	1549	476	724	441	1048	773	1246	592	1065	1407	529	814	1056	890	964
4054	5294	6.12	274.194	C18H26O2	ION=[M+K]+	0	0	0	0	0	4433	0	0	0	0	0	0	0	0	0	0	5972	0	0	0	7491	0	0	0	0	0	0	0	0	0	0	0	0	0	0	0	9664	0	0	0	0	0	9162	0
5558	7215	8.36	274.193	C18H26O2	ION=[M+H]+	18759	18047	24257	19647	17489	13989	12943	15756	17654	12895	13149	17732	20546	15065	14399	11436	16366	12358	23985	37918	13472	7090	26309	14906	21694	13004	32469	24141	9822	16099	21766	11272	19261	17217	20233	6153	20661	16632	26935	17301	15275	21042	15497	20757
2280	3080	3.76	290.188	C18H26O3	ION=[M-H2O+H]+	13270	20064	24921	18784	10482	4363	6013	24625	10235	9846	1434	6789	17333	31265	13005	8929	6608	10689	10173	8528	7862	11758	13560	22987	17535	7188	11242	14213	6401	7206	2407	3825	4650	20252	6056	4087	5466	6161	5388	5038	6544	7450	4744	3160
2931	3908	4.61	290.188	C18H26O3	ION=[M+H]+	1782	7977	4696	6320	1263	1124	1435	3407	2393	1120	1629	781	8576	5140	3648	894	1289	5740	4904	4457	1342	1186	1571	14862	4533	1140	18899	1779	1492	15201	674	965	1053	2109	763	924	890	978	1188	650	889	981	841	759
3286	4379	5.05	290.188	C18H26O3	ION=[M+H]+	2717	2518	4375	3189	5404	3365	3003	2401	4449	3791	3945	3772	3255	2593	2131	2232	3648	1996	3920	4080	3562	1482	4312	3354	5029	3612	5522	5070	2500	2656	4141	1783	3389	4510	3139	2717	3637	4642	4131	3184	3383	3731	3238	3624
3765	4959	5.7	290.188	C18H26O3	ION=[M+H]+	18658	2534	6116	7188	12716	6078	5021	5191	35295	10164	3822	6378	4840	6571	7472	8020	9898	2774	6678	24982	11038	15559	27463	7472	14666	9160	4164	34275	32967	1470	6722	8608	9393	26101	9178	6125	9213	7612	12195	7181	8074	12736	7579	6396
2603	3485	4.18	306.183	C18H26O4	ION=[M+K]+	6370	16569	13408	17262	0	0	0	7460	1472	0	0	0	18031	9224	8170	0	0	10313	9469	0	0	3008	1844	11290	0	0	18079	0	0	24270	0	0	0	2360	0	0	0	0	0	0	0	0	0	0
55	83	0.94	322.178	C18H26O5	ION=[M+H]+	573	2828	1994	635	4110	837	10330	740	1234	3287	7046	2085	12738	0	439	802	2219	1226	2761	3294	1032	1604	17460	4398	4416	13132	924	2770	2998	3279	2367	1708	885	980	4345	2202	1619	2752	1031	1654	3138	3832	3697	5186
[truncated: 4,878 more rows]
[truncated: 410 more columns]
