# Supplementary material for: Consequences of interspecific plant hybridization on metabolic diversity in naturally occurring hybrid swarms
Source: Plant J. 2025 Aug 26;123(4):e70444. doi: 10.1111/tpj.70444 (PMC12380477; doi:10.1111/tpj.70444)
Supplement: Supplementary file 3 — Dataset S3. Metadata for Baccharis samples collected in September 2022. [file TPJ-123-0-s003.xlsx]

## Sheet: Metadata_genetics
Order metabolomics run	Sample name	Collection trip	Repeated collection?	Location	Species	Sex	Species (morphology)	Species (genetics)	Annotation
1	1310122-1-RN_L_5-pos3090_BA2_1_26105	2022-03-01	No	Cavivolen	B. linearis	Female	B. linearis	B. linearis north
2	1310122-2-N13-pos3090_BA3_1_26106	2022-03-01	No	Quinicaben	B. linearis	Female	B. linearis	B. linearis south
3	1310122-3-Q4-pos3090_BA4_1_26107	2022-03-01	No	Ritoque	B. macraei	Female	B. macraei
4	1310122-4-QY-32-pos3090_BA5_1_26108	2022-03-01	No	Quintay	B. mac_int	Female	B. macraei	B. macraei north
5	1310122-5-Q26-pos3090_BA6_1_26109	2022-03-01	No	Ritoque	B. lin_int	Male	B. × intermedia
6	1310122-6-Q14-pos3090_BA7_1_26110	2022-03-01	No	Ritoque	B. mac_int	Male	B. macraei
7	1310122-7-P49-pos3090_BA8_1_26111	2022-03-01	Yes	Pichidangui	B. linearis	Female	B. linearis	B. linearis north
8	1310122-8-QY-50-pos3090_BB1_1_26112	2022-03-01	Yes	Quintay	B. linearis	Male	B. linearis	B. linearis north	Critical
9	1310122-9-B18-pos3090_BB2_1_26113	2022-03-01	No	Longotoma	B. × intermedia	Female	B. × intermedia
10	1310122-10-Q16-pos3090_BB3_1_26114	2022-03-01	No	Ritoque	B. mac_int	Male	B. macraei
11	1310122-11-B43-pos3090_BB4_1_26115	2022-03-01	No	Longotoma	B. macraei	Female	B. macraei
12	1310122-12-L33-pos3090_BB5_1_26116	2022-03-01	No	Topocalma	B. × intermedia	Female	B. × intermedia	B. × intermedia south
13	1310122-13-Z-7-pos3090_BB6_1_26117	2022-03-01	No	Pichilemu	B. linearis	Male	B. linearis	B. linearis south	Critical
14	1310122-14-RN_L_4-pos3090_BB7_1_26118	2022-03-01	Yes	Cavivolen	B. linearis	Male	B. linearis	B. linearis north
15	1310122-15-P1-pos3090_BB8_1_26119	2022-03-01	No	Pichidangui	B. macraei	Female	B. macraei	B. macraei north
16	1310122-16-B31-pos3090_BC1_1_26120	2022-03-01	No	Longotoma	B. mac_int	Male	B. macraei
17	1310122-17-Z-41-pos3090_BC2_1_26121	2022-03-01	No	Pichilemu	B. macraei	Male	B. macraei
18	1310122-18-P37-pos3090_BC3_1_26122	2022-03-01	No	Pichidangui	B. × intermedia	Male	B. × intermedia	B. × intermedia north
19	1310122-19-Z-4-pos3090_BC4_1_26123	2022-03-01	No	Pichilemu	B. × intermedia	Male	B. × intermedia
20	1310122-20-Nx2-pos3090_BC5_1_26124	2022-03-01	No
21	1310122-1-QY-14 II-pos3090_BC6_1_26125	2022-09-01	Yes	Quintay	B. macraei	Female	B. macraei
22	1310122-2-RC_M_12 II-pos3090_BC7_1_26126	2022-09-01	Yes	Nord Punta Puyai	B. macraei	Male	B. macraei
23	1310122-3-P50 II-pos3090_BC8_1_26127	2022-09-01	Yes	Pichidangui	B. linearis	Male	B. linearis
24	1310122-4-D5-pos3090_BD1_1_26128	2022-09-01	No	La Dormida	B. rhomboidalis	Male	B. rhomboidalis
25	1310122-5- N24 II-pos3090_BD2_1_26129	2022-09-01	Yes	Navidad	B. macraei	Female	B. macraei
26	1310122-6-O11-pos3090_BD3_1_26130	2022-09-01	No	Navidad	B. vernalis	Male	B. vernalis
27	1310122-7-O13-pos3090_BD4_1_26131	2022-09-01	No	Navidad	B. vernalis	Male	B. vernalis
28	1310122-8-C30-pos3090_BD5_1_26132	2022-09-01	No	Talinay	B. vernalis (1head)	Male	B. vernalis (1 head)
29	1310122-9-C40-pos3090_BD6_1_26133	2022-09-01	No	Talinay	B. vernalis (1head)	Male	B. vernalis (1 head)
30	1310122-10-GT1-pos3090_BD7_1_26134	2022-09-01	No	Pichilemu	B. vernalis	Female	B. vernalis
31	1310122-11-P48 II-pos3090_BD8_1_26135	2022-09-01	Yes	Pichidangui	B. linearis	Male	B. linearis
32	1310122-12-J11-pos3090_BE1_1_26136	2022-09-01	No	Tal bei Los Aromos	B. rhomboidalis	Female	B. rhomboidalis
33	1310122-13-R_L_R_5 II-pos3090_BE2_1_26137	2022-09-01	Yes	Road_Catapilco	B. linearis	Female	B. linearis
34	1310122-14-BC5-pos3090_BE3_1_26138	2022-09-01	No	Cavivolen	B. vernalis	Male	B. vernalis
35	1310122-15-P19 II-pos3090_BE4_1_26139	2022-09-01	Yes	Pichidangui	B. macraei	Female	B. macraei
36	1310122-16-FTX5-pos3090_BE5_1_26140	2022-09-01	No	Topocalma	B. vernalis x mac	Male	hybrid
37	1310122-17-R_L_R_6 II-pos3090_BE6_1_26141	2022-09-01	Yes	Road_Catapilco	B. linearis	Male	B. linearis
38	1310122-18-H14-pos3090_BE7_1_26142	2022-09-01	No	Menque bei Dichato	B. obovata	Male	B. obovata
39	1310122-19-P9 II-pos3090_BE8_1_26143	2022-09-01	Yes	Pichidangui	B. macraei	Male	B. macraei
40	1310122-20-H20-pos3090_RA1_1_26144	2022-09-01	No	Menque bei Dichato	B. rhomboidalis x obovata	Female	hybrid
41	1310122--QC1-pos3090_RA2_1_26145	QC	No	QC	QC	-	QC
42	1310122-21-L7-pos3090_RA3_1_26146	2022-03-01	No	Topocalma	B. macraei	Male	B. macraei	B. macraei south
43	1310122-22-N16-pos3090_RA4_1_26147	2022-03-01	No	Quinicaben	B. linearis	Male	B. linearis	B. linearis south
44	1310122-23-Q36-pos3090_RA5_1_26148	2022-03-01	No	Ritoque	B. lin_int	Male	B. × intermedia
45	1310122-24-Q48-pos3090_RA6_1_26149	2022-03-01	No	Ritoque	B. linearis	Male	B. linearis
46	1310122-25-RN_L_13-pos3090_RA7_1_26150	2022-03-01	Yes	Cavivolen	B. linearis	Male	B. linearis	B. linearis north
47	1310122-26-Q45-pos3090_RA8_1_26151	2022-03-01	No	Ritoque	B. linearis	Female	B. linearis
48	1310122-27-RC_M_9-pos3090_RB1_1_26152	2022-03-01	Yes	Nord_Punta_Puyai	B. macraei	Male	B. macraei
49	1310122-28-Q30-pos3090_RB2_1_26153	2022-03-01	No	Ritoque	B. lin_int	Male	B. linearis
50	1310122-29-P29-pos3090_RB3_1_26154	2022-03-01	Yes	Pichidangui	B. linearis	Male	B. linearis	B. linearis north
51	1310122-30-G16-pos3090_RB4_1_26155	2022-03-01	No	Greenhouse	Greenhouse	-	Greenhouse
52	1310122-31-QY-36-pos3090_RB5_1_26156	2022-03-01	No	Quintay	B. linearis	Female	B. linearis	B. linearis north	Critical
53	1310122-32-L39-pos3090_RB6_1_26157	2022-03-01	No	Topocalma	B. linearis	Male	B. linearis	B. linearis south	Critical
54	1310122-33-G7-pos3090_RB7_1_26158	2022-03-01	No	Greenhouse	Greenhouse	-	Greenhouse
55	1310122-34-G18-pos3090_RB8_1_26159	2022-03-01	No	Greenhouse	Greenhouse	-	Greenhouse
56	1310122-35-RC_L_12-pos3090_RC1_1_26160	2022-03-01	No	Rio_Petorca	B. linearis	Female	B. linearis
57	1310122-36-RC_L_4-pos3090_RC2_1_26161	2022-03-01	No	Rio_Petorca	B. linearis	Male	B. linearis
58	1310122-37-Z-38-pos3090_RC3_1_26162	2022-03-01	No	Pichilemu	B. macraei	Female	B. macraei	B. macraei south	Critical
59	1310122-38-L32-pos3090_RC4_1_26163	2022-03-01	No	Topocalma	B. macraei	Male	B. × intermedia	B. × intermedia south
60	1310122-39-RC_L_6-pos3090_RC5_1_26164	2022-03-01	No	Rio_Petorca	B. linearis	Female	B. linearis
61	1310122-40-L15-pos3090_RC6_1_26165	2022-03-01	No	Topocalma	B. × intermedia	Female	B. × intermedia	B. × intermedia south	Critical
62	1310122-21-AS9-pos3090_RC7_1_26166	2022-09-01	No	Pichidangui	B. vernalis	Female	B. vernalis
63	1310122-22-C57-pos3090_RC8_1_26167	2022-09-01	No	Talinay	B. vernalis (1head)	Female	B. vernalis (1 head)
64	1310122-23-C44-pos3090_RD1_1_26168	2022-09-01	No	Talinay	B. vernalis (1head)	Female	B. vernalis (1 head)
65	1310122-24-J23-pos3090_RD2_1_26169	2022-09-01	No	Tal bei Los Aromos	B. rhomboidalis	Female	B. rhomboidalis
66	1310122-25-FT8-pos3090_RD3_1_26170	2022-09-01	No	Topocalma	B. vernalis	Male	B. vernalis
67	1310122-26-P33 II-pos3090_RD4_1_26171	2022-09-01	Yes	Pichidangui	B. linearis	Female	B. linearis
68	1310122-27-FT5-pos3090_RD5_1_26172	2022-09-01	No	Topocalma	B. vernalis	Male	B. vernalis
69	1310122-28-D13-pos3090_RD6_1_26173	2022-09-01	No	La Dormida	B. rhomboidalis	Male	B. rhomboidalis
70	1310122-30-H35-pos3090_RD8_1_26174	2022-09-01	No	Menque bei Dichato	B. obovata	Female	B. obovata
71	1310122-31-C51-pos3090_RE1_1_26175	2022-09-01	No	Talinay	B. vernalis (1head)	Female	B. vernalis (1 head)
72	1310122-32-C3-pos3090_RE2_1_26176	2022-09-01	No	Fray Jorge	B. vernalis-mac	?	hybrid
73	1310122-33-RC_M_9 II-pos3090_RE3_1_26177	2022-09-01	Yes	Nord_Punta_Puyai	B. macraei	Male	B. macraei
74	1310122-34-QY-6 II-pos3090_RE4_1_26178	2022-09-01	Yes	Quintay	B. macraei	Female	B. macraei
75	1310122-35-H4-pos3090_RE5_1_26179	2022-09-01	No	Menque bei Dichato	B. obovata	Male	B. obovata
76	1310122-36-QY-35 II-pos3090_RE6_1_26180	2022-09-01	Yes	Quintay	B. × intermedia	Male	B. × intermedia
77	1310122-37-E12-pos3090_RE7_1_26181	2022-09-01	No	Quintay	B. vernalis	Male	B. vernalis
78	1310122-38-C53-pos3090_RE8_1_26182	2022-09-01	No	Talinay	B. vernalis 3-5_Kopf	Female	B. vernalis (1 head)
79	1310122-39-H27-pos3090_GA1_1_26183	2022-09-01	No	Menque bei Dichato	B. obovata	Male	B. obovata
80	1310122-40-AS26-pos3090_GA2_1_26184	2022-09-01	No	Pichidangui	B. vernalis	Male	B. vernalis
81	1310122--QC2-pos3090_GA3_1_26185	QC	No	QC	QC	-	QC
82	1310122-41-B5-pos3090_GA4_1_26186	2022-03-01	No	Longotoma	B. macraei	Female	B. macraei
83	1310122-42-Z-20-pos3090_GA5_1_26187	2022-03-01	No	Pichilemu	B. × intermedia	-	B. × intermedia	B. × intermedia south	Critical
84	1310122-43-P5-pos3090_GA6_1_26188	2022-03-01	No	Pichidangui	B. macraei	Male	B. macraei	B. macraei north
85	1310122-44-P6-pos3090_GA7_1_26189	2022-03-01	Yes	Pichidangui	B. macraei	Male	B. macraei	B. macraei north
86	1310122-45-RN_M_15-pos3090_GA8_1_26190	2022-03-01	No	Huentelauquen	B. macraei	Male	B. macraei	B. macraei north
87	1310122-46-Z-36-pos3090_GB1_1_26191	2022-03-01	No	Pichilemu	B. macraei	Female	B. macraei	B. macraei south	Critical
88	1310122-47-P36-pos3090_GB2_1_26192	2022-03-01	No	Pichidangui	B. × intermedia	Female	B. × intermedia	B. × intermedia north
89	1310122-48-B15-pos3090_GB3_1_26193	2022-03-01	No	Longotoma	B. macraei	Male	B. macraei
90	1310122-49-QY-28-pos3090_GB4_1_26194	2022-03-01	No	Quintay	B. × intermedia	Male	B. × intermedia	B. × intermedia north	Critical
91	1310122-50-QY-37-pos3090_GB5_1_26195	2022-03-01	No	Quintay	B. linearis	Male	B. linearis	B. linearis north	Critical
92	1310122-51-QY-33-pos3090_GB6_1_26196	2022-03-01	No	Quintay	B. × intermedia	Male	B. × intermedia	B. × intermedia north	Critical
93	1310122-52-Q28-pos3090_GB7_1_26197	2022-03-01	No	Ritoque	B. lin_int	Male	B. × intermedia
94	1310122-53-RC_L_5-pos3090_GB8_1_26198	2022-03-01	No	Rio_Petorca	B. linearis	Male	B. linearis
95	1310122-54-P13-pos3090_GC1_1_26199	2022-03-01	Yes	Pichidangui	B. macraei	Male	B. macraei	B. macraei north
96	1310122-55-B46-pos3090_GC2_1_26200	2022-03-01	No	Longotoma	B. macraei	Male	B. macraei
97	1310122-56-N35-pos3090_GC3_1_26201	2022-03-01	Yes	Navidad	B. macraei	Female	B. macraei
98	1310122-57-VZ-51-pos3090_GC4_1_26202	2022-03-01	No
99	1310122-58-P46-pos3090_GC5_1_26203	2022-03-01	No	Pichidangui	B. macraei	Female	B. macraei	B. macraei north
100	1310122-59-L31-pos3090_GC6_1_26204	2022-03-01	No	Topocalma	B. × intermedia	Female	B. × intermedia	B. macraei south
101	1310122-60-G13-pos3090_GC7_1_26205	2022-03-01	No	Greenhouse	Greenhouse	-	Greenhouse
102	1310122-41-FT18-pos3090_GC8_1_26206	2022-09-01	No	Topocalma	B. vernalis	Male	B. vernalis
103	1310122-42-GT8-pos3090_GD1_1_26207	2022-09-01	No	Pichilemu	B. vernalis	Female	B. vernalis
104	1310122-43-AS39-pos3090_GD2_1_26208	2022-09-01	No	Pichidangui	B. macraei	Male	B. macraei
105	1310122-44-AS2-pos3090_GD3_1_26209	2022-09-01	No	Pichidangui	B. vernalis	Male	B. vernalis
106	1310122-45-RN_L_12 II-pos3090_GD4_1_26210	2022-09-01	Yes	Cavivolen	B. linearis	Male	B. linearis
107	1310122-46-C46-pos3090_GD5_1_26211	2022-09-01	No	Talinay	B. vernalis	Male	B. vernalis
108	1310122-47-BC7-pos3090_GD6_1_26212	2022-09-01	No	Cavivolen	B. vernalis	Female	B. vernalis
109	1310122-48-FT3-pos3090_GD7_1_26213	2022-09-01	No	Topocalma	B. vernalis	Female	B. vernalis
110	1310122-49-D7-pos3090_GD8_1_26214	2022-09-01	No	La Dormida	B. rhomboidalis	Female	B. rhomboidalis
111	1310122-50-N31 II-pos3090_GE1_1_26215	2022-09-01	Yes	Navidad	B. macraei	Male	B. macraei
112	1310122-51-AS21-pos3090_GE2_1_26216	2022-09-01	No	Pichidangui	B. vernalis	Female	B. vernalis
113	1310122-52-K12-pos3090_GE3_1_26217	2022-09-01	No	Nord Raffael	B. obovata	Female	B. obovata
114	1310122-53-AS36-pos3090_GE4_1_26218	2022-09-01	No	Pichidangui	B. macraei	Female	B. macraei
115	1310122-54-N34 II-pos3090_GE5_1_26219	2022-09-01	Yes	Navidad	B. macraei	Male	B. macraei
116	1310122-55-H43-pos3090_GE6_1_26220	2022-09-01	No	Autobahn bei Copilemu	B. rhomboidalis	Male	B. rhomboidalis
117	1310122-56-RC_M_14 II-pos3090_GE7_1_26221	2022-09-01	Yes	Nord_Punta_Puyai	B. macraei	Female	B. macraei
118	1310122-57-OX8-pos3090_GE8_1_26222	2022-09-01	No	Navidad	hybrid	Male	hybrid
119	1310122-58-J6-pos3090_BA1_1_26223	2022-09-01	No	Tal bei Los Aromos	B. rhomboidalis	Female	B. rhomboidalis
120	1310122-59-E9-pos3090_BA2_1_26224	2022-09-01	No	Quintay	B. vernalis	Female	B. vernalis
121	1310122-60-C29-pos3090_BA3_1_26225	2022-09-01	No	Talinay	B. vernalis (1head)	Male	B. vernalis (1 head)
122	1310122--QC3-pos3090_BA4_1_26226	QC	No	QC	QC	-	QC
123	1310122-61-L22-pos3090_BA5_1_26227	2022-03-01	No	Topocalma	B. × intermedia	Female	B. × intermedia	B. × intermedia south
124	1310122-62-Z-10-pos3090_BA6_1_26228	2022-03-01	No	Pichilemu	B. linearis	Male	B. linearis	B. linearis south
125	1310122-63-P35-pos3090_BA7_1_26229	2022-03-01	No	Pichidangui	B. × intermedia	Male	B. × intermedia	B. × intermedia north	Critical
126	1310122-64-QY-27-pos3090_BA8_1_26230	2022-03-01	No	Quintay	B. × intermedia	Female	B. × intermedia	B. × intermedia north	Critical
127	1310122-65-QY-18-pos3090_BB1_1_26231	2022-03-01	Yes	Quintay	B. mac_int	Female	B. × intermedia	B. × intermedia north	Critical
128	1310122-66-N27-pos3090_BB2_1_26232	2022-03-01	No	Navidad	B. macraei	Male	B. macraei	B. macraei south
129	1310122-67-B41-pos3090_BB3_1_26233	2022-03-01	No	Longotoma	B. macraei	Female	B. macraei
130	1310122-68-QY-1-pos3090_BB4_1_26234	2022-03-01	No	Quintay	B. macraei	Male	B. macraei	B. macraei north
131	1310122-69-Q2-pos3090_BB5_1_26235	2022-03-01	No	Ritoque	B. macraei	Male	B. macraei
132	1310122-70-RC_M_5-pos3090_BB6_1_26236	2022-03-01	No	Nord_Punta_Puyai	B. macraei	Female	B. macraei
133	1310122-71-Z-32-pos3090_BB7_1_26237	2022-03-01	No	Pichilemu	B. linearis	Female	B. × intermedia	B. × intermedia south
134	1310122-72-N5-pos3090_BB8_1_26238	2022-03-01	No	Quinicaben	B. linearis	Female	B. linearis	B. linearis south
135	1310122-73-Z-14-pos3090_BC1_1_26239	2022-03-01	Yes	Pichilemu	B. linearis	Female	B. linearis
136	1310122-74-Z-43-pos3090_BC2_1_26240	2022-03-01	No	Pichilemu	B. macraei	Female	B. macraei	B. macraei south
137	1310122-75-P28-pos3090_BC3_1_26241	2022-03-01	Yes	Pichidangui	B. linearis	Female	B. × intermedia	B. × intermedia north
138	1310122-76-RN_M_9-pos3090_BC4_1_26242	2022-03-01	No	Huentelauquen	B. macraei	Female	B. macraei	B. macraei north
139	1310122-77-L24-pos3090_BC5_1_26243	2022-03-01	No	Topocalma	B. macraei	Male	B. macraei	B. macraei south
140	1310122-78-Q42-pos3090_BC6_1_26244	2022-03-01	No	Ritoque	B. macraei	Male	B. macraei
141	1310122-79-RC_M_15-pos3090_BC7_1_26245	2022-03-01	Yes	Nord_Punta_Puyai	B. macraei	Female	B. macraei
142	1310122-80-RN_M_7-pos3090_BC8_1_26246	2022-03-01	No	Huentelauquen	B. macraei	Female	B. macraei	B. macraei north
143	1310122-61-OX5-pos3090_BD1_1_26247	2022-09-01	No	Navidad	B. × intermedia	Female	B. × intermedia
144	1310122-62-E8-pos3090_BD2_1_26248	2022-09-01	No	Quintay	B. vernalis	Female	B. vernalis
145	1310122-63-C45-pos3090_BD3_1_26249	2022-09-01	No	Talinay	B. vernalis	Female	B. vernalis
146	1310122-64-OX9-pos3090_BD4_1_26250	2022-09-01	No	Navidad	hybrid	Female	hybrid
147	1310122-65-OX2-pos3090_BD5_1_26251	2022-09-01	No	Navidad	hybrid	Male	hybrid
148	1310122-66-H8-pos3090_BD6_1_26252	2022-09-01	No	Menque bei Dichato	B. obovata	Male	B. obovata
149	1310122-67-AS7-pos3090_BD7_1_26253	2022-09-01	No	Pichidangui	B. vernalis	Male	B. vernalis
150	1310122-68-C18-pos3090_BD8_1_26254	2022-09-01	No	Fray Jorge	B. vernalis	Female	B. vernalis
151	1310122-69-RC_M_8 II-pos3090_BE1_1_26255	2022-09-01	Yes	Nord_Punta_Puyai	B. macraei	Male	B. macraei
152	1310122-70-I10-pos3090_BE2_1_26256	2022-09-01	No	Tetas de Bio Bio	B. vernalis	Female	B. vernalis
153	1310122-71-M4-pos3090_BE3_1_26257	2022-09-01	No	Caleu	B. rhomboidalis	-	B. rhomboidalis
154	1310122-72-AS17-pos3090_BE4_1_26258	2022-09-01	No	Pichidangui	B. vernalis	Female	B. vernalis
155	1310122-73-GT6-pos3090_BE5_1_26259	2022-09-01	No	Pichilemu	B. vernalis	Female	B. vernalis
156	1310122-74-AS28-pos3090_BE6_1_26260	2022-09-01	No	Pichidangui	B. vernalis	Female	B. vernalis
157	1310122-75-M1-pos3090_BE7_1_26261	2022-09-01	No	Caleu	B. rhomboidalis	-	B. rhomboidalis
158	1310122-76-O5-pos3090_BE8_1_26262	2022-09-01	No	Navidad	B. vernalis	Male	B. vernalis
159	1310122-77-C36-pos3090_RA1_1_26263	2022-09-01	No	Talinay	B. vernalis (1head)	Male	B. vernalis (1 head)
160	1310122-78-C1-pos3090_RA2_1_26264	2022-09-01	No	Fray Jorge	B. vernalis-mac	Male	hybrid
161	1310122-79-C47-pos3090_RA3_1_26265	2022-09-01	No	Talinay	B. vernalis	Female	B. vernalis
162	1310122-80-GT17-pos3090_RA4_1_26266	2022-09-01	No	Pichilemu	B. vernalis	Female	B. vernalis
163	1310122--QC4-pos3090_RA5_1_26267	QC	No	QC	QC	-	QC
164	1310122-81-L14-pos3090_RA6_1_26268	2022-03-01	No	Topocalma	B. × intermedia	-	B. × intermedia	B. × intermedia south
165	1310122-82-RC_R_3-pos3090_RA7_1_26269	2022-03-01	Yes	Road_Catapilco	B. linearis	Male	B. linearis
166	1310122-83-Z52-pos3090_RA8_1_26270	2022-03-01	No	Pichilemu	B. linearis	-	B. linearis	B. linearis south
167	1310122-84-Z-6-pos3090_RB1_1_26271	2022-03-01	No	Pichilemu	B. linearis	Female	B. linearis
168	1310122-85-RC_M_13-pos3090_RB2_1_26272	2022-03-01	No	Nord_Punta_Puyai	B. macraei	Male	B. macraei
169	1310122-86-P33-pos3090_RB3_1_26273	2022-03-01	Yes	Pichidangui	B. linearis	Female	B. linearis	B. linearis north
170	1310122-87-G1-pos3090_RB4_1_26274	2022-03-01	No	Greenhouse	Greenhouse	-	Greenhouse
171	1310122-88-Q37-pos3090_RB5_1_26275	2022-03-01	No	Ritoque	B. linearis	Male	B. linearis
172	1310122-89-L38-pos3090_RB6_1_26276	2022-03-01	No	Topocalma	B. × intermedia	Female	B. × intermedia	B. × intermedia south
173	1310122-90-B50-pos3090_RB7_1_26277	2022-03-01	No	Longotoma	B. macraei	Male	B. macraei
174	1310122-91-P50-pos3090_RB8_1_26278	2022-03-01	Yes	Pichidangui	B. linearis	Male	B. linearis	B. linearis north
175	1310122-92-B49-pos3090_RC1_1_26279	2022-03-01	No	Longotoma	B. macraei	Male	B. macraei
176	1310122-93-Z50-pos3090_RC2_1_26280	2022-03-01	No	Pichilemu	B. × intermedia	Female	B. × intermedia	B. × intermedia south
177	1310122-94-Z-11-pos3090_RC3_1_26281	2022-03-01	No	Pichilemu	B. linearis	Female	B. linearis	B. linearis south
178	1310122-95-G6-pos3090_RC4_1_26282	2022-03-01	No	Greenhouse	Greenhouse	-	Greenhouse
179	1310122-96-Q27-pos3090_RC5_1_26283	2022-03-01	No	Ritoque	B. lin_int	Female	B. × intermedia
180	1310122-97-Z-46-pos3090_RC6_1_26284	2022-03-01	No	Pichilemu	B. mac_int	Female	B. macraei	B. macraei south
181	1310122-98-QY-26-pos3090_RC7_1_26285	2022-03-01	No	Quintay	B. mac_int	Male	B. macraei	B. macraei north
182	1310122-99-QY-49-pos3090_RC8_1_26286	2022-03-01	Yes	Quintay	B. linearis	Female	B. linearis	B. linearis north	Critical
183	1310122-100-N8-pos3090_RD1_1_26287	2022-03-01	No	Quinicaben	B. linearis	Male	B. linearis	B. linearis south
184	1310122-81-J16-pos3090_RD2_1_26288	2022-09-01	No	Tal bei Los Aromos	B. rhomboidalis	Female	B. rhomboidalis
185	1310122-82-R_L_R_1 II-pos3090_RD3_1_26289	2022-09-01	Yes	Road_Catapilco	B. linearis	Female	B. linearis
186	1310122-83-R_L_R_7 II-pos3090_RD4_1_26290	2022-09-01	Yes	Road_Catapilco	B. linearis	Male	B. linearis
187	1310122-84-AS33-pos3090_RD5_1_26291	2022-09-01	No	Pichidangui	B. macraei	m	B. macraei
188	1310122-85-K7-pos3090_RD6_1_26292	2022-09-01	No	Nord Raffael	B. obovata	m	B. obovata
189	1310122-86-J15-pos3090_RD7_1_26293	2022-09-01	No	Tal bei Los Aromos	B. obovata	Female	B. obovata
190	1310122-87-FT6-pos3090_RD8_1_26294	2022-09-01	No	Topocalma	B. vernalis	Female	B. vernalis
191	1310122-88-C26-pos3090_RE1_1_26295	2022-09-01	No	Talinay	B. vernalis	Female	B. vernalis
192	1310122-89-FT9-pos3090_RE2_1_26296	2022-09-01	No	Topocalma	B. vernalis	Female	B. vernalis
193	1310122-90-P22 II-pos3090_RE3_1_26297	2022-09-01	Yes	Pichidangui	B. × intermedia	Female	B. × intermedia
194	1310122-91-OX10-pos3090_RE4_1_26298	2022-09-01	No	Navidad	hybrid	Male	hybrid
195	1310122-92-C37-pos3090_RE5_1_26299	2022-09-01	No	Talinay	B. vernalis	Female	B. vernalis
196	1310122-93-C9-pos3090_RE6_1_26300	2022-09-01	No	Fray Jorge	B. vernalis	Female	B. vernalis
197	1310122-94-O1-pos3090_RE7_1_26301	2022-09-01	No	Navidad	B. vernalis	Female	B. vernalis
198	1310122-95-C32-pos3090_RE8_1_26302	2022-09-01	No	Talinay	B. vernalis (1head)	Female	B. vernalis (1 head)
199	1310122-96-QY-43 II-pos3090_GA1_1_26303	2022-09-01	Yes	Quintay	B. linearis	Male	B. linearis
200	1310122-97-FT2-pos3090_GA2_1_26304	2022-09-01	No	Topocalma	B. vernalis	Male	B. vernalis
201	1310122-98-H29-pos3090_GA3_1_26305	2022-09-01	No	Menque bei Dichato	B. rhomboidalis	Female	B. rhomboidalis
202	1310122-99-BC8-pos3090_GA4_1_26306	2022-09-01	No	Cavivolen	B. vernalis	Male	B. vernalis
203	1310122-100-C56-pos3090_GA5_1_26307	2022-09-01	No	Talinay	B. vernalis (1 head)	Male	B. vernalis (1 head)
204	1310122--QC5-pos3090_GA6_1_26308	QC	No	QC	QC	-	QC
205	1310122-101-B39-pos3090_GA7_1_26309	2022-03-01	No	Longotoma	B. macraei	Male	B. macraei
206	1310122-102-MZ-61-pos3090_GA8_1_26310	2022-03-01	No
207	1310122-103-Q6-pos3090_GB1_1_26311	2022-03-01	No	Ritoque	B. macraei	Female	B. macraei
208	1310122-104-Q19-pos3090_GB2_1_26312	2022-03-01	No	Ritoque	B. mac_int	Male	B. macraei
209	1310122-105-QY-45-pos3090_GB3_1_26313	2022-03-01	No	Quintay	B. linearis	Female	B. linearis	B. linearis north	Critical
210	1310122-106-N1-pos3090_GB4_1_26314	2022-03-01	No	Quinicaben	B. linearis	-	B. linearis	B. linearis south
211	1310122-107-P25-pos3090_GB5_1_26315	2022-03-01	No	Pichidangui	B. macraei	Male	B. macraei	B. macraei north
212	1310122-108-G19-pos3090_GB6_1_26316	2022-03-01	No	Greenhouse	Greenhouse	-	Greenhouse
213	1310122-109-L35-pos3090_GB7_1_26317	2022-03-01	No	Topocalma	B. × intermedia	Female	B. × intermedia	B. × intermedia south
214	1310122-110-RN_M_6-pos3090_GB8_1_26318	2022-03-01	No	Huentelauquen	B. macraei	Female	B. macraei	B. macraei north
215	1310122-111-L13-pos3090_GC1_1_26319	2022-03-01	No	Topocalma	B. macraei	Male	B. macraei	B. macraei south
216	1310122-112-RN_L_10-pos3090_GC2_1_26320	2022-03-01	No	Cavivolen	B. linearis	Female	B. linearis	B. linearis north
217	1310122-113-QY-19-pos3090_GC3_1_26321	2022-03-01	No	Quintay	B. mac_int	Male	B. macraei	B. macraei north
218	1310122-114-RC_L_14-pos3090_GC4_1_26322	2022-03-01	No	Rio_Petorca	B. linearis	Female	B. linearis
219	1310122-115-N30-pos3090_GC5_1_26323	2022-03-01	No	Navidad	B. macraei	Male	B. macraei	B. macraei south
220	1310122-116-Nx1-pos3090_GC6_1_26324	2022-03-01	No
221	1310122-117-N31-pos3090_GC7_1_26325	2022-03-01	Yes	Navidad	B. macraei	Male	B. macraei	B. macraei south
222	1310122-118-QY-38-pos3090_GC8_1_26326	2022-03-01	Yes	Quintay	B. linearis	Female	B. linearis	B. linearis north	Critical
223	1310122-119-RN_M_14-pos3090_GD1_1_26327	2022-03-01	No	Huentelauquen	B. macraei	Female	B. macraei	B. macraei north
224	1310122-120-L8-pos3090_GD2_1_26328	2022-03-01	No	Topocalma	B. macraei	Female	B. macraei	B. macraei south
225	1310122-101-D2-pos3090_GD3_1_26329	2022-09-01	No	La Dormida	B. rhomboidalis	Male	B. rhomboidalis
226	1310122-102-BC13-pos3090_GD4_1_26330	2022-09-01	No	Cavivolen	B. vernalis	Male	B. vernalis
227	1310122-103-C21-pos3090_GD5_1_26331	2022-09-01	No	Fray Jorge	B. vernalis	Male	B. vernalis
228	1310122-104-RN_L_11 II-pos3090_GD6_1_26332	2022-09-01	Yes	Cavivolen	B. linearis	Female	B. linearis
229	1310122-105-FT12-pos3090_GD7_1_26333	2022-09-01	No	Topocalma	B. vernalis	Female	B. vernalis
230	1310122-106-AS3-pos3090_GD8_1_26334	2022-09-01	No	Autobahn bei Catapilco	B. linearis	Male	B. linearis
231	1310122-107-P7 II-pos3090_GE1_1_26335	2022-09-01	Yes	Pichidangui	B. macraei	Female	B. macraei
232	1310122-108-AS18-pos3090_GE2_1_26336	2022-09-01	No	Pichidangui	B. vernalis	Male	B. vernalis
233	1310122-109-FT11-pos3090_GE3_1_26337	2022-09-01	No	Topocalma	B. vernalis	Male	B. vernalis
234	1310122-110-E2-pos3090_GE4_1_26338	2022-09-01	No	Quintay	B. vernalis	Female	B. vernalis
235	1310122-111-I8-pos3090_GE5_1_26339	2022-09-01	No	Tetas de Bio Bio	B. vernalis	Female	B. vernalis
236	1310122-112-QY-15 II-pos3090_GE6_1_26340	2022-09-01	Yes	Quintay	B. mac_int	Female	B. macraei
237	1310122-113-P6 II-pos3090_GE7_1_26341	2022-09-01	Yes	Pichidangui	B. macraei	Male	B. macraei
238	1310122-114-AS25-pos3090_GE8_1_26342	2022-09-01	No	Pichidangui	B. vernalis	Female	B. vernalis
239	1310122-115-GT14-pos3090_BA1_1_26343	2022-09-01	No	Pichilemu	B. vernalis	Female	B. vernalis
240	1310122-116-H47-pos3090_BA2_1_26344	2022-09-01	No	Autobahn bei Copilemu	B. rhomboidalis	Female	B. rhomboidalis
241	1310122-117-H48-pos3090_BA3_1_26345	2022-09-01	No	Autobahn bei Copilemu	B. rhomboidalis	Female	B. rhomboidalis
242	1310122-118-M3-pos3090_BA4_1_26346	2022-09-01	No	Caleu	B. rhomboidalis	-	B. rhomboidalis
243	1310122-119-H10-pos3090_BA5_1_26347	2022-09-01	No	Menque bei Dichato	B. obovata	Male	B. obovata
244	1310122-120-OX4-pos3090_BA6_1_26348	2022-09-01	No	Navidad	B. × intermedia	Female	hybrid
245	1310122--QC6-pos3090_BA7_1_26349	QC	No	QC	QC	-	QC
246	1310122-121-RN_M_1-pos3090_BA8_1_26350	2022-03-01	No	Huentelauquen	B. macraei	Female	B. macraei	B. macraei north
247	1310122-122-B22-pos3090_BB1_1_26351	2022-03-01	No	Longotoma	B. linearis	Male	B. linearis
248	1310122-123-P44-pos3090_BB2_1_26352	2022-03-01	No	Pichidangui	B. macraei	Female	B. macraei	B. macraei north
249	1310122-124-G8-pos3090_BB3_1_26353	2022-03-01	No	Greenhouse	Greenhouse	-	Greenhouse
250	1310122-125-B20-pos3090_BB4_1_26354	2022-03-01	No	Longotoma	B. linearis	Female	B. linearis
251	1310122-126-RN_L_9-pos3090_BB5_1_26355	2022-03-01	No	Cavivolen	B. linearis	Male	B. linearis	B. linearis north
252	1310122-127-P21-pos3090_BB6_1_26356	2022-03-01	Yes	Pichidangui	B. × intermedia	Female	B. × intermedia	B. × intermedia north
253	1310122-128-RC_M_14-pos3090_BB7_1_26357	2022-03-01	Yes	Nord_Punta_Puyai	B. macraei	Female	B. macraei
254	1310122-129-QY-9-pos3090_BB8_1_26358	2022-03-01	No	Quintay	B. × intermedia	Female	B. × intermedia	B. × intermedia north	Critical
255	1310122-130-L17-pos3090_BC1_1_26359	2022-03-01	No	Topocalma	B. × intermedia	Female	B. × intermedia	B. × intermedia south
256	1310122-131-P27-pos3090_BC2_1_26360	2022-03-01	Yes	Pichidangui	B. macraei	Female	B. macraei	B. macraei north
257	1310122-132-B26-pos3090_BC3_1_26361	2022-03-01	No	Longotoma	B. linearis	Male	B. linearis
258	1310122-133-RC_M_2-pos3090_BC4_1_26362	2022-03-01	No	Nord_Punta_Puyai	B. macraei	Female	B. macraei
259	1310122-134-L2-pos3090_BC5_1_26363	2022-03-01	No	Topocalma	B. × intermedia	Male	B. × intermedia	B. × intermedia south
260	1310122-135-RC_R_1-pos3090_BC6_1_26364	2022-03-01	Yes	Road_Catapilco	B. linearis	Female	B. linearis
261	1310122-136-P7-pos3090_BC7_1_26365	2022-03-01	Yes	Pichidangui	B. macraei	Female	B. macraei	B. macraei north
262	1310122-137-N22-pos3090_BC8_1_26366	2022-03-01	No	Navidad	B. macraei	Female	B. macraei	B. macraei south
263	1310122-138-L28-pos3090_BD1_1_26367	2022-03-01	No	Topocalma	B. macraei	Female	B. macraei	B. macraei south
264	1310122-139-B7-pos3090_BD2_1_26368	2022-03-01	No	Longotoma	B. × intermedia	Male	B. × intermedia
265	1310122-140-VZ-56-pos3090_BD3_1_26369	2022-03-01	No
266	1310122-121-C34-pos3090_BD4_1_26370	2022-09-01	No	Talinay	B. vernalis	Male	B. vernalis
267	1310122-122-RC_M_15_II-pos3090_BD5_1_26371	2022-09-01	Yes	Nord_Punta_Puyai	B. macraei	Female	B. macraei
268	1310122-123-BC12-pos3090_BD6_1_26372	2022-09-01	No	Cavivolen	B. vernalis	Female	B. vernalis
269	1310122-124-J4-pos3090_BD7_1_26373	2022-09-01	No	Tal bei Los Aromos	B. rhomboidalis	Female	B. rhomboidalis
270	1310122-125-P32 II-pos3090_BD8_1_26374	2022-09-01	Yes	Pichidangui	B. linearis	Male	B. linearis
271	1310122-126-OX3-pos3090_BE1_1_26375	2022-09-01	No	Navidad	hybrid	Female	hybrid
272	1310122-127-R_L_R_3 II-pos3090_BE2_1_26376	2022-09-01	Yes	Road_Catapilco	B. linearis	Male	B. linearis
273	1310122-128-RN_L_ II-pos3090_BE3_1_26377	2022-09-01	Yes	Cavivolen	B. linearis		B. linearis
274	1310122-129-GT18-pos3090_BE4_1_26378	2022-09-01	No	Pichilemu	B. vernalis	Male	B. vernalis
275	1310122-130-I7-pos3090_BE5_1_26379	2022-09-01	No	Tetas de Bio Bio	B. vernalis	Male	B. vernalis
276	1310122-131-I11-pos3090_BE6_1_26380	2022-09-01	No	Tetas de Bio Bio	B. vernalis	Female	B. vernalis
277	1310122-132-C35-pos3090_BE7_1_26381	2022-09-01	No	Talinay	B. vernalis (1head)	Male	B. vernalis (1 head)
278	1310122-133-C11-pos3090_BE8_1_26382	2022-09-01	No	Fray Jorge	B. vernalis	Male	B. vernalis
279	1310122-134-GT2-pos3090_RA1_1_26383	2022-09-01	No	Pichilemu	B. vernalis	Male	B. vernalis
280	1310122-135-I1-pos3090_RA2_1_26384	2022-09-01	No	Tetas de Bio Bio	B. vernalis	Male	B. vernalis
281	1310122-136-P49 II-pos3090_RA3_1_26385	2022-09-01	Yes	Pichidangui	B. linearis	Female	B. linearis
282	1310122-137-K1-pos3090_RA4_1_26386	2022-09-01	No	Nord Raffael	B. obovata	Male	B. obovata
283	1310122-138-C42-pos3090_RA5_1_26387	2022-09-01	No	Talinay	B. vernalis	Male	B. vernalis
284	1310122-139-GT4-pos3090_RA6_1_26388	2022-09-01	No	Pichilemu	B. vernalis	Male	B. vernalis
285	1310122-140-P23 II-pos3090_RA7_1_26389	2022-09-01	Yes	Pichidangui	B. macraei	Male	B. macraei
286	1310122--QC7-pos3090_RA8_1_26390	QC	No	QC	QC	-	QC
287	1310122-141-P17-pos3090_RB1_1_26391	2022-03-01	No	Pichidangui	B. macraei	Female	B. macraei	B. macraei north
288	1310122-142-B32-pos3090_RB2_1_26392	2022-03-01	No	Longotoma	B. macraei	-	B. macraei
289	1310122-143-Z-2-pos3090_RB3_1_26393	2022-03-01	No	Pichilemu	B. × intermedia	Male	B. × intermedia
290	1310122-144-N10-pos3090_RB4_1_26394	2022-03-01	No	Quinicaben	B. linearis	Male	B. linearis	B. linearis south
291	1310122-145-P39-pos3090_RB5_1_26395	2022-03-01	No	Pichidangui	B. linearis	Male	B. linearis	B. linearis north
292	1310122-146-P31-pos3090_RB6_1_26396	2022-03-01	Yes	Pichidangui	B. × intermedia	Female	B. × intermedia	B. × intermedia north	Critical
293	1310122-147-B16-pos3090_RB7_1_26397	2022-03-01	No	Longotoma	B. linearis	Female	B. linearis
294	1310122-148-RC_M_3-pos3090_RB8_1_26398	2022-03-01	No	Nord_Punta_Puyai	B. macraei	Male	B. macraei
295	1310122-149-QY-47-pos3090_RC1_1_26399	2022-03-01	No	Quintay	B. linearis	Male	B. linearis	B. linearis north	Critical
296	1310122-150-QY-41-pos3090_RC2_1_26400	2022-03-01	Yes	Quintay	B. linearis	Male	B. linearis	B. linearis north	Critical
297	1310122-151-VZ-53-pos3090_RC3_1_26401	2022-03-01	No
298	1310122-152-P10-pos3090_RC4_1_26402	2022-03-01	Yes	Pichidangui	B. macraei	Male	B. macraei	B. macraei north
299	1310122-153-L27-pos3090_RC5_1_26403	2022-03-01	No	Topocalma	B. macraei	Male	B. macraei	B. macraei south
300	1310122-154-P15-pos3090_RC6_1_26404	2022-03-01	Yes	Pichidangui	B. macraei	Male	B. macraei	B. macraei north
301	1310122-155-B1-pos3090_RC7_1_26405	2022-03-01	No	Longotoma	B. linearis	Female	B. linearis
302	1310122-156-Q34-pos3090_RC8_1_26406	2022-03-01	No	Ritoque	B. lin_int	Female	B. × intermedia
303	1310122-157-VZ-60-pos3090_RD1_1_26407	2022-03-01	No
304	1310122-158-P12-pos3090_RD2_1_26408	2022-03-01	No	Pichidangui	B. macraei	Female	B. macraei	B. macraei north
305	1310122-159-G9-pos3090_RD3_1_26409	2022-03-01	No	Greenhouse	Greenhouse	-	Greenhouse
306	1310122-160-G3-pos3090_RD4_1_26410	2022-03-01	No	Greenhouse	Greenhouse	-	Greenhouse
307	1310122-141-C15-pos3090_RD5_1_26411	2022-09-01	No	Fray Jorge	B. vernalis	Female	B. vernalis
308	1310122-142-RC_M_11 II-pos3090_RD6_1_26412	2022-09-01	Yes	Nord_Punta_Puyai	B. macraei	Female	B. macraei
309	1310122-143-QY-25 II-pos3090_RD7_1_26413	2022-09-01	Yes	Quintay	B. lin_int	Female	B. linearis
310	1310122-144-C39-pos3090_RD8_1_26414	2022-09-01	No	Talinay	B. vernalis	Male	B. vernalis
311	1310122-145-J3-pos3090_RE1_1_26415	2022-09-01	No	Tal bei Los Aromos	B. rhomboidalis	Male	B. rhomboidalis
312	1310122-146-AS31-pos3090_RE2_1_26416	2022-09-01	No	Pichidangui	B. macraei	Male	B. macraei
313	1310122-147-C52-pos3090_RE3_1_26417	2022-09-01	No	Talinay	B. vernalis (1head)	Male	B. vernalis (1 head)
314	1310122-148-QY-11 II-pos3090_RE4_1_26418	2022-09-01	Yes	Quintay	B. macraei	Male	B. macraei
315	1310122-149-AS27-pos3090_RE5_1_26419	2022-09-01	No	Pichidangui	B. vernalis	Female	B. vernalis
316	1310122-150-AS14-pos3090_RE6_1_26420	2022-09-01	No	Pichidangui	B. vernalis	Female	B. vernalis
317	1310122-151-D10-pos3090_RE7_1_26421	2022-09-01	No	La Dormida	B. rhomboidalis	Male	B. rhomboidalis
318	1310122-152-H45-pos3090_RE8_1_26422	2022-09-01	No	Autobahn bei Copilemu	B. rhomboidalis	Female	B. rhomboidalis
319	1310122-153-I12-pos3090_GA1_1_26423	2022-09-01	No	Tetas de Bio Bio	B. vernalis	Male	B. vernalis
320	1310122-154-C54-pos3090_GA2_1_26424	2022-09-01	No	Talinay	B. vernalis (1head)	Male	B. vernalis (1 head)
321	1310122-155-M6-pos3090_GA3_1_26425	2022-09-01	No	Caleu	B. rhomboidalis	-	B. rhomboidalis
322	1310122-156-C48-pos3090_GA4_1_26426	2022-09-01	No	Talinay	B. vernalis (1head)	Male	B. vernalis (1 head)
323	1310122-157-J24-pos3090_GA5_1_26427	2022-09-01	No	Tal bei Los Aromos	B. rhomboidalis	Female	B. rhomboidalis
324	1310122-158-J5-pos3090_GA6_1_26428	2022-09-01	No	Tal bei Los Aromos	B. rhomboidalis	Male	B. rhomboidalis
325	1310122-159-GT9-pos3090_GA7_1_26429	2022-09-01	No	Pichilemu	B. vernalis	Male	B. vernalis
326	1310122-160-C16-pos3090_GA8_1_26430	2022-09-01	No	Fray Jorge	B. vernalis	Female	B. vernalis
327	1310122--QC8-pos3090_GB1_1_26431	QC	No	QC	QC	-	QC
328	1310122-161-Q31-pos3090_GB2_1_26432	2022-03-01	No	Ritoque	B. lin_int	Female	B. × intermedia
329	1310122-162-B2-pos3090_GB3_1_26433	2022-03-01	No	Longotoma	B. macraei	Male	B. macraei
330	1310122-163-B37-pos3090_GB4_1_26434	2022-03-01	No	Longotoma	B. macraei	Female	B. macraei
331	1310122-164-RC_L_11-pos3090_GB5_1_26435	2022-03-01	No	Rio_Petorca	B. linearis	Male	B. linearis
332	1310122-165-P19-pos3090_GB6_1_26436	2022-03-01	Yes	Pichidangui	B. macraei	Female	B. macraei	B. macraei north
333	1310122-166-QY-39-pos3090_GB7_1_26437	2022-03-01	Yes	Quintay	B. linearis	Male	B. linearis	B. linearis north	Critical
334	1310122-167-Q33-pos3090_GB8_1_26438	2022-03-01	No	Ritoque	B. lin_int	Male	B. × intermedia
335	1310122-168-QY-29-pos3090_GC1_1_26439	2022-03-01	Yes	Quintay	B. macraei	Female	B. macraei	B. macraei north
336	1310122-169-QY-22-pos3090_GC2_1_26440	2022-03-01	No	Quintay	B. mac_int	Female	B. macraei	B. macraei north	Critical
337	1310122-170-QY-31-pos3090_GC3_1_26441	2022-03-01	No	Quintay	B. × intermedia	Male	B. × intermedia	B. × intermedia north	Critical
338	1310122-171-Q32-pos3090_GC4_1_26442	2022-03-01	No	Ritoque	B. lin_int	Male	B. × intermedia
339	1310122-172-QY-7-pos3090_GC5_1_26443	2022-03-01	Yes	Quintay	B. macraei	Female	B. macraei	B. macraei north
340	1310122-173-RC_R_9-pos3090_GC6_1_26444	2022-03-01	No	Road_Catapilco	B. linearis	Male	B. linearis
341	1310122-174-Q11-pos3090_GC7_1_26445	2022-03-01	No	Ritoque	B. macraei	Female	B. macraei
342	1310122-175-Z-9-pos3090_GC8_1_26446	2022-03-01	No	Pichilemu	B. linearis	Male	B. linearis	B. linearis south	Critical
343	1310122-176-RC_M_1-pos3090_GD1_1_26447	2022-03-01	No	Nord_Punta_Puyai	B. macraei	Male	B. macraei
344	1310122-177-z-23-pos3090_GD2_1_26448	2022-03-01	No	Pichilemu	B. lin_int	Female	B. linearis	B. linearis south
345	1310122-178-Q1-pos3090_GD3_1_26449	2022-03-01	No	Ritoque	B. macraei	Female	B. macraei
346	1310122-179-P43-pos3090_GD4_1_26450	2022-03-01	No	Pichidangui	B. macraei	Male	B. macraei	B. macraei north
347	1310122-180-B48-pos3090_GD5_1_26451	2022-03-01	No	Longotoma	B. macraei	Female	B. macraei
348	1310122-161-C12-pos3090_GD6_1_26452	2022-09-01	No	Fray Jorge	B. vernalis	Female	B. vernalis
349	1310122-162-C43-pos3090_GD7_1_26453	2022-09-01	No	Talinay	B. vernalis (1head)	Male	B. vernalis (1 head)
350	1310122-163-AS29-pos3090_GD8_1_26454	2022-09-01	No	Pichidangui	B. vernalis	Female	B. vernalis
351	1310122-164-H2-pos3090_GE1_1_26455	2022-09-01	No	Menque bei Dichato	B. obovata	Female	B. obovata
352	1310122-165-P21 II-pos3090_GE2_1_26456	2022-09-01	Yes	Pichidangui	B. × intermedia	Female	B. × intermedia
353	1310122-166-FT15-pos3090_GE3_1_26457	2022-09-01	No	Topocalma	B. vernalis	Male	B. vernalis
354	1310122-167-D9-pos3090_GE4_1_26458	2022-09-01	No	La Dormida	B. rhomboidalis	Female	B. rhomboidalis
355	1310122-168-H16-pos3090_GE5_1_26459	2022-09-01	No	Menque bei Dichato	B. obovata	?	B. obovata
356	1310122-169-D14-pos3090_GE6_1_26460	2022-09-01	No	La Dormida	B. rhomboidalis	Male	B. rhomboidalis
357	1310122-170-H33-pos3090_GE7_1_26461	2022-09-01	No	Menque bei Dichato	B. obovata	Male	B. obovata
358	1310122-171-P13 II-pos3090_GE8_1_26462	2022-09-01	Yes	Pichidangui	B. macraei	Male	B. macraei
359	1310122-172-C31-pos3090_BA1_1_26463	2022-09-01	No	Talinay	B. vernalis (1head)	Male	B. vernalis (1 head)
360	1310122-173-C10-pos3090_BA2_1_26464	2022-09-01	No	Fray Jorge	B. vernalis	Female	B. vernalis
361	1310122-174-RN_L_4 II-pos3090_BA3_1_26465	2022-09-01	Yes	Cavivolen	B. linearis	Male	B. linearis
362	1310122-175-M5-pos3090_BA4_1_26466	2022-09-01	No	Caleu	B. rhomboidalis	-	B. rhomboidalis
363	1310122-176-D4-pos3090_BA5_1_26467	2022-09-01	No	La Dormida	B. rhomboidalis	Male	B. rhomboidalis
364	1310122-177-D3-pos3090_BA6_1_26468	2022-09-01	No	La Dormida	B. rhomboidalis	Male	B. rhomboidalis
365	1310122-178-RN_L_13 II-pos3090_BA7_1_26469	2022-09-01	Yes	Cavivolen	B. linearis	Male	B. linearis
366	1310122-179-FT16-pos3090_BA8_1_26470	2022-09-01	No	Topocalma	B. vernalis	Female	B. vernalis
367	1310122-180-M2-pos3090_BB1_1_26471	2022-09-01	No	Caleu	B. rhomboidalis	-	B. rhomboidalis
368	1310122--QC9-pos3090_BB2_1_26472	QC	No	QC	QC	-	QC
369	1310122-181-Z-24-pos3090_BB3_1_26473	2022-03-01	No	Pichilemu	B. lin_int	Female	B. × intermedia	B. × intermedia south
370	1310122-182-QY-40-pos3090_BB4_1_26474	2022-03-01	Yes	Quintay	B. linearis	Female	B. linearis	B. linearis north	Critical
371	1310122-183-G20-pos3090_BB5_1_26475	2022-03-01	No	Greenhouse	Greenhouse	-	Greenhouse
372	1310122-184-Z-22-pos3090_BB6_1_26476	2022-03-01	No	Pichilemu	B. × intermedia	Female	B. × intermedia	B. × intermedia south
373	1310122-185-P16-pos3090_BB7_1_26477	2022-03-01	Yes	Pichidangui	B. macraei	Female	B. macraei	B. macraei north
374	1310122-186-B45-pos3090_BB8_1_26478	2022-03-01	No	Longotoma	B. macraei	Female	B. macraei
375	1310122-187-Z-8-pos3090_BC1_1_26479	2022-03-01	No	Pichilemu	B. linearis	Female	B. linearis	B. linearis south	Critical
376	1310122-188-N19-pos3090_BC2_1_26480	2022-03-01	No	Quinicaben	B. linearis	Female	B. linearis	B. linearis south
377	1310122-189-QY-23-pos3090_BC3_1_26481	2022-03-01	Yes	Quintay	B. mac_int	Male	B. macraei	B. macraei north	Critical
378	1310122-190-B38-pos3090_BC4_1_26482	2022-03-01	No	Longotoma	B. macraei	Female	B. macraei
379	1310122-191-QY-5-pos3090_BC5_1_26483	2022-03-01	No	Quintay	B. macraei	Male	B. macraei	B. macraei north
380	1310122-192-Z-3-pos3090_BC6_1_26484	2022-03-01	No	Pichilemu	B. × intermedia	Male	B. × intermedia
381	1310122-193-P2-pos3090_BC7_1_26485	2022-03-01	No	Pichidangui	B. macraei	Male	B. macraei	B. macraei north
382	1310122-194-Q20-pos3090_BC8_1_26486	2022-03-01	No	Ritoque	B. mac_int	Female	B. macraei
383	1310122-195-P38-pos3090_BD1_1_26487	2022-03-01	No	Pichidangui	B. × intermedia	Female	B. × intermedia	B. × intermedia north
384	1310122-196-B13-pos3090_BD2_1_26488	2022-03-01	No	Longotoma	B. macraei	Female	B. macraei
385	1310122-197-Z-21-pos3090_BD3_1_26489	2022-03-01	No	Pichilemu	B. × intermedia	Female	B. × intermedia
386	1310122-198-Q38-pos3090_BD4_1_26490	2022-03-01	No	Ritoque	B. linearis	Female	B. linearis
387	1310122-199-B9-pos3090_BD5_1_26491	2022-03-01	No	Longotoma	B. macraei	Female	B. macraei
388	1310122-200-B6-pos3090_BD6_1_26492	2022-03-01	No	Longotoma	B. macraei	Male	B. macraei
389	1310122-181-H7-pos3090_BD7_1_26493	2022-09-01	No	Menque bei Dichato	B. obovata	Male	B. obovata
390	1310122-182-BC10-pos3090_BD8_1_26494	2022-09-01	No	Cavivolen	B. vernalis	Female	B. vernalis
391	1310122-183-H15-pos3090_BE1_1_26495	2022-09-01	No	Menque bei Dichato	B. obovata	Female	B. obovata
392	1310122-184-K2-pos3090_BE2_1_26496	2022-09-01	No	Nord Raffael	B. obovata	Male	B. obovata
393	1310122-185-M7-pos3090_BE3_1_26497	2022-09-01	No	Caleu	B. rhomboidalis	-	B. rhomboidalis
394	1310122-186-H22-pos3090_BE4_1_26498	2022-09-01	No	Menque bei Dichato	B. rhomboidalis x obovata	Female	hybrid
395	1310122-187-P11 II-pos3090_BE5_1_26499	2022-09-01	Yes	Pichidangui	B. macraei	Female	B. macraei
396	1310122-188-PV1 II-pos3090_BE6_1_26500	2022-09-01	Yes	Pichidangui			B. vernalis
397	1310122-189-H5-pos3090_BE7_1_26501	2022-09-01	No	Menque bei Dichato	B. obovata	Female	B. obovata
398	1310122-190-E15-pos3090_BE8_1_26502	2022-09-01	No	Quintay	B. vernalis	Male	B. vernalis
399	1310122-191-AS35-pos3090_RA1_1_26503	2022-09-01	No	Pichidangui	B. macraei	Female	B. macraei
400	1310122-192-BC2-pos3090_RA2_1_26504	2022-09-01	No	Cavivolen	B. vernalis	Male	B. vernalis
401	1310122-193-C4-pos3090_RA3_1_26505	2022-09-01	No	Fray Jorge	B. vernalis	Female	B. vernalis
402	1310122-194-I15-pos3090_RA4_1_26506	2022-09-01	No	Tetas de Bio Bio	B. vernalis	Female	B. vernalis
403	1310122-195-QY-18 II-pos3090_RA5_1_26507	2022-09-01	Yes	Quintay	B. mac_int	Female	B. macraei
404	1310122-196-D8-pos3090_RA6_1_26508	2022-09-01	No	La Dormida	B. rhomboidalis	Female	B. rhomboidalis
405	1310122-197-J12-pos3090_RA7_1_26509	2022-09-01	No	Tal bei Los Aromos	B. rhomboidalis x obovata	Male	hybrid
406	1310122-198-H13-pos3090_RA8_1_26510	2022-09-01	No	Menque bei Dichato	B. obovata	Female	B. obovata
407	1310122-199-C20-pos3090_RB1_1_26511	2022-09-01	No	Fray Jorge	B. vernalis	Female	B. vernalis
408	1310122-200-QY-38 II-pos3090_RB2_1_26512	2022-09-01	Yes	Quintay	B. linearis	Female	B. linearis
409	1310122--QC10-pos3090_RB3_1_26513	QC	No	QC	QC	-	QC
410	1310122-201-VZ-55-pos3090_RB4_1_26514	2022-03-01	No
411	1310122-202-RN_M_12-pos3090_RB5_1_26515	2022-03-01	No	Huentelauquen	B. macraei	Male	B. macraei	B. macraei north
412	1310122-203-RC_L_3-pos3090_RB6_1_26516	2022-03-01	No	Rio_Petorca	B. linearis	Female	B. linearis
413	1310122-204-QY-12-pos3090_RB7_1_26517	2022-03-01	Yes	Quintay	B. macraei	Female	B. macraei	B. macraei north
414	1310122-205-P45-pos3090_RB8_1_26518	2022-03-01	No	Pichidangui	B. macraei	Male	B. macraei	B. macraei north
415	1310122-206-N33-pos3090_RC1_1_26519	2022-03-01	No	Navidad	B. macraei	Female	B. macraei	B. macraei south
416	1310122-207-RC_L_9-pos3090_RC2_1_26520	2022-03-01	No	Rio_Petorca	B. linearis	Male	B. linearis
417	1310122-208-QY-44-pos3090_RC3_1_26521	2022-03-01	No	Quintay	B. linearis	Male	B. linearis	B. linearis north	Critical
418	1310122-209-N24-pos3090_RC4_1_26522	2022-03-01	Yes	Navidad	B. macraei	Female	B. macraei	B. macraei south
419	1310122-210-L20-pos3090_RC5_1_26523	2022-03-01	No	Topocalma	B. macraei	Male	B. macraei	B. macraei south
420	1310122-211-B11-pos3090_RC6_1_26524	2022-03-01	No	Longotoma	B. linearis	Female	B. linearis
421	1310122-212-QY-3-pos3090_RC7_1_26525	2022-03-01	No	Quintay	B. macraei	Female	B. macraei	B. macraei north
422	1310122-213-Q35-pos3090_RC8_1_26526	2022-03-01	No	Ritoque	B. lin_int	Female	B. × intermedia
423	1310122-214-RC_R_7-pos3090_RD1_1_26527	2022-03-01	Yes	Road_Catapilco	B. linearis	Male	B. linearis
424	1310122-215-RN_L_7-pos3090_RD2_1_26528	2022-03-01	No	Cavivolen	B. linearis	Male	B. linearis	B. linearis north
425	1310122-216-G12-pos3090_RD3_1_26529	2022-03-01	No	Greenhouse	Greenhouse	-	Greenhouse
426	1310122-217-Z-26-pos3090_RD4_1_26530	2022-03-01	No	Pichilemu	B. × intermedia	Male	B. × intermedia	B. linearis south	Critical
427	1310122-218-P20-pos3090_RD5_1_26531	2022-03-01	Yes	Pichidangui	B. macraei	Male	B. macraei	B. macraei north
428	1310122-219-RC_L_1-pos3090_RD6_1_26532	2022-03-01	No	Rio_Petorca	B. linearis	Female	B. linearis
429	1310122-220-Q47-pos3090_RD7_1_26533	2022-03-01	No	Ritoque	B. linearis	Female	B. linearis
430	1310122-201-H12-pos3090_RD8_1_26534	2022-09-01	No	Menque bei Dichato	B. obovata	Female	B. obovata
431	1310122-202-C50-pos3090_RE1_1_26535	2022-09-01	No	Talinay	B. vernalis (1head)	Male	B. vernalis (1 head)
432	1310122-203-I5-pos3090_RE2_1_26536	2022-09-01	No	Tetas de Bio Bio	B. vernalis	Female	B. vernalis
433	1310122-204-FT7-pos3090_RE3_1_26537	2022-09-01	No	Topocalma	B. vernalis	Male	B. vernalis
434	1310122-205-P27 II-pos3090_RE4_1_26538	2022-09-01	Yes	Pichidangui	B. macraei	Female	B. macraei
435	1310122-206-K3-pos3090_RE5_1_26539	2022-09-01	No	Nord Raffael	B. obovata	Male	B. obovata
436	1310122-207-BC14-pos3090_RE6_1_26540	2022-09-01	No	Cavivolen	B. vernalis	Male	B. vernalis
437	1310122-208-QY-41 II-pos3090_RE7_1_26541	2022-09-01	Yes	Quintay	B. linearis	Male	B. linearis
438	1310122-209-BC6-pos3090_RE8_1_26542	2022-09-01	No	Cavivolen	B. vernalis	Female	B. vernalis
439	1310122-210-GT5-pos3090_GA1_1_26543	2022-09-01	No	Pichilemu	B. vernalis	Female	B. vernalis
440	1310122-211-C6-pos3090_GA2_1_26544	2022-09-01	No	Fray Jorge	B. vernalis	Female	B. vernalis
441	1310122-212-D1-pos3090_GA3_1_26545	2022-09-01	No	La Dormida	B. rhomboidalis	Male	B. rhomboidalis
442	1310122-213-P28 II-pos3090_GA4_1_26546	2022-09-01	Yes	Pichidangui	B. linearis	Female	B. linearis
443	1310122-214-AS22-pos3090_GA5_1_26547	2022-09-01	No	Pichidangui	B. vernalis	Female	B. vernalis
444	1310122-215-H37-pos3090_GA6_1_26548	2022-09-01	No	Autobahn bei Copilemu	B. rhomboidalis	Male	B. rhomboidalis
445	1310122-216-I2-pos3090_GA7_1_26549	2022-09-01	No	Tetas de Bio Bio	B. vernalis	Male	B. vernalis
446	1310122-217-OX1-pos3090_GA8_1_26550	2022-09-01	No	Navidad	hybrid	Male	hybrid
447	1310122-218-H38-pos3090_GB1_1_26551	2022-09-01	No	Autobahn bei Copilemu	B. rhomboidalis	Male	B. rhomboidalis
448	1310122-219-K5-pos3090_GB2_1_26552	2022-09-01	No	Nord Raffael	B. obovata	Male	B. obovata
449	1310122-220-QY-12 II-pos3090_GB3_1_26553	2022-09-01	Yes	Quintay	B. macraei	Female	B. macraei
450	1310122--QC11-pos3090_GB4_1_26554	QC	No	QC	QC	-	QC
451	1310122-221-L47-pos3090_GB5_1_26555	2022-03-01	No	Topocalma	B. linearis	Male	B. linearis	B. linearis south	Critical
452	1310122-222-Z-1-pos3090_GB6_1_26556	2022-03-01	No	Pichilemu	B. × intermedia	Male	B. × intermedia
453	1310122-223-Q18-pos3090_GB7_1_26557	2022-03-01	No	Ritoque	B. mac_int	Male	B. macraei
454	1310122-224-QY-24-pos3090_GB8_1_26558	2022-03-01	No	Quintay	B. linearis	Female	B. linearis	B. linearis north	Critical
455	1310122-225-RN_M_3-pos3090_GC1_1_26559	2022-03-01	No	Huentelauquen	B. macraei	Male	B. macraei	B. macraei north
456	1310122-226-RC_R_6-pos3090_GC2_1_26560	2022-03-01	Yes	Road_Catapilco	B. linearis	Male	B. linearis
457	1310122-227-Z-15-pos3090_GC3_1_26561	2022-03-01	No	Pichilemu	B. linearis	Male	B. linearis
458	1310122-228-QY-20-pos3090_GC4_1_26562	2022-03-01	No	Quintay	B. mac_int	Female	B. macraei	B. macraei north
459	1310122-229-QY-34-pos3090_GC5_1_26563	2022-03-01	Yes	Quintay	B. × intermedia	Female	B. × intermedia	B. × intermedia north	Critical
460	1310122-230-Z-34-pos3090_GC6_1_26564	2022-03-01	No	Pichilemu	B. macraei	Female	B. macraei	B. macraei south	Critical
461	1310122-231-Z-13-pos3090_GC7_1_26565	2022-03-01	No	Pichilemu	B. linearis	Female	B. linearis
462	1310122-232-QY-4-pos3090_GC8_1_26566	2022-03-01	No	Quintay	B. macraei	Male	B. macraei	B. macraei north
463	1310122-233-N14-pos3090_GD1_1_26567	2022-03-01	No	Quinicaben	B. linearis	Male	B. linearis	B. linearis south
464	1310122-234-QY-6-pos3090_GD2_1_26568	2022-03-01	Yes	Quintay	B. macraei	Female	B. macraei	B. macraei north	Critical
465	1310122-235-RN_L_6-pos3090_GD3_1_26569	2022-03-01	Yes	Cavivolen	B. linearis	Male	B. linearis	B. linearis north
466	1310122-236-RN_L_11-pos3090_GD4_1_26570	2022-03-01	Yes	Cavivolen	B. linearis	Female	B. linearis	B. linearis north
467	1310122-237-B35-pos3090_GD5_1_26571	2022-03-01	No	Longotoma	B. × intermedia	Male	B. × intermedia
468	1310122-238-B19-pos3090_GD6_1_26572	2022-03-01	No	Longotoma	B. × intermedia	Male	B. × intermedia
469	1310122-239-QY-15-pos3090_GD7_1_26573	2022-03-01	Yes	Quintay	B. mac_int	Female	B. macraei	B. × intermedia north	Critical
470	1310122-240-RC_R_14-pos3090_GD8_1_26574	2022-03-01	No	Road_Catapilco	B. linearis	Female	B. linearis
471	1310122-221-P15 II-pos3090_BA1_1_26575	2022-09-01	Yes	Pichidangui	B. macraei	Male	B. macraei
472	1310122-222-P24 II-pos3090_BA2_1_26576	2022-09-01	Yes	Pichidangui	B. macraei	Female	B. macraei
473	1310122-223-C24-pos3090_BA3_1_26577	2022-09-01	No	Talinay	B. vernalis	Male	B. vernalis
474	1310122-224-J2-pos3090_BA4_1_26578	2022-09-01	No	Tal bei Los Aromos	B. rhomboidalis	Female	B. rhomboidalis
475	1310122-225-J22-pos3090_BA5_1_26579	2022-09-01	No	Tal bei Los Aromos	B. rhomboidalis	Male	B. rhomboidalis
476	1310122-226-AS5-pos3090_BA6_1_26580	2022-09-01	No	Pichidangui	B. vernalis	Female	B. vernalis
477	1310122-227-QY-23 II-pos3090_BA7_1_26581	2022-09-01	Yes	Quintay	B. mac_int	Male	B. macraei
478	1310122-228-N28 II-pos3090_BA8_1_26582	2022-09-01	Yes	Navidad	B. macraei	Male	B. macraei
479	1310122-229-AS1-pos3090_BB1_1_26583	2022-09-01	No	Pichidangui	B. vernalis	Female	B. vernalis
480	1310122-230-J10-pos3090_BB2_1_26584	2022-09-01	No	Tal bei Los Aromos	B. rhomboidalis	Male	B. rhomboidalis
481	1310122-231-P20 II-pos3090_BB3_1_26585	2022-09-01	Yes	Pichidangui	B. macraei	Male	B. macraei
482	1310122-232-H25-pos3090_BB4_1_26586	2022-09-01	No	Menque bei Dichato	B. rhomboidalis	Male	B. rhomboidalis
483	1310122-233-C41-pos3090_BB5_1_26587	2022-09-01	No	Talinay	B. vernalis	Female	B. vernalis
484	1310122-234-H46-pos3090_BB6_1_26588	2022-09-01	No	Autobahn bei Copilemu	B. rhomboidalis	Female	B. rhomboidalis
485	1310122-235-OX7-pos3090_BB7_1_26589	2022-09-01	No	Navidad	B. vernalis	Male	B. vernalis
486	1310122-236-P14 II-pos3090_BB8_1_26590	2022-09-01	Yes	Pichidangui	B. macraei	-	B. macraei
487	1310122-237-H28-pos3090_BC1_1_26591	2022-09-01	No	Menque bei Dichato	B. obovata	Male	B. obovata
488	1310122-238-E3-pos3090_BC2_1_26592	2022-09-01	No	Quintay	B. vernalis	Male	B. vernalis
489	1310122-239-N35 II-pos3090_BC3_1_26593	2022-09-01	Yes	Navidad	B. macraei	Female	B. macraei
490	1310122-240-GT15-pos3090_BC4_1_26594	2022-09-01	No	Pichilemu	B. vernalis	Female	B. vernalis
491	1310122--QC12-pos3090_BC5_1_26595	QC	No	QC	QC	-	QC
492	1310122-241-B8-pos3090_BC6_1_26596	2022-03-01	No	Longotoma	B. linearis	Female	B. linearis
493	1310122-242-L37-pos3090_BC7_1_26597	2022-03-01	No	Topocalma	B. × intermedia	Female	B. × intermedia	B. linearis south	Critical
494	1310122-243-N15-pos3090_BC8_1_26598	2022-03-01	No	Quinicaben	B. linearis	Female	B. linearis	B. linearis south
495	1310122-244-N34-pos3090_BD1_1_26599	2022-03-01	Yes	Navidad	B. macraei	Male	B. macraei	B. macraei south
496	1310122-245-P9-pos3090_BD2_1_26600	2022-03-01	Yes	Pichidangui	B. macraei	Male	B. macraei	B. macraei north
497	1310122-246-N11-pos3090_BD3_1_26601	2022-03-01	No	Quinicaben	B. linearis	Female	B. linearis	B. linearis south
498	1310122-247-L46-pos3090_BD4_1_26602	2022-03-01	No	Topocalma	B. linearis	Female	B. linearis	B. linearis south	Critical
499	1310122-248-MZ-59-pos3090_BD5_1_26603	2022-03-01	No
500	1310122-249-Z-31-pos3090_BD6_1_26604	2022-03-01	No	Pichilemu	B. linearis	Male	B. linearis	B. linearis south
501	1310122-250-G2-pos3090_BD7_1_26605	2022-03-01	No	Greenhouse	Greenhouse	-	Greenhouse
502	1310122-251-P18-pos3090_BD8_1_26606	2022-03-01	No	Pichidangui	B. macraei	Male	B. macraei	B. macraei north
503	1310122-252-RC_L_2-pos3090_BE1_1_26607	2022-03-01	No	Rio_Petorca	B. linearis	Male	B. linearis
504	1310122-253-B40-pos3090_BE2_1_26608	2022-03-01	No	Longotoma	B. macraei	Male	B. macraei
505	1310122-254-RC_R_2-pos3090_BE3_1_26609	2022-03-01	No	Road_Catapilco	B. linearis	Female	B. linearis
506	1310122-255-P8-pos3090_BE4_1_26610	2022-03-01	No	Pichidangui	B. macraei	Male	B. macraei	B. macraei north
507	1310122-256-Q44-pos3090_BE5_1_26611	2022-03-01	No	Ritoque	B. linearis	Male	B. linearis
508	1310122-257-P22-pos3090_BE6_1_26612	2022-03-01	Yes	Pichidangui	B. × intermedia	Female	B. × intermedia	B. linearis north
509	1310122-258-L16-pos3090_BE7_1_26613	2022-03-01	No	Topocalma	B. linearis	Male	B. linearis	B. linearis south	Critical
510	1310122-259-N20-pos3090_BE8_1_26614	2022-03-01	No	Navidad	B. macraei	Female	B. macraei	B. macraei south
511	1310122-260-Q15-pos3090_RA1_1_26615	2022-03-01	No	Ritoque	B. mac_int	Female	B. macraei
512	1310122-241-AS24-pos3090_RA2_1_26616	2022-09-01	No	Pichidangui	B. vernalis	Female	B. vernalis
513	1310122-242-I9-pos3090_RA3_1_26617	2022-09-01	No	Tetas de Bio Bio	B. vernalis	Male	B. vernalis
514	1310122-243-AS20-pos3090_RA4_1_26618	2022-09-01	No	Pichidangui	B. vernalis	Female	B. vernalis
515	1310122-244-P29 II-pos3090_RA5_1_26619	2022-09-01	Yes	Pichidangui	B. linearis	Male	B. linearis
516	1310122-245-C55-pos3090_RA6_1_26620	2022-09-01	No	Talinay	B. vernalis (1head)	Female	B. vernalis (1 head)
517	1310122-246-O7-pos3090_RA7_1_26621	2022-09-01	No	Navidad	B. vernalis	Male	B. vernalis
518	1310122-247-AS10-pos3090_RA8_1_26622	2022-09-01	No	Pichidangui	H ? B. vernalis	Male	hybrid
519	1310122-248-E1-pos3090_RB1_1_26623	2022-09-01	No	Quintay	B. vernalis	Female	B. vernalis
520	1310122-249-C13-pos3090_RB2_1_26624	2022-09-01	No	Fray Jorge	B. vernalis	Female	B. vernalis
521	1310122-250-E11-pos3090_RB3_1_26625	2022-09-01	No	Quintay	B. vernalis	Male	B. vernalis
522	1310122-251-AS13-pos3090_RB4_1_26626	2022-09-01	No	Pichidangui	B. vernalis	Male	B. vernalis
523	1310122-252-PV2 II-pos3090_RB5_1_26627	2022-09-01	Yes	Pichidangui			B. vernalis
524	1310122-253-K9-pos3090_RB6_1_26628	2022-09-01	No	Nord Raffael	B. obovata	Male	B. obovata
525	1310122-254-C8-pos3090_RB7_1_26629	2022-09-01	No	Fray Jorge	B. vernalis	Male	B. vernalis
526	1310122-255-J7-pos3090_RB8_1_26630	2022-09-01	No	Tal bei Los Aromos	B. rhomboidalis	Male	B. rhomboidalis
527	1310122-256-AS32-pos3090_RC1_1_26631	2022-09-01	No	Pichidangui	B. macraei	Female	B. macraei
528	1310122-257-AS37-pos3090_RC2_1_26632	2022-09-01	No	Pichidangui	B. macraei	Female	B. macraei
529	1310122-258-I4-pos3090_RC3_1_26633	2022-09-01	No	Tetas de Bio Bio	B. vernalis	Male	B. vernalis
530	1310122-259-FT20-pos3090_RC4_1_26634	2022-09-01	No	Topocalma	B. vernalis	Female	B. vernalis
531	1310122-260-QY-7 II-pos3090_RC5_1_26635	2022-09-01	Yes	Quintay	B. macraei	Female	B. macraei
532	1310122--QC13-pos3090_RC6_1_26636	QC	No	QC	QC	-	QC
533	1310122-261-N17-pos3090_RC7_1_26637	2022-03-01	No	Quinicaben	B. linearis	Male	B. linearis	B. linearis south
534	1310122-262-P30-pos3090_RC8_1_26638	2022-03-01	No	Pichidangui	B. linearis	Male	B. linearis	B. linearis north
535	1310122-263-N29-pos3090_RD1_1_26639	2022-03-01	Yes	Navidad	B. macraei	Female	B. macraei	B. macraei south
536	1310122-264-QY-30-pos3090_RD2_1_26640	2022-03-01	Yes	Quintay	B. × intermedia	Female	B. × intermedia	B. × intermedia north
537	1310122-265-RC_L_15-pos3090_RD3_1_26641	2022-03-01	No	Rio_Petorca	B. linearis	Male	B. linearis
538	1310122-266-RN_L_14-pos3090_RD4_1_26642	2022-03-01	Yes	Cavivolen	B. linearis	Female	B. linearis	B. linearis north
539	1310122-267-RC_R_10-pos3090_RD5_1_26643	2022-03-01	Yes	Road_Catapilco	B. linearis	Female	B. linearis
540	1310122-268-Q39-pos3090_RD6_1_26644	2022-03-01	No	Ritoque	B. linearis	Male	B. linearis
541	1310122-269-B25-pos3090_RD7_1_26645	2022-03-01	No	Longotoma	B. linearis	Female	B. linearis
542	1310122-270-Z-47-pos3090_RD8_1_26646	2022-03-01	No	Pichilemu	B. mac_int	Male	B. × intermedia	B. × intermedia south
543	1310122-271-QY-11-pos3090_RE1_1_26647	2022-03-01	Yes	Quintay	B. macraei	Male	B. macraei	B. macraei north	Critical
544	1310122-272-B29-pos3090_RE2_1_26648	2022-03-01	No	Longotoma	B. × intermedia	Female	B. × intermedia
545	1310122-273-Z-5-pos3090_RE3_1_26649	2022-03-01	No	Pichilemu	B. × intermedia	Male	B. × intermedia
546	1310122-274-G14-pos3090_RE4_1_26650	2022-03-01	No	Greenhouse	Greenhouse	-	Greenhouse
547	1310122-275-Z-40-pos3090_RE5_1_26651	2022-03-01	No	Pichilemu	B. macraei	Female	B. macraei
548	1310122-276-P32-pos3090_RE6_1_26652	2022-03-01	Yes	Pichidangui	B. linearis	Male	B. linearis	B. linearis south
549	1310122-277-P47-pos3090_RE7_1_26653	2022-03-01	Yes	Pichidangui	B. × intermedia	Female	B. × intermedia	B. × intermedia north
550	1310122-278-L4-pos3090_RE8_1_26654	2022-03-01	No	Topocalma	B. × intermedia	Female	B. × intermedia	B. macraei south
551	1310122-279-B36-pos3090_GA1_1_26655	2022-03-01	No	Longotoma	B. linearis	Male	B. linearis
552	1310122-280-L49-pos3090_GA2_1_26656	2022-03-01	No	Topocalma	B. linearis	Female	B. linearis	B. linearis north	Critical
553	1310122-261-H44-pos3090_GA3_1_26657	2022-09-01	No	Autobahn bei Copilemu	B. rhomboidalis	Female	B. rhomboidalis
554	1310122-262-H3-pos3090_GA4_1_26658	2022-09-01	No	Menque bei Dichato	B. obovata	Female	B. obovata
555	1310122-263-AS30-pos3090_GA5_1_26659	2022-09-01	No	Pichidangui	B. vernalis	Female	B. vernalis
556	1310122-264-O8-pos3090_GA6_1_26660	2022-09-01	No	Navidad	B. vernalis	Male	B. vernalis
557	1310122-265-J21-pos3090_GA7_1_26661	2022-09-01	No	Tal bei Los Aromos	B. rhomboidalis	Female	B. rhomboidalis
558	1310122-266-O4-pos3090_GA8_1_26662	2022-09-01	No	Navidad	B. vernalis	Male	B. vernalis
559	1310122-267-QY-40 II-pos3090_GB1_1_26663	2022-09-01	Yes	Quintay	B. linearis	Female	B. linearis
560	1310122-268-C5-pos3090_GB2_1_26664	2022-09-01	No	Fray Jorge	B. vernalis	Male	B. vernalis
561	1310122-269-K13-pos3090_GB3_1_26665	2022-09-01	No	Nord Raffael	B. obovata	Female	B. obovata
562	1310122-270-AS34-pos3090_GB4_1_26666	2022-09-01	No	Pichidangui	B. macraei	Female	B. macraei
563	1310122-271-I14-pos3090_GB5_1_26667	2022-09-01	No	Tetas de Bio Bio	B. vernalis	Male	B. vernalis
564	1310122-272-AS12-pos3090_GB6_1_26668	2022-09-01	No	Pichidangui	B. vernalis	Male	B. vernalis
565	1310122-273-FT10-pos3090_GB7_1_26669	2022-09-01	No	Topocalma	B. vernalis	Female	B. vernalis
566	1310122-274-J25-pos3090_GB8_1_26670	2022-09-01	No	Tal bei Los Aromos	B. rhomboidalis	Female	B. rhomboidalis
567	1310122-275-QY-16 II-pos3090_GC1_1_26671	2022-09-01	Yes	Quintay	B. mac_int	Male	B. macraei
568	1310122-276-J9-pos3090_GC2_1_26672	2022-09-01	No	Tal bei Los Aromos	B. rhomboidalis	Female	B. rhomboidalis
569	1310122-277-H40-pos3090_GC3_1_26673	2022-09-01	No	Autobahn bei Copilemu	B. rhomboidalis	Female	B. rhomboidalis
570	1310122-278-FTX4-pos3090_GC4_1_26674	2022-09-01	No	Topocalma	B. vernalis x linearis	Male	hybrid
571	1310122-279-BC3-pos3090_GC5_1_26675	2022-09-01	No	Cavivolen	B. vernalis	m	B. vernalis
572	1310122-280-FT17-pos3090_GC6_1_26676	2022-09-01	No	Topocalma	B. vernalis	m	B. vernalis
573	1310122--QC14-pos3090_GC7_1_26677	QC	No	QC	QC	-	QC
574	1310122-281-Q12-pos3090_GC8_1_26678	2022-03-01	No	Ritoque	B. macraei	Male	B. macraei
575	1310122-282-RN_M_10-pos3090_GD1_1_26679	2022-03-01	No	Huentelauquen	B. macraei	Male	B. macraei	B. macraei north
576	1310122-283-RC_R_5-pos3090_GD2_1_26680	2022-03-01	Yes	Road_Catapilco	B. linearis	Female	B. linearis
577	1310122-284-L10-pos3090_GD3_1_26681	2022-03-01	No	Topocalma	B. macraei	Male	B. macraei	B. macraei south
578	1310122-285-N6-pos3090_GD4_1_26682	2022-03-01	No	Quinicaben	B. linearis	Male	B. linearis	B. linearis south
579	1310122-286-L48-pos3090_GD5_1_26683	2022-03-01	No	Topocalma	B. linearis	Female	B. linearis	B. linearis south
580	1310122-287-RC_R_12-pos3090_GD6_1_26684	2022-03-01	No	Road_Catapilco	B. linearis	Female	B. linearis
581	1310122-288-Q43-pos3090_GD7_1_26685	2022-03-01	No	Ritoque	B. linearis	Female	B. linearis
582	1310122-289-Q8-pos3090_GD8_1_26686	2022-03-01	No	Ritoque	B. macraei	Male	B. macraei
583	1310122-290-N9-pos3090_GE1_1_26687	2022-03-01	No	Quinicaben	B. linearis	Female	B. linearis	B. linearis south
584	1310122-291-Z-45-pos3090_GE2_1_26688	2022-03-01	No	Pichilemu	B. vernalisnalis	Male	B. vernalis
585	1310122-292-L40-pos3090_GE3_1_26689	2022-03-01	No	Topocalma	B. linearis	Female	B. linearis	B. linearis south
586	1310122-294-L23-pos3090_GE5_1_26691	2022-03-01	No	Topocalma	B. × intermedia	-	B. × intermedia	B. × intermedia south
587	1310122-295-Q17-pos3090_GE6_1_26692	2022-03-01	No	Ritoque	B. × intermedia	Male	B. × intermedia
588	1310122-296-B10-pos3090_GE7_1_26693	2022-03-01	No	Ritoque	B. mac_int	Female	B. macraei
589	1310122-297-Z-16-pos3090_GE8_1_26694	2022-03-01	No	Longotoma	B. linearis	Male	B. linearis
590	1310122-298-P42-pos3090_BA1_1_26695	2022-03-01	No	Pichidangui	B. linearis	Female	B. × intermedia	B. × intermedia north
591	1310122-299-L9-pos3090_BA2_1_26696	2022-03-01	No	Topocalma	B. × intermedia	Male	B. × intermedia	B. macraei south
592	1310122-300-VZ-58-pos3090_BA3_1_26697	2022-03-01	No	Topocalma	B. macraei	Female	B. macraei
593	1310122-281-K4-pos3090_BA4_1_26698	2022-09-01	No	Nord Raffael	B. obovata	Female	B. obovata
594	1310122-282-K14-pos3090_BA5_1_26699	2022-09-01	No	Nord Raffael	B. obovata	m	B. obovata
595	1310122-283-QY-13 II-pos3090_BA6_1_26700	2022-09-01	Yes	Quintay	B. macraei	Male	B. macraei
596	1310122-284-H1-pos3090_BA7_1_26701	2022-09-01	No	Menque bei Dichato	B. obovata	m	B. obovata
597	1310122-285-K11-pos3090_BA8_1_26702	2022-09-01	No	Nord Raffael	B. obovata	m	B. obovata
598	1310122-286-AS40-pos3090_BB1_1_26703	2022-09-01	No	Pichidangui	B. macraei	m	B. macraei
599	1310122-287-O3-pos3090_BB2_1_26704	2022-09-01	No	Navidad	B. vernalis	m	B. vernalis
600	1310122-288-C23-pos3090_BB3_1_26705	2022-09-01	No	Talinay	B. vernalis (1head)	m	B. vernalis (1 head)
601	1310122-289-FT13-pos3090_BB4_1_26706	2022-09-01	No	Topocalma	B. vernalis	Female	B. vernalis
602	1310122-290-AS6-pos3090_BB5_1_26707	2022-09-01	No	Pichidangui	B. vernalis	m	B. vernalis
603	1310122-291-C17-pos3090_BB6_1_26708	2022-09-01	No	Fray Jorge	B. vernalis	Female	B. vernalis
604	1310122-292-H41-pos3090_BB7_1_26709	2022-09-01	No	Autobahn bei Copilemu	B. rhomboidalis	Female	B. rhomboidalis
605	1310122-293-H23-pos3090_BB8_1_26710	2022-09-01	No	Menque bei Dichato	B. rhomboidalis x obovata	Female	hybrid
606	1310122-294-C49-pos3090_BC1_1_26711	2022-09-01	No	Talinay	B. vernalis	Female	B. vernalis
607	1310122-295-GT11-pos3090_BC2_1_26712	2022-09-01	No	Pichilemu	B. vernalis	m	B. vernalis
608	1310122-296-P31 II-pos3090_BC3_1_26713	2022-09-01	Yes	Pichidangui	B. × intermedia	Female	B. × intermedia
609	1310122-297-O10-pos3090_BC4_1_26714	2022-09-01	No	Navidad	B. vernalis	m	B. vernalis
610	1310122-298-O16-pos3090_BC5_1_26715	2022-09-01	No	Navidad	B. vernalis	m	B. vernalis
611	1310122-299-BC1-pos3090_BC6_1_26716	2022-09-01	No	Cavivolen	B. vernalis	Female	B. vernalis
612	1310122-300-E10-pos3090_BC7_1_26717	2022-09-01	No	Quintay	B. vernalis	?	B. vernalis
613	1310122--QC15-pos3090_BC8_1_26718	QC	No	QC	QC	-	QC
614	1310122-301-L5-pos3090_BD1_1_26719	2022-03-01	No	Topocalma	B. macraei	Female	B. macraei	B. macraei south
615	1310122-302-RN_L_15-pos3090_BD2_1_26720	2022-03-01	No	Cavivolen	B. linearis	Female	B. linearis	B. linearis north
616	1310122-303-RN_L_8-pos3090_BD3_1_26721	2022-03-01	No	Cavivolen	B. linearis	Female	B. linearis	B. linearis north
617	1310122-304-RC_R_11-pos3090_BD4_1_26722	2022-03-01	Yes	Road_Catapilco	B. linearis	Male	B. linearis
618	1310122-305-Q23-pos3090_BD5_1_26723	2022-03-01	No	Ritoque	B. mac_int	Female	B. macraei
619	1310122-306-QY-48-pos3090_BD6_1_26724	2022-03-01	No	Quintay	B. linearis	Female	B. linearis	B. linearis north	Critical
620	1310122-307-QY-46-pos3090_BD7_1_26725	2022-03-01	No	Quintay	B. linearis	Female	B. linearis	B. linearis north	Critical
621	1310122-308-Z-29-pos3090_BD8_1_26726	2022-03-01	No	Pichilemu	B. × intermedia	Male	B. × intermedia	B. linearis south
622	1310122-309-Z-37-pos3090_BE1_1_26727	2022-03-01	No	Pichilemu	B. macraei	Male	B. macraei
623	1310122-310-L18-pos3090_BE2_1_26728	2022-03-01	No	Topocalma	B. macraei	Male	B. macraei	B. macraei south
624	1310122-311-RC_M_11-pos3090_BE3_1_26729	2022-03-01	Yes	Nord_Punta_Puyai	B. macraei	Female	B. macraei
625	1310122-312-RN_M_5-pos3090_BE4_1_26730	2022-03-01	No	Huentelauquen	B. macraei	Male	B. macraei	B. macraei north
626	1310122-313-RN_M_2-pos3090_BE5_1_26731	2022-03-01	No	Huentelauquen	B. macraei	Male	B. macraei	B. macraei north
627	1310122-314-Z-44-pos3090_BE6_1_26732	2022-03-01	No	Pichilemu	B. macraei	Male	B. macraei	B. macraei south
628	1310122-315-Q3-pos3090_BE7_1_26733	2022-03-01	No	Ritoque	B. macraei	Male	B. macraei
629	1310122-316-L34-pos3090_BE8_1_26734	2022-03-01	No	Topocalma	B. × intermedia	Male	B. × intermedia	B. macraei south
630	1310122-317-N23-pos3090_RA1_1_26735	2022-03-01	No	Navidad	B. macraei	Male	B. macraei	B. macraei south
631	1310122-318-P14-pos3090_RA2_1_26736	2022-03-01	Yes	Pichidangui	B. macraei	-	B. macraei	B. macraei north
632	1310122-319-QY-13-pos3090_RA3_1_26737	2022-03-01	Yes	Quintay	B. macraei	Male	B. macraei	B. macraei north
633	1310122-320-Q24-pos3090_RA4_1_26738	2022-03-01	No	Ritoque	B. mac_int	Male	B. macraei
634	1310122-301-O2-pos3090_RA5_1_26739	2022-09-01	No	Navidad	B. vernalis	Female	B. vernalis
635	1310122-302-D12-pos3090_RA6_1_26740	2022-09-01	No	La Dormida	B. rhomboidalis	m	B. rhomboidalis
636	1310122-303-C2-pos3090_RA7_1_26741	2022-09-01	No	Fray Jorge	B. vernalis-mac	m	hybrid
637	1310122-304-C25-pos3090_RA8_1_26742	2022-09-01	No	Talinay	B. vernalis	Female	B. vernalis
638	1310122-305-J18-pos3090_RB1_1_26743	2022-09-01	No	Tal bei Los Aromos	B. rhomboidalis	m	B. rhomboidalis
639	1310122-306-H9-pos3090_RB2_1_26744	2022-09-01	No	Menque bei Dichato	B. obovata	Female	B. obovata
640	1310122-307-AS11-pos3090_RB3_1_26745	2022-09-01	No	Pichidangui	B. vernalis	Female	B. vernalis
641	1310122-308-QY-29 II-pos3090_RB4_1_26746	2022-09-01	Yes	Quintay	B. macraei	Female	B. macraei
642	1310122-309-AS19-pos3090_RB5_1_26747	2022-09-01	No	Pichidangui	B. vernalis	m	B. vernalis
643	1310122-310-QY-30 II-pos3090_RB6_1_26748	2022-09-01	Yes	Quintay	B. × intermedia	Female	B. × intermedia
644	1310122-311-FTX1-pos3090_RB7_1_26749	2022-09-01	No	Topocalma	B. int?	?	hybrid
645	1310122-312-H21-pos3090_RB8_1_26750	2022-09-01	No	Menque bei Dichato	B. rhomboidalis x obovata	m	hybrid
646	1310122-313-AS8-pos3090_RC1_1_26751	2022-09-01	No	Pichidangui	B. vernalis	m?	B. vernalis
647	1310122-314-GT3-pos3090_RC2_1_26752	2022-09-01	No	Pichilemu	B. vernalis	Female	B. vernalis
648	1310122-315-P10 II-pos3090_RC3_1_26753	2022-09-01	Yes	Pichidangui	B. macraei	Male	B. macraei
649	1310122-316-O9-pos3090_RC4_1_26754	2022-09-01	No	Navidad	B. vernalis	Female	B. vernalis
650	1310122-317-O12-pos3090_RC5_1_26755	2022-09-01	No	Navidad	B. vernalis	Female	B. vernalis
651	1310122-318-H19-pos3090_RC6_1_26756	2022-09-01	No	Menque bei Dichato	B. rhomboidalis x obovata	m	hybrid
652	1310122-319-K15-pos3090_RC7_1_26757	2022-09-01	No	Nord Raffael	B. obovata	m	B. obovata
653	1310122-320-E13-pos3090_RC8_1_26758	2022-09-01	No	Quintay	B. vernalis	Female	B. vernalis
654	1310122--QC16-pos3090_RD1_1_26759	QC	No	QC	QC	-	QC
655	1310122-321-Z-19-pos3090_RD2_1_26760	2022-03-01	No	Pichilemu	B. × intermedia	Female	B. × intermedia
656	1310122-322-P4-pos3090_RD3_1_26761	2022-03-01	No	Pichidangui	B. macraei	Female	B. macraei	B. macraei north
657	1310122-323-RC_M_8-pos3090_RD4_1_26762	2022-03-01	Yes	Nord_Punta_Puyai	B. macraei	Male	B. macraei
658	1310122-324-Q21-pos3090_RD5_1_26763	2022-03-01	No	Ritoque	B. mac_int	Female	B. macraei
659	1310122-325-RC_M_6-pos3090_RD6_1_26764	2022-03-01	No	Nord_Punta_Puyai	B. macraei	Male	B. macraei
660	1310122-326-L21-pos3090_RD7_1_26765	2022-03-01	No	Topocalma	B. × intermedia	Female	B. × intermedia	B. × intermedia south
661	1310122-327-RC_R_15-pos3090_RD8_1_26766	2022-03-01	No	Road_Catapilco	B. linearis	Male	B. linearis
662	1310122-328-N3-pos3090_RE1_1_26767	2022-03-01	No	Quinicaben	B. linearis	Male	B. linearis	B. linearis south
663	1310122-329-B24-pos3090_RE2_1_26768	2022-03-01	No	Longotoma	B. macraei	Male	B. macraei
664	1310122-330-QY-14-pos3090_RE3_1_26769	2022-03-01	Yes	Quintay	B. macraei	Female	B. macraei	B. macraei north
665	1310122-331-Z49-pos3090_RE4_1_26770	2022-03-01	No	Pichilemu	B. × intermedia	Female	B. × intermedia	B. × intermedia south
666	1310122-332-N2-pos3090_RE5_1_26771	2022-03-01	No	Quinicaben	B. linearis	Female	B. linearis	B. linearis south
667	1310122-333-N18-pos3090_RE6_1_26772	2022-03-01	No	Quinicaben	B. linearis	Female	B. linearis	B. linearis south
668	1310122-334-Q13-pos3090_RE7_1_26773	2022-03-01	No	Ritoque	B. mac_int	Female	B. macraei
669	1310122-335-QY-2-pos3090_RE8_1_26774	2022-03-01	No	Quintay	B. macraei	Female	B. macraei	B. macraei north
670	1310122-336-L45-pos3090_GA1_1_26775	2022-03-01	No	Topocalma	B. linearis	Male	B. linearis	B. linearis south	Critical
671	1310122-337-G10-pos3090_GA2_1_26776	2022-03-01	No	Greenhouse	Greenhouse	-	Greenhouse
672	1310122-338-P40-pos3090_GA3_1_26777	2022-03-01	No	Pichidangui	B. × intermedia	Female	B. × intermedia	B. × intermedia north
673	1310122-339-Z-18-pos3090_GA4_1_26778	2022-03-01	No	Pichilemu	B. × intermedia	Female	B. × intermedia	B. × intermedia south
674	1310122-340-Z-30-pos3090_GA5_1_26779	2022-03-01	No	Pichilemu	B. macraei	Male	B. macraei	B. macraei south
675	1310122-321-C7-pos3090_GA6_1_26780	2022-09-01	No	Fray Jorge	B. vernalis	m	B. vernalis
676	1310122-322-H36-pos3090_GA7_1_26781	2022-09-01	No	Menque bei Dichato	B. rhomboidalis x obovata	Female	hybrid
677	1310122-324-H34-pos3090_GB1_1_26783	2022-09-01	No	Menque bei Dichato	B. obovata	Female	B. obovata
678	1310122-325-C33-pos3090_GB2_1_26784	2022-09-01	No	Talinay	B. vernalis (1head)	Female
679	1310122-326-AS38-pos3090_GB3_1_26785	2022-09-01	No	Pichidangui	B. macraei	Female	B. macraei
680	1310122-327-BC4-pos3090_GB4_1_26786	2022-09-01	No	Cavivolen	B. vernalis	m	B. vernalis
681	1310122-328-I13-pos3090_GB5_1_26787	2022-09-01	No	Tetas de Bio Bio	B. vernalis	Female	B. vernalis
682	1310122-329-J1-pos3090_GB6_1_26788	2022-09-01	No	Tal bei Los Aromos	B. rhomboidalis	m	B. rhomboidalis
683	1310122-330-GT7-pos3090_GB7_1_26789	2022-09-01	No	Pichilemu	B. vernalis	m	B. vernalis
684	1310122-331-H6-pos3090_GB8_1_26790	2022-09-01	No	Menque bei Dichato	B. obovata	m	B. obovata
685	1310122-332-D11-pos3090_GC1_1_26791	2022-09-01	No	La Dormida	B. rhomboidalis	Female	B. rhomboidalis
686	1310122-333-O6-pos3090_GC2_1_26792	2022-09-01	No	Navidad	B. vernalis	Female	B. vernalis
687	1310122-334-C19-pos3090_GC3_1_26793	2022-09-01	No	Fray Jorge	B. vernalis	m	B. vernalis
688	1310122-335-R_L_R_11 II-pos3090_GC4_1_26794	2022-09-01	Yes	Road_Catapilco	B. linearis	Male	B. linearis
689	1310122-336-FT14-pos3090_GC5_1_26795	2022-09-01	No	Topocalma	B. vernalis	ZFemaleitter	B. vernalis
690	1310122-337-GT10-pos3090_GC6_1_26796	2022-09-01	No	Pichilemu	B. vernalis	Female	B. vernalis
691	1310122-338-P47 II-pos3090_GC7_1_26797	2022-09-01	Yes	Pichidangui	B. × intermedia	Female	B. × intermedia
692	1310122-339-QY-50 II-pos3090_GC8_1_26798	2022-09-01	Yes	Quintay	B. linearis	Male	B. linearis
693	1310122-340-J13-pos3090_GD1_1_26799	2022-09-01	No	Tal bei Los Aromos	B. rhomboidalis x obovata	m	hybrid
694	1310122--QC17-pos3090_GD2_1_26800	QC	No	QC	QC	-	QC
695	1310122-341-B23-pos3090_GD3_1_26801	2022-03-01	No	Longotoma	B. macraei	Female	B. macraei
696	1310122-342-L44-pos3090_GD4_1_26802	2022-03-01	No	Topocalma	B. linearis	Male	B. linearis	B. linearis south	Critical
697	1310122-343-Q10-pos3090_GD5_1_26803	2022-03-01	No	Ritoque	B. macraei	Male	B. macraei
698	1310122-344-Z-35-pos3090_GD6_1_26804	2022-03-01	No	Pichilemu	B. macraei	Female	B. macraei	B. macraei south
699	1310122-345-L43-pos3090_GD7_1_26805	2022-03-01	No	Topocalma	B. linearis	Female	B. linearis	B. linearis south
700	1310122-346-P41-pos3090_GD8_1_26806	2022-03-01	No	Pichidangui	B. × intermedia	Female	B. × intermedia	B. linearis north
701	1310122-347-RN_M_8-pos3090_GE1_1_26807	2022-03-01	No	Huentelauquen	B. macraei	Male	B. macraei	B. macraei north
702	1310122-348-L42-pos3090_GE2_1_26808	2022-03-01	No	Topocalma	B. linearis	Male	B. linearis	B. linearis south
703	1310122-349-L29-pos3090_GE3_1_26809	2022-03-01	No	Topocalma	B. × intermedia	Male	B. × intermedia	B. × intermedia south
704	1310122-350-QY-25-pos3090_GE4_1_26810	2022-03-01	Yes	Quintay	B. lin_int	Female	B. × intermedia	B. × intermedia north	Critical
705	1310122-351-N26-pos3090_GE5_1_26811	2022-03-01	Yes	Navidad	B. macraei	Male	B. macraei	B. macraei south
706	1310122-352-RC_M_12-pos3090_GE6_1_26812	2022-03-01	Yes	Nord_Punta_Puyai	B. macraei	Male	B. macraei
707	1310122-353-P48-pos3090_GE7_1_26813	2022-03-01	Yes	Pichidangui	B. linearis	Male	B. linearis	B. linearis north
708	1310122-354-B17-pos3090_GE8_1_26814	2022-03-01	No	Longotoma	B. × intermedia	Male	B. × intermedia
709	1310122-355-B44-pos3090_BA1_1_26883	2022-03-01	No	Longotoma	B. macraei	Male	B. macraei
710	1310122-356-Q40-pos3090_BA2_1_26884	2022-03-01	No	Ritoque	B. linearis	Male	B. linearis
711	1310122-357-VZ-54-pos3090_BA3_1_26885	2022-03-01	No
712	1310122-358-Z-12-pos3090_BA4_1_26886	2022-03-01	No	Pichilemu	B. linearis	Female	B. linearis
713	1310122-359-N25-pos3090_BA5_1_26887	2022-03-01	No	Navidad	B. macraei	Male	B. macraei	B. macraei south
714	1310122-360-N12-pos3090_BA6_1_26888	2022-03-01	No	Quinicaben	B. linearis	Female	B. linearis	B. linearis south
715	1310122-341-QY-49 II-pos3090_BA7_1_26889	2022-09-01	Yes	Quintay	B. linearis	Female	B. linearis
716	1310122-342-H17-pos3090_BA8_1_26890	2022-09-01	No	Menque bei Dichato	B. rhomboidalis x obovata	Female	hybrid
717	1310122-343-N26 II-pos3090_BB1_1_26891	2022-09-01	Yes	Navidad	B. macraei	Male	B. macraei
718	1310122-344-BC15-pos3090_BB2_1_26892	2022-09-01	No	Cavivolen	B. vernalis	Female	B. vernalis
719	1310122-345-E14-pos3090_BB3_1_26893	2022-09-01	No	Quintay	B. vernalis	Male	B. vernalis
720	1310122-346-QY-34 II-pos3090_BB4_1_26894	2022-09-01	Yes	Quintay	B. × intermedia	Female	B. × intermedia
721	1310122-347-FTX2-pos3090_BB5_1_26895	2022-09-01	No	Topocalma	B. int?	Female	hybrid
722	1310122-348-OX6-pos3090_BB6_1_26896	2022-09-01	No	Navidad	B. int	Male	hybrid
723	1310122-349-D15-pos3090_BB7_1_26897	2022-09-01	No	La Dormida	B. rhomboidalis	Female	B. rhomboidalis
724	1310122-350-C22-pos3090_BB8_1_26898	2022-09-01	No	Fray Jorge	B. vernalis	Male	B. vernalis
725	1310122-351-H31-pos3090_BC1_1_26899	2022-09-01	No	Menque bei Dichato	B. rhomboidalis	Male	B. rhomboidalis
726	1310122-352-E4-pos3090_BC2_1_26900	2022-09-01	No	Quintay	B. vernalis	Female	B. vernalis
727	1310122-353-E6-pos3090_BC3_1_26901	2022-09-01	No	Quintay	B. vernalis	Male	B. vernalis
728	1310122-354-FTX3-pos3090_BC4_1_26902	2022-09-01	No	Topocalma	B. int?	Female	hybrid
729	1310122-355-RN_L_14 II-pos3090_BC5_1_26903	2022-09-01	Yes	Cavivolen	B. linearis	Female	B. linearis
730	1310122-356-BC11-pos3090_BC6_1_26904	2022-09-01	No	Cavivolen	B. vernalis	Male	B. vernalis
731	1310122-357-C27-pos3090_BC7_1_26905	2022-09-01	No	Talinay	B. vernalis	Female	B. vernalis
732	1310122-358-C14-pos3090_BC8_1_26906	2022-09-01	No	Fray Jorge	B. vernalis	Male	B. vernalis
733	1310122-359-AS23-pos3090_BD1_1_26907	2022-09-01	No	Pichidangui	B. vernalis	Female	B. vernalis
734	1310122-360-J19-pos3090_BD2_1_26908	2022-09-01	No	Tal bei Los Aromos	B. rhomboidalis	Male	B. rhomboidalis
735	1310122--QC18-pos3090_BD3_1_26909	QC	No	QC	QC	-	QC
736	1310122-361-RN_L_3-pos3090_BD4_1_26910	2022-03-01	Yes	Cavivolen	B. linearis	Female	B. linearis	B. linearis north
737	1310122-362-QY-21-pos3090_BD5_1_26911	2022-03-01	No	Quintay	B. mac_int	-	B. macraei	B. macraei north	Critical
738	1310122-363-B47-pos3090_BD6_1_26912	2022-03-01	No	Longotoma	B. macraei	Female	B. macraei
739	1310122-364-RC_L_7-pos3090_BD7_1_26913	2022-03-01	No	Rio_Petorca	B. linearis	Male	B. linearis
740	1310122-365-N4-pos3090_BD8_1_26914	2022-03-01	No	Quinicaben	B. linearis	Male	B. linearis	B. linearis south
741	1310122-366-RN_M_4-pos3090_BE1_1_26915	2022-03-01	No	Huentelauquen	B. macraei	Female	B. macraei	B. macraei north
742	1310122-367-B34-pos3090_BE2_1_26916	2022-03-01	No	Longotoma	B. × intermedia	Female	B. × intermedia
743	1310122-368-RN_L_12-pos3090_BE3_1_26917	2022-03-01	Yes	Cavivolen	B. linearis	Male	B. linearis	B. linearis north
744	1310122-369-L6-pos3090_BE4_1_26918	2022-03-01	No	Topocalma	B. macraei	Male	B. macraei	B. macraei south
745	1310122-370-G5-pos3090_BE5_1_26919	2022-03-01	No	Greenhouse	Greenhouse	-	Greenhouse
746	1310122-371-QY-10-pos3090_BE6_1_26920	2022-03-01	Yes	Quintay	B. macraei	Male	B. macraei	B. macraei north
747	1310122-372-QY-16-pos3090_BE7_1_26921	2022-03-01	Yes	Quintay	B. mac_int	Male	B. × intermedia	B. × intermedia north	Critical
748	1310122-373-N21-pos3090_BE8_1_26922	2022-03-01	No	Navidad	B. macraei	Male	B. macraei	B. macraei south
749	1310122-374-P26-pos3090_RA1_1_26923	2022-03-01	No	Pichidangui	B. macraei	Male	B. macraei	B. macraei north
750	1310122-375-QY-35-pos3090_RA2_1_26924	2022-03-01	Yes	Quintay	B. × intermedia	Male	B. × intermedia	B. × intermedia north	Critical
751	1310122-376-Z-28-pos3090_RA3_1_26925	2022-03-01	No	Pichilemu	B. × intermedia	Female	B. × intermedia
752	1310122-377-QY-17-pos3090_RA4_1_26926	2022-03-01	Yes	Quintay	B. mac_int	Male	B. × intermedia	B. × intermedia north	Critical
753	1310122-378-Q41-pos3090_RA5_1_26927	2022-03-01	No	Ritoque	B. linearis	Female	B. linearis
754	1310122-379-RN_L_1-pos3090_RA6_1_26928	2022-03-01	No	Cavivolen	B. linearis	Female	B. linearis	B. linearis north
755	1310122-380-P34-pos3090_RA7_1_26929	2022-03-01	No	Pichidangui	B. × intermedia	Female	B. × intermedia	B. × intermedia north
756	1310122-361-J14-pos3090_RA8_1_26930	2022-09-01	No	Tal bei Los Aromos	B. rhomboidalis x obovata	Female	hybrid
757	1310122-362-AS16-pos3090_RB1_1_26931	2022-09-01	No	Pichidangui	B. vernalis	Male	B. vernalis
758	1310122-363-H42-pos3090_RB2_1_26932	2022-09-01	No	Autobahn bei Copilemu	B. rhomboidalis	?	B. rhomboidalis
759	1310122-364-R_L_R_10 II-pos3090_RB3_1_26933	2022-09-01	Yes	Road_Catapilco	B. linearis	Female	B. linearis
760	1310122-365-E5-pos3090_RB4_1_26934	2022-09-01	No	Quintay	B. vernalis	Female	B. vernalis
761	1310122-366-GT13-pos3090_RB5_1_26935	2022-09-01	No	Pichilemu	B. vernalis	Male	B. vernalis
762	1310122-367-J17-pos3090_RB6_1_26936	2022-09-01	No	Tal bei Los Aromos	B. rhomboidalis	Male	B. rhomboidalis
763	1310122-368-I3-pos3090_RB7_1_26937	2022-09-01	No	Tetas de Bio Bio	B. vernalis	Male	B. vernalis
764	1310122-369-K10-pos3090_RB8_1_26938	2022-09-01	No	Nord Raffael	B. obovata	Female	B. obovata
765	1310122-370-H30-pos3090_RC1_1_26939	2022-09-01	No	Menque bei Dichato	B. rhomboidalis	Male	B. rhomboidalis
766	1310122-371-K6-pos3090_RC2_1_26940	2022-09-01	No	Nord Raffael	B. obovata	Female	B. obovata
767	1310122-372-O15-pos3090_RC3_1_26941	2022-09-01	No	Navidad	B. vernalis	Male	B. vernalis
768	1310122-373-C28-pos3090_RC4_1_26942	2022-09-01	No	Talinay	B. vernalis (1head)	Male	B. vernalis (1 head)
769	1310122-374-AS15-pos3090_RC5_1_26943	2022-09-01	No	Pichidangui	B. vernalis	Male	B. vernalis
770	1310122-375-FT19-pos3090_RC6_1_26944	2022-09-01	No	Topocalma	B. vernalis	Female	B. vernalis
771	1310122-376-J20-pos3090_RC7_1_26945	2022-09-01	No	Tal bei Los Aromos	B. rhomboidalis	Female	B. rhomboidalis
772	1310122-377-H32-pos3090_RC8_1_26946	2022-09-01	No	Menque bei Dichato	B. rhomboidalis	Female	B. rhomboidalis
773	1310122-378-AS4-pos3090_RD1_1_26947	2022-09-01	No	Pichidangui	B. vernalis	Male	B. vernalis
774	1310122-379-P16 II-pos3090_RD2_1_26948	2022-09-01	Yes	Pichidangui	B. macraei	Female	B. macraei
775	1310122-380-J8-pos3090_RD3_1_26949	2022-09-01	No	Tal bei Los Aromos	B. rhomboidalis	Male	B. rhomboidalis
776	1310122--QC19-pos3090_RD4_1_26950	QC	No	QC	QC	-	QC
777	1310122-381-Q49-pos3090_RD5_1_26951	2022-03-01	No	Ritoque	B. linearis	Male	B. linearis
778	1310122-382-N7-pos3090_RD6_1_26952	2022-03-01	No	Quinicaben	B. linearis	Male	B. linearis	B. linearis south
779	1310122-383-RC_M_10-pos3090_RD7_1_26953	2022-03-01	No	Nord_Punta_Puyai	B. macraei	Female	B. macraei
780	1310122-384-RN_M_13-pos3090_RD8_1_26954	2022-03-01	No	Huentelauquen	B. macraei	Male	B. macraei	B. macraei north
781	1310122-385-B14-pos3090_RE1_1_26955	2022-03-01	No	Longotoma	B. macraei	Male	B. macraei
782	1310122-386-Z48-pos3090_RE2_1_26956	2022-03-01	No	Pichilemu	B. × intermedia	Female	B. × intermedia	B. × intermedia south
783	1310122-387-L12-pos3090_RE3_1_26957	2022-03-01	No	Topocalma	B. macraei	Female	B. macraei	B. macraei south
784	1310122-388-RC_M_4-pos3090_RE4_1_26958	2022-03-01	No	Nord_Punta_Puyai	B. macraei	Female	B. macraei
785	1310122-389-B30-pos3090_RE5_1_26959	2022-03-01	No	Longotoma	B. linearis	Male	B. linearis
786	1310122-390-L50-pos3090_RE6_1_26960	2022-03-01	No	Topocalma	B. linearis	Male	B. linearis	B. linearis south	Critical
787	1310122-391-B33-pos3090_RE7_1_26961	2022-03-01	No	Longotoma	B. linearis	Female	B. linearis
788	1310122-392-L19-pos3090_RE8_1_26962	2022-03-01	No	Topocalma	B. macraei	Male	B. macraei	B. macraei south
789	1310122-393-Q46-pos3090_GA1_1_26963	2022-03-01	No	Ritoque	B. linearis	Male	B. linearis
790	1310122-394-P3-pos3090_GA2_1_26964	2022-03-01	No	Pichidangui	B. macraei	Female	B. macraei	B. macraei north
791	1310122-395-B3-pos3090_GA3_1_26965	2022-03-01	No	Longotoma	B. × intermedia	Female	B. × intermedia
792	1310122-396-Q25-pos3090_GA4_1_26966	2022-03-01	No	Ritoque	B. mac_int	Female	B. macraei
793	1310122-397-QY-42-pos3090_GA5_1_26967	2022-03-01	No	Quintay	B. linearis	Female	B. linearis	B. linearis north	Critical
794	1310122-398-QY-8-pos3090_GA6_1_26968	2022-03-01	No	Quintay	B. macraei	Male	B. macraei	B. macraei north
795	1310122-399-B4-pos3090_GA7_1_26969	2022-03-01	No	Longotoma	B. × intermedia	Male	B. × intermedia
796	1310122-381-O14-pos3090_GA8_1_26970	2022-09-01	No	Navidad	B. vernalis	Female	B. vernalis
797	1310122-382-C38-pos3090_GB1_1_26971	2022-09-01	No	Talinay	B. vernalis	Male	B. vernalis
798	1310122-383-QY-10 II-pos3090_GB2_1_26972	2022-09-01	Yes	Quintay	B. macraei	Male	B. macraei
799	1310122-384-RN_L_6 II-pos3090_GB3_1_26973	2022-09-01	Yes	Cavivolen	B. linearis	Male	B. linearis
800	1310122-385-QY-39 II-pos3090_GB4_1_26974	2022-09-01	Yes	Quintay	B. linearis	Male	B. linearis
801	1310122-386-E7-pos3090_GB5_1_26975	2022-09-01	No	Quintay	B. vernalis	Female	B. vernalis
802	1310122-387-H39-pos3090_GB6_1_26976	2022-09-01	No	Autobahn bei Copilemu	B. rhomboidalis	Male	B. rhomboidalis
803	1310122-388-H26-pos3090_GB7_1_26977	2022-09-01	No	Menque bei Dichato	B. obovata	Female	B. obovata
804	1310122-389-GT16-pos3090_GB8_1_26978	2022-09-01	No	Pichilemu	B. vernalis	Female	B. vernalis
805	1310122-390-GT12-pos3090_GC1_1_26979	2022-09-01	No	Pichilemu	B. vernalis	Female	B. vernalis
806	1310122-391-I6-pos3090_GC2_1_26986	2022-09-01	No	Tetas de Bio Bio	B. vernalis	Female	B. vernalis
807	1310122-392-H18-pos3090_GC3_1_26987	2022-09-01	No	Menque bei Dichato	B. rhomboidalis x obovata	Female	hybrid
808	1310122-393-H11-pos3090_GC4_1_26988	2022-09-01	No	Menque bei Dichato	B. obovata	Female	B. obovata
809	1310122-394-BC9-pos3090_GC5_1_26989	2022-09-01	No	Cavivolen	B. vernalis	Female	B. vernalis
810	1310122-395-H24-pos3090_GC6_1_26990	2022-09-01	No	Menque bei Dichato	B. rhomboidalis x obovata	Female	hybrid
811	1310122-396-K8-pos3090_GC7_1_26991	2022-09-01	No	Nord Raffael	B. obovata	Male	B. obovata
812	1310122-397-QY-17 II-pos3090_GC8_1_26992	2022-09-01	Yes	Quintay	B. mac_int	Male	B. macraei
813	1310122-398-FT4-pos3090_GD1_1_26993	2022-09-01	No	Topocalma	B. vernalis	m	B. vernalis
814	1310122-399-H49-pos3090_GD2_1_26994	2022-09-01	No	Autobahn bei Copilemu	B. rhomboidalis	Female	B. rhomboidalis
815	1310122-400-RC_M_7 II-pos3090_GD3_1_26995	2022-09-01	Yes	Nord_Punta_Puyai	B. macraei	Female	B. macraei
816	1310122-401-N29-pos3090_GD4_1_26996	2022-09-01	Yes	Navidad	B. macraei	Female	B. macraei
817	1310122-402-Z14-pos3090_GD5_1_26997	2022-09-01	Yes	Pichilemu	B. linearis	Female	B. linearis
818	1310122--QC20-pos3090_GD6_1_26998	QC	No	QC	QC	-	QC
819	1310122-400-B27-pos3090_GD7_1_26999	2022-03-01	No	Longotoma	B. linearis	Female	B. linearis
820	1310122-401-G15-pos3090_GD8_1_27000	2022-03-01	No	Greenhouse	Greenhouse	-	Greenhouse
821	1310122-402-Z-42-pos3090_GE1_1_27001	2022-03-01	No	Pichilemu	B. macraei	Female	B. macraei	B. macraei south
822	1310122-403-Q5-pos3090_GE2_1_27002	2022-03-01	No	Ritoque	B. macraei	Male	B. macraei
823	1310122-404-Q50-pos3090_GE3_1_27003	2022-03-01	No	Ritoque	B. linearis	Female	B. linearis
824	1310122-405-L41-pos3090_GE4_1_27004	2022-03-01	No	Topocalma	B. linearis	Female	B. linearis	B. linearis south	Critical
825	1310122-406-P23-pos3090_GE5_1_27005	2022-03-01	Yes	Pichidangui	B. macraei	Male	B. macraei	B. macraei north
826	1310122-407-Z-17-pos3090_GE6_1_27006	2022-03-01	No	Pichilemu	B. linearis	Male	B. linearis
827	1310122-408-RC_R_4-pos3090_GE7_1_27007	2022-03-01	No	Road_Catapilco	B. linearis	Male	B. linearis
828	1310122-409-G11-pos3090_GE8_1_27008	2022-03-01	No	Greenhouse	Greenhouse	-	Greenhouse
829	1310122-410-RC_R_13-pos3090_BA1_1_27009	2022-03-01	No	Road_Catapilco	B. linearis	Male	B. linearis
830	1310122-411-Q22-pos3090_BA2_1_27010	2022-03-01	No	Ritoque	B. mac_int	Male	B. macraei
831	1310122-412-G4-pos3090_BA3_1_27011	2022-03-01	No	Greenhouse	Greenhouse	-	Greenhouse
832	1310122-413-Z-25-pos3090_BA4_1_27012	2022-03-01	No	Pichilemu	B. lin_int	Female	B. × intermedia
833	1310122-414-L36-pos3090_BA5_1_27013	2022-03-01	No	Topocalma	B. × intermedia	Male	B. × intermedia	B. × intermedia south	Mal
834	1310122-415-VZ-57-pos3090_BA6_1_27014	2022-03-01	No
835	1310122-416-L11-pos3090_BA7_1_27015	2022-03-01	No	Topocalma	B. × intermedia	-	B. × intermedia	B. × intermedia south
836	1310122-417-QY-43-pos3090_BA8_1_27016	2022-03-01	Yes	Quintay	B. linearis	Male	B. linearis	B. linearis north	Critical
837	1310122-418-L1-pos3090_BB1_1_27017	2022-03-01	No	Topocalma	B. macraei	Female	B. macraei	B. macraei south
838	1310122-419-L3-pos3090_BB2_1_27018	2022-03-01	No	Topocalma	B. macraei	Male	B. macraei	B. macraei south
839	1310122-420-RN_M_11-pos3090_BB3_1_27019	2022-03-01	No	Huentelauquen	B. macraei	Female	B. macraei	B. macraei north
840	1310122-421-RC_L_10-pos3090_BB4_1_27020	2022-03-01	No	Rio_Petorca	B. linearis	Female	B. linearis
841	1310122-422-L26-pos3090_BB5_1_27021	2022-03-01	No	Topocalma	B. linearis	Male	B. linearis	B. linearis south	Critical
842	1310122-423-Z-33-pos3090_BB6_1_27022	2022-03-01	No	Pichilemu	B. macraei	Female	B. macraei	B. macraei south
843	1310122-424-Q7-pos3090_BB7_1_27023	2022-03-01	No	Ritoque	B. macraei	Female	B. macraei
844	1310122-425-Z-27-pos3090_BB8_1_27024	2022-03-01	No	Pichilemu	B. × intermedia	Male	B. × intermedia
845	1310122-426-N28-pos3090_BC1_1_27025	2022-03-01	Yes	Navidad	B. macraei	Male	B. macraei	B. macraei south
846	1310122-427-Z-39-pos3090_BC2_1_27026	2022-03-01	No	Pichilemu	B. macraei	Male	B. macraei
847	1310122-428-RC_M_7-pos3090_BC3_1_27027	2022-03-01	Yes	Nord_Punta_Puyai	B. macraei	Female	B. macraei
848	1310122-429-N32-pos3090_BC4_1_27028	2022-03-01	No	Navidad	B. macraei	Female	B. macraei	B. macraei south
849	1310122-430-P11-pos3090_BC5_1_27029	2022-03-01	Yes	Pichidangui	B. macraei	Female	B. macraei	B. macraei north
850	1310122-431-L30-pos3090_BC6_1_27030	2022-03-01	No	Topocalma	B. macraei	Female	B. linearis	B. linearis south	Critical
851	1310122-432-B12-pos3090_BC7_1_27031	2022-03-01	No	Longotoma	B. linearis	Male	B. linearis
852	1310122-433-B28-pos3090_BC8_1_27032	2022-03-01	No	Longotoma	B. macraei	Female	B. macraei
853	1310122-434-Q29-pos3090_BD1_1_27033	2022-03-01	No	Ritoque	B. lin_int	Female	B. × intermedia
854	1310122-435-RC_L_13-pos3090_BD2_1_27034	2022-03-01	No	Rio_Petorca	B. linearis	Male	B. linearis
855	1310122-436-B21-pos3090_BD3_1_27035	2022-03-01	No	Longotoma	B. linearis	Female	B. linearis
856	1310122-437-RC_L_8-pos3090_BD4_1_27036	2022-03-01	No	Rio_Petorca	B. linearis	Female	B. linearis
857	1310122-438-G17-pos3090_BD5_1_27037	2022-03-01	No	Greenhouse	Greenhouse	-	Greenhouse
858	1310122-439-B42-pos3090_BD6_1_27038	2022-03-01	No	Longotoma	B. macraei	Male	B. macraei
859	1310122-440-RN_L_2-pos3090_BD7_1_27039	2022-03-01	No	Cavivolen	B. linearis	Male	B. linearis	B. linearis north
860	1310122-441-Q9-pos3090_BD8_1_27040	2022-03-01	No	Ritoque	B. macraei	Female	B. macraei
861	1310122-442-P24-pos3090_BE1_1_27041	2022-03-01	Yes	Pichidangui	B. macraei	Female	B. macraei	B. macraei north
862	1310122-443-RC_R_8-pos3090_BE2_1_27042	2022-03-01	No	Road_Catapilco	B. linearis	Female	B. linearis
863	1310122-444-PV1-pos3090_BE3_1_27043	2022-03-01	Yes	Pichidangui			B. vernalis
864	1310122-445-PV2-pos3090_BE4_1_27044	2022-03-01	Yes	Pichidangui			B. vernalis
865	1310122--QC21-pos3090_BE5_1_27045	QC	No	QC	QC	-	QC
