# Supplementary material for: Consequences of interspecific plant hybridization on metabolic diversity in naturally occurring hybrid swarms
Source: Plant J. 2025 Aug 26;123(4):e70444. doi: 10.1111/tpj.70444 (PMC12380477; doi:10.1111/tpj.70444)
Supplement: Supplementary file 4 — Dataset S4. Relative quantification (peak area) of LC‐MS‐MS data from Baccharis samples collected in September 2022. [file TPJ-123-0-s001.xlsx]

## Sheet: positive all.msmsonly
SHARED_NAME	FEATURE_ID	RT (sec)	PEPMASS	MOLECULAR_FORMULA	ADDUCT	1310122-1-RN_L_5-pos3090_BA2_1_26105	1310122-2-N13-pos3090_BA3_1_26106	1310122-3-Q4-pos3090_BA4_1_26107	1310122-4-QY-32-pos3090_BA5_1_26108	1310122-5-Q26-pos3090_BA6_1_26109	1310122-6-Q14-pos3090_BA7_1_26110	1310122-7-P49-pos3090_BA8_1_26111	1310122-8-QY-50-pos3090_BB1_1_26112	1310122-9-B18-pos3090_BB2_1_26113	1310122-10-Q16-pos3090_BB3_1_26114	1310122-11-B43-pos3090_BB4_1_26115	1310122-12-L33-pos3090_BB5_1_26116	1310122-13-Z-7-pos3090_BB6_1_26117	1310122-14-RN_L_4-pos3090_BB7_1_26118	1310122-15-P1-pos3090_BB8_1_26119	1310122-16-B31-pos3090_BC1_1_26120	1310122-17-Z-41-pos3090_BC2_1_26121	1310122-18-P37-pos3090_BC3_1_26122	1310122-19-Z-4-pos3090_BC4_1_26123	1310122-20-Nx2-pos3090_BC5_1_26124	1310122-1-QY-14 II-pos3090_BC6_1_26125	1310122-2-RC_M_12 II-pos3090_BC7_1_26126	1310122-3-P50 II-pos3090_BC8_1_26127	1310122-4-D5-pos3090_BD1_1_26128	1310122-5- N24 II-pos3090_BD2_1_26129	1310122-6-O11-pos3090_BD3_1_26130	1310122-7-O13-pos3090_BD4_1_26131	1310122-8-C30-pos3090_BD5_1_26132	1310122-9-C40-pos3090_BD6_1_26133	1310122-10-GT1-pos3090_BD7_1_26134	1310122-11-P48 II-pos3090_BD8_1_26135	1310122-12-J11-pos3090_BE1_1_26136	1310122-13-R_L_R_5 II-pos3090_BE2_1_26137	1310122-14-BC5-pos3090_BE3_1_26138	1310122-15-P19 II-pos3090_BE4_1_26139	1310122-16-FTX5-pos3090_BE5_1_26140	1310122-17-R_L_R_6 II-pos3090_BE6_1_26141	1310122-18-H14-pos3090_BE7_1_26142	1310122-19-P9 II-pos3090_BE8_1_26143	1310122-20-H20-pos3090_RA1_1_26144	1310122--QC1-pos3090_RA2_1_26145	1310122-21-L7-pos3090_RA3_1_26146	1310122-22-N16-pos3090_RA4_1_26147	1310122-23-Q36-pos3090_RA5_1_26148
1	1	30.02	97.9769	H3O4P	ION=[M+H]+	4687	4471	4742	3647	4234	3719	3702	3597	3884	4009	3356	3328	3389	3782	3743	3785	3368	3498	3494	3785	3658	3639	3522	3569	3721	3777	3526	3429	3633	3476	3638	3485	3600	3509	3853	3888	3338	3693	3626	3603	3455	3549	3463	3719
2	2	30.15	177.943	H4O7P2	ION=[M+H]+	3867	3973	3794	2991	3216	2652	2664	2604	2463	2517	2727	3000	2544	2285	2793	2363	2435	2481	2350	2636	2696	2454	2578	2417	2337	2700	2942	2439	2356	2376	2462	2740	2297	2375	2289	2422	2423	2076	2361	2291	2572	2479	2458	2573
3	3	30.18	239.899	H3O9P3	ION=[M+H]+	383	476	657	657	668	759	718	726	691	721	670	622	582	684	617	655	638	580	640	761	621	765	671	755	648	616	775	700	745	860	647	825	631	795	658	690	601	643	703	640	633	728	605	637
4	4	30.25	192.923	CH6O3PS3	ION=[M+H]+	1217	1056	881	737	866	747	764	642	761	717	636	839	606	589	622	676	722	684	664	517	608	616	619	571	769	726	660	599	632	606	0	713	736	646	609	703	602	674	695	652	683	595	608	699
5	6	37.08	265.153	C11H23NO6	ION=[M+H]+	280	136	258	498	1022	1609	191	700	451	1831	824	405	670	178	512	854	549	764	1381	394	501	1341	522	653	970	383	783	377	519	134	647	796	645	1899	312	440	605	372	393	408	1428	591	514	3603
6	7	37.11	221.126	C9H19NO5	ION=[M+H]+	2148	3464	912	1231	1353	1875	2946	2610	996	1595	1671	317	1272	1657	1491	1530	1171	2076	2857	1315	680	1496	349	1603	924	1404	1692	1432	929	606	690	425	525	391	262	663	681	268	277	317	2290	928	1967	1330
7	9	37.5	688.203	C22H36N6O19	ION=[M+H]+	1072	0	0	194	0	0	1362	4677	197	43	90	0	556	279	0	335	56	0	0	0	0	0	0	475	0	240	0	229	0	306	195	0	0	0	0	0	112	0	0	0	896	157	0	0
8	11	37.63	625.243	C19H35N11O13	ION=[M+H]+	44	0	0	0	0	0	38	0	0	0	0	0	0	0	0	0	0	0	0	0	0	0	0	30	0	0	0	0	0	0	0	85	0	0	0	0	0	0	0	0	1437	0	0	0
9	12	37.65	89.9694	C2H3PS	ION=[M+H]+	0	0	1499	390	123	0	0	0	0	0	878	0	67	47	1293	0	1787	382	265	609	224	584	0	0	77	1419	1055	1074	0	0	142	0	0	0	44	0	0	0	205	0	196	1144	0	0
10	13	38.19	526.139		ION=[M+H+H]2+	2150	368	279	185	157	183	0	3526	251	235	238	0	740	424	246	377	333	425	857	282	149	365	0	477	0	365	214	319	224	108	178	189	186	0	0	155	266	686	0	338	415	0	312	226
11	14	38.21	133.074	C5H11NO3	ION=[M+H]+	91	142	78	41	113	246	118	248	250	164	82	143	307	132	86	164	163	76	187	133	61	42	166	172	147	158	0	0	76	178	197	137	145	185	104	127	136	156	110	156	812	53	220	342
12	16	38.36	147.09	C6H13NO3	ION=[M+H]+	0	71	125	76	120	49	54	110	70	0	97	0	142	0	100	76	69	0	0	0	95	87	41	79	103	96	82	103	65	193	95	49	134	99	106	78	0	0	0	78	1236	80	90	0
13	18	38.4	706.203		ION=[M+H+H]2+	2891	595	0	0	0	0	2497	4476	0	0	0	65	1424	451	0	435	0	561	0	0	0	505	0	1362	0	0	0	0	0	312	184	334	260	0	0	0	630	2054	0	47	253	0	0	0
14	20	38.48	364.086		ION=[M+H+H]2+	4814	997	141	311	709	205	0	5351	831	514	413	276	2383	1522	0	811	363	2221	3296	161	75	1071	0	1272	0	833	408	381	447	405	478	563	222	0	218	695	497	1685	0	551	845	222	472	609
15	21	38.66	544.15		ION=[M+H+H]2+	3613	775	0	0	630	226	2445	6595	389	309	0	155	2323	0	0	626	0	1303	2270	135	0	576	0	992	0	397	172	151	308	308	411	577	0	0	0	597	570	1901	0	382	629	114	453	743
16	22	38.77	248.036	C5H12O11	ION=[M+H]+	1191	0	915	594	1232	0	1018	1248	0	0	642	235	775	0	0	0	732	1312	2019	0	0	426	0	0	0	1241	1297	550	1470	0	0	0	0	0	0	0	0	0	0	0	0	487	0	1103
17	23	38.78	382.097		ION=[M+H+H]2+	3272	529	97	489	737	464	1885	4494	781	377	181	329	2196	0	144	689	346	0	6225	305	0	845	0	773	262	0	913	472	820	332	415	667	217	115	132	1540	392	1371	0	315	646	262	710	0
18	24	38.87	562.16		ION=[M+H+H]2+	434	0	0	0	250	192	133	922	34	262	0	0	454	371	0	0	0	0	3404	121	0	0	0	0	134	509	0	0	545	0	47	376	0	0	0	972	0	0	0	0	115	0	119	497
19	26	39.16	380.064		ION=[M+H+H]2+	0	868	0	362	233	257	0	1607	563	332	269	307	944	616	74	639	0	995	1059	80	170	719	0	926	0	685	406	398	0	595	418	622	545	157	496	1133	833	0	446	619	595	459	464	574
20	28	39.36	199.037	C4H11N2O5S	ION=[M+H]+	1105	564	0	218	462	588	676	0	418	530	106	377	598	604	0	453	249	763	0	311	96	471	123	771	321	1112	524	197	0	506	498	0	382	450	465	3446	687	835	139	561	618	237	530	831
21	30	39.55	220.179	C10H24N2O3	ION=[M+H]+	1276	513	419	1212	1744	2892	1289	2361	1797	3856	1298	1136	1315	1846	1610	2672	1182	2820	2739	849	468	3283	2544	1961	3596	361	952	1114	1356	1025	3651	2760	1879	3934	2091	1976	3304	442	1556	481	3406	1460	2607	5928
22	31	39.6	587.15	C16H35N3O16P2	ION=[M+H]+	0	0	0	0	0	0	0	0	0	0	0	0	0	0	0	0	0	0	0	0	0	0	0	0	0	0	0	0	0	0	0	0	0	0	0	0	0	0	0	0	0	0	0	0
23	32	39.86	274.108	C10H18N4O3S	ION=[M+H]+	0	0	0	69	0	141	1326	1160	0	627	0	0	0	0	111	0	0	281	2379	0	487	0	0	0	0	0	0	0	704	0	0	0	0	0	0	0	0	0	0	0	0	0	199	0
24	35	40.22	120.058	C8H8O	ION=[M+H]+	445	0	0	0	399	0	0	0	0	0	466	2916	7199	0	0	476	432	0	467	0	0	0	0	1205	0	0	0	0	644	393	0	1895	0	443	685	1583	0	0	0	1150	695	695	450	0
25	37	40.33	176.127	C6H16N4O2	ION=[M+H]+	324	243	449	436	447	524	489	1097	939	1174	1009	490	384	861	2135	1537	1041	2017	677	823	0	0	0	0	0	1371	1102	759	1442	584	1052	2211	0	2158	1119	689	1877	185	317	366	0	862	1045	1694
26	39	40.58	69.0578	C4H7N	ION=[M+H]+	602	0	772	2042	766	1898	541	487	905	1095	1651	1302	619	773	716	1406	442	2591	4355	331	2749	3702	4938	1317	3418	389	1252	1102	4153	648	9343	1720	3363	5560	1857	9658	2698	2613	1659	812	3154	713	861	1849
27	40	40.62	159.053	C6H9NO4	ION=[M+H]+	0	48	0	0	55	86	0	0	108	227	0	86	0	0	68	0	0	0	0	0	0	54	54	0	121	0	0	0	61	0	47	0	0	109	0	0	0	0	0	0	1115	0	0	48
28	41	41.06	85.0891	C5H11N	ION=[M+H]+	601	638	654	490	511	530	587	599	927	625	614	895	608	651	513	752	654	514	1231	684	784	1556	1268	800	1232	534	596	840	1287	902	2655	2687	993	2667	1277	4711	1382	2089	1622	684	1366	554	942	623
29	43	41.37	240.197	C12H24N4O	ION=[M+H]+	0	0	0	0	0	0	0	0	0	0	0	0	0	0	0	1407	0	0	1228	1402	1377	0	1400	0	0	0	0	0	0	0	0	0	0	0	0	0	0	0	0	0	0	1278	1470	0
30	44	41.55	341.257	C19H35NO4	ION=[M+H]+	2044	2067	1449	1400	1143	1097	1151	1097	1265	1233	1458	2146	1342	1376	1118	1105	1234	1116	1229	1232	1655	1113	1261	1638	1274	1296	1118	1272	1532	1223	1488	1115	1562	1283	1211	1367	1301	1381	1361	1432	1096	977	1310	1373
31	45	41.68	480.393		ION=[M+H+H]2+	2160	2145	2258	1835	1510	1290	1580	1620	1288	1224	1176	1941	1530	1582	1023	0	1250	1341	0	0	0	1562	0	1664	1490	1202	1277	1468	1418	1383	1327	1044	1467	1341	1279	1208	1338	1316	1257	1409	1277	0	0	1513
32	46	42.19	238.009	C5H7ClN4O5	ION=[M+H]+	247	95	937	216	631	162	409	592	262	308	490	245	326	284	0	257	515	929	2810	321	120	246	65	109	132	1421	1179	607	384	49	123	419	0	64	0	431	153	400	96	51	638	306	224	528
33	47	43.08	287.246	C16H33NO3	ION=[M+H]+	1696	1551	1464	1061	855	1238	1324	1221	1358	1296	1203	1158	1650	1161	1567	1044	930	1063	1048	905	1276	879	1349	1584	1119	1045	1143	1038	1508	1266	1037	1185	1396	1276	1480	1588	1310	1854	1386	2078	1117	1010	1684	1125
34	48	43.16	177.002	CH5O7P	ION=[M+H]+	0	0	0	0	0	0	0	0	0	0	0	0	0	0	0	0	0	0	0	0	0	0	0	0	0	0	0	0	0	0	0	0	0	0	0	0	0	0	0	0	662	0	0	0
35	49	43.37	301.012	C7H16N3O2PS3	ION=[M+H]+	0	51	0	0	0	0	147	138	0	0	0	0	0	0	0	71	0	0	157	0	0	0	0	0	0	0	0	0	0	0	0	28	0	0	0	0	0	0	0	0	758	0	0	0
36	50	44.93	130.922	C2NP3	ION=[M+H]+	362	453	907	450	683	473	598	314	526	443	515	430	393	316	556	332	808	509	510	514	690	404	441	362	466	843	645	610	411	354	618	468	389	469	522	367	405	303	444	369	292	806	457	456
37	51	45.77	160.973	C3H3N3OS2	ION=[M+H]+	1206	966	1652	759	726	558	1114	1159	839	791	1147	756	1265	1032	619	708	728	1006	1443	824	631	766	387	828	473	942	910	838	323	552	592	583	425	318	494	528	361	1060	424	712	960	1134	762	773
38	53	47.02	153.983		ION=[M+H+H]2+	1022	0	0	0	0	0	0	0	0	0	0	0	0	0	0	0	0	0	0	0	0	0	0	0	0	0	0	0	0	0	0	0	0	0	0	0	0	0	0	0	0	0	0	0
39	54	47.05	163.979		ION=[M+H+H]2+	0	1040	0	0	0	0	0	0	0	0	0	0	0	0	0	0	0	0	0	0	0	0	0	0	0	0	0	0	0	0	0	0	0	0	0	0	0	0	0	0	0	0	0	0
40	55	47.66	181.895	C2HNOPS3	ION=[M+H]+	211	190	243	521	521	635	575	608	748	560	687	470	666	614	583	685	538	718	818	773	759	617	732	758	656	672	686	735	594	816	635	478	675	582	747	673	607	742	610	909	758	859	710	638
41	56	47.8	176.916		ION=[M+H+H]2+	400	451	307	0	0	0	0	0	0	0	1212	0	0	0	0	0	1374	0	0	0	1418	0	0	1456	1264	0	0	0	0	0	1639	0	0	0	0	0	0	0	0	0	0	0	1891	0
42	57	47.9	193.923		ION=[M+H+H]2+	917	959	768	810	817	870	789	730	944	570	633	863	845	867	597	623	800	582	749	668	683	788	597	644	647	714	690	712	697	721	681	675	791	676	599	741	580	636	776	728	536	851	901	814
43	58	52.26	193.11	C11H15NO2	ION=[M+H]+	899	1011	915	949	947	1339	1064	739	896	1267	966	1120	1046	1085	995	985	988	904	1096	750	914	900	984	1108	894	926	1036	1023	1022	1107	1044	835	1057	1189	1016	999	894	918	1182	891	960	1228	936	873
44	60	53.15	596.138	C26H28O16	ION=[M+H]+	2936	1053	0	763	0	0	3328	876	891	0	0	1333	2092	1514	0	0	970	0	1342	0	0	0	1113	0	0	107	159	0	0	1182	2139	0	972	0	0	346	1849	482	0	479	914	1635	898	0
45	64	53.33	730.172	C30H30N6O16	ION=[M+H]+	1856	1596	0	3441	1499	932	1609	2124	1397	1738	1179	1702	452	2626	0	1579	0	3161	503	0	0	3965	620	0	0	0	0	263	0	6768	6488	182	4213	0	4059	1036	4787	4076	4606	0	1811	2734	1305	3633
46	65	53.35	490.184	C22H22N10O4	ION=[M+H]+	557	509	0	0	669	0	2381	654	1098	0	382	0	1137	665	0	0	0	1521	0	0	0	296	0	0	0	0	0	0	0	67	245	381	112	0	0	0	289	0	199	3608	558	0	768	399
47	68	53.37	202.172	C15H22	ION=[M+H]+	353	263	392	782	490	232	598	422	876	789	580	313	327	0	1764	296	1162	1906	250	1186	332	375	90	403	867	93	175	332	248	110	59	1353	149	147	390	429	162	950	282	2232	971	1038	393	254
48	70	53.42	218.167	C15H22O	ION=[M+H]+	966	815	389	528	941	1058	1570	1433	1812	1572	985	1043	528	1106	1047	1143	911	2466	456	1201	289	454	184	655	447	401	367	566	505	188	274	870	257	394	356	284	261	1951	319	2049	1151	898	1327	438
49	72	53.47	200.156	C15H20	ION=[M+H]+	936	617	0	452	908	1148	1685	829	1294	1230	925	703	536	775	907	1189	1026	1852	309	1046	298	461	239	445	368	351	274	482	353	144	123	940	135	213	238	403	230	1024	256	1966	1041	713	1059	363
50	78	53.83	162.068	C10H10O2	ION=[M+H]+	767	556	195	387	784	374	1682	743	636	648	379	376	811	617	356	1144	468	1100	585	405	39	355	220	823	0	422	199	710	208	333	316	411	269	228	186	601	276	1110	302	1726	692	575	738	609
51	79	53.85	192.079	C11H12O3	ION=[M+H]+	815	603	0	999	464	168	838	699	695	548	561	524	303	710	228	931	739	516	0	49	85	262	159	535	116	394	254	645	220	229	678	714	286	247	234	550	485	4491	389	2212	1372	513	680	0
52	80	53.89	208.146	C13H20O2	ION=[M+H]+	637	554	139	498	713	656	978	821	546	995	860	0	555	442	421	486	772	891	309	858	307	399	83	267	218	215	0	756	239	0	260	0	0	260	228	324	313	450	261	638	525	315	670	535
53	83	54.38	448.135	C17H24N2O12	ION=[M+H]+	1533	1212	149	306	304	0	812	652	0	428	288	698	3075	604	0	547	164	427	1878	0	0	247	0	333	0	0	0	183	0	227	379	0	359	72	0	0	0	0	0	484	484	262	2533	402
54	84	54.55	443.137	C23H23O9	ION=[M+H]+	1123	0	0	0	0	0	1253	288	52	0	0	0	0	781	0	0	0	822	537	0	0	0	106	0	0	0	0	0	0	0	430	0	0	0	0	0	0	0	0	0	0	0	515	0
55	85	54.63	527.31	C27H45NO9	ION=[M+H]+	109	0	237	86	0	0	0	171	0	0	212	0	0	0	429	0	135	365	88	0	0	0	0	0	0	0	0	0	0	0	0	0	0	0	0	0	0	34	0	0	170	92	170	0
56	87	56.47	380.087	C15H17N4O6P	ION=[M+H]+	2011	899	0	0	0	0	2423	1252	273	0	114	288	584	1845	0	595	250	531	902	190	0	0	534	116	0	744	257	356	415	312	480	0	366	615	0	2487	293	1074	0	0	692	0	1022	694
57	88	56.47	624.169	C28H32O16	ION=[M+H]+	2447	306	48	0	0	0	2977	2229	0	185	95	135	762	1545	0	0	0	0	334	0	0	0	0	0	67	319	0	378	526	476	258	0	0	0	0	0	0	0	0	0	425	0	596	35
58	89	56.82	572.281	C28H44O12	ION=[M+H]+	724	553	0	0	116	51	725	769	220	247	0	0	450	809	0	492	0	768	527	0	0	0	139	0	0	0	0	198	0	0	175	0	134	0	91	0	325	1003	0	0	0	0	480	0
59	90	57.39	332.053	C16H12O8	ION=[M+H]+	3036	1182	0	46	72	0	15451	2258	1651	0	0	576	1591	3107	62	0	0	291	832	0	59	0	433	88	0	1571	1479	2821	3068	6804	747	0	92	736	0	162	46	0	102	0	3209	72	662	1220
60	91	57.39	218.094	C13H14O3	ION=[M+H]+	527	454	41	466	717	363	1019	944	412	475	319	339	715	544	252	784	482	623	419	542	200	306	205	587	129	277	177	626	179	237	0	269	198	96	0	424	433	799	214	987	591	509	594	390
61	92	57.47	508.086	C22H20O14	ION=[M+H]+	0	0	0	0	0	0	2162	238	229	0	0	169	0	0	0	0	0	0	335	0	0	0	311	0	0	612	143	339	343	4718	603	0	0	0	0	0	0	0	0	0	753	0	0	0
62	93	58.15	316.204	C20H28O3	ION=[M+H]+	2530	3239	0	281	302	259	1183	1790	178	164	289	304	613	557	167	817	422	329	540	360	0	134	653	115	158	0	122	75	0	210	592	169	425	91	198	147	514	153	173	107	316	372	957	278
63	94	59.35	174.068	C11H10O2	ION=[M+H]+	647	339	139	183	318	297	765	917	533	0	209	341	591	353	182	595	274	1020	1307	167	238	209	451	456	131	541	455	390	352	251	506	384	257	101	142	257	181	3305	208	1271	1126	328	603	360
64	95	59.55	330.252	C17H34N2O4	ION=[M+H]+	0	0	0	0	0	0	0	0	0	0	0	0	0	0	0	0	0	0	0	0	0	0	0	0	0	0	0	0	0	0	53	52	0	0	0	0	0	0	0	0	405	0	0	0
65	96	59.87	426.189	C21H30O9	ION=[M+H]+	0	0	384	909	1514	1267	0	0	82	2321	1177	107	0	0	1243	597	0	270	0	0	41	87	0	0	0	0	0	362	0	0	0	0	0	0	123	0	0	0	0	0	609	0	0	82
66	97	60.37	284.124	C10H16N6O4	ION=[M+H]+	571	271	0	104	214	391	751	512	243	209	0	618	893	1258	326	151	519	85	974	128	248	186	317	462	272	333	428	416	391	760	183	249	482	811	270	322	676	1483	338	288	770	0	1644	337
67	100	60.72	300.209	C20H28O2	ION=[M+H]+	0	1100	672	1050	1621	2250	405	0	575	1876	1563	408	0	518	769	850	612	805	0	432	345	848	426	0	775	344	0	727	618	0	0	0	0	0	1047	467	375	0	921	0	584	487	0	1021
68	101	60.72	386.209	C23H30O5	ION=[M+H]+	0	350	786	1537	2727	3999	189	0	760	4136	2774	235	0	405	1178	1449	699	1116	0	244	311	1201	232	0	1051	133	135	1578	748	189	0	0	0	174	1343	466	204	0	1621	0	1005	628	84	1588
69	103	60.96	424.246	C23H36O7	ION=[M+H]+	0	0	585	1351	1676	1914	0	0	357	2592	2298	213	0	0	561	534	818	359	0	547	283	892	0	0	1280	271	0	808	259	412	0	0	0	168	1298	395	0	0	603	0	617	527	0	924
70	104	61.66	334.214	C20H30O4	ION=[M+H]+	828	5851	113	521	182	409	138	266	110	309	513	534	264	529	0	212	0	95	291	161	0	153	212	0	262	0	0	176	202	38	0	0	0	0	0	0	164	144	271	78	373	195	1075	85
71	105	62.14	550.096	C24H22O15	ION=[M+H]+	890	0	0	205	340	38	1613	1589	336	283	476	0	227	392	0	631	290	195	592	0	0	0	236	0	48	0	410	805	0	564	1196	91	432	0	0	0	206	693	207	453	475	342	81	0
72	106	64.31	380.111	C18H20O9	ION=[M+H]+	0	566	0	0	113	138	675	848	161	0	81	0	516	762	0	326	0	216	846	0	0	0	0	0	0	0	0	108	0	0	545	0	347	0	0	0	180	190	0	432	395	0	874	273
73	107	64.5	454.197	C21H30N2O9	ION=[M+H]+	398	165	323	494	227	0	0	243	810	1216	677	0	159	220	1182	253	616	1161	0	0	259	125	0	0	0	116	57	0	86	0	0	77	53	50	159	51	0	902	0	970	488	445	163	0
74	108	65.56	330.183	C20H26O4	ION=[M+H]+	3128	602	111	193	614	128	2752	4168	253	689	777	115	3304	2657	385	270	0	172	2083	0	0	470	735	0	0	0	0	154	62	0	778	0	772	0	332	0	619	0	0	0	708	0	2216	313
75	110	65.66	348.194	C20H28O5	ION=[M+H]+	7686	661	73	0	219	225	6036	10680	0	283	273	298	6500	5571	0	186	0	251	3996	0	0	0	1450	0	46	0	0	141	117	0	1595	0	1926	47	0	0	1092	0	0	0	1543	0	5232	295
76	112	65.68	300.173	C19H24O3	ION=[M+H]+	2513	318	0	0	0	93	1861	3866	155	87	75	90	2204	1930	0	121	0	68	1404	0	0	75	719	0	0	0	0	0	0	0	790	0	798	0	0	0	689	0	0	0	388	0	1804	0
77	114	68.05	732.159		ION=[M+H+H]2+	3710	850	718	1976	3762	2863	2043	2738	2174	4051	2128	2399	1288	3971	631	3685	819	4946	3661	2218	0	2780	1034	0	835	625	393	645	328	1204	0	0	0	0	537	865	526	5345	1133	0	2046	1837	2245	2406
78	118	69.25	300.063	C10H13N4O5P	ION=[M+H]+	0	0	116	419	1098	601	0	0	258	1263	533	185	0	0	0	431	121	271	0	0	0	0	0	0	0	0	0	262	0	105	0	0	0	0	407	179	0	0	520	0	313	0	0	149
79	119	69.55	276.1	C15H16O5	ION=[M+H]+	12192	3796	254	0	214	107	6738	13983	2028	366	278	1142	2436	4722	141	0	0	3848	2910	67	0	0	1135	123	99	0	0	233	0	90	2857	86	1968	0	127	220	886	0	116	133	1202	36	5937	925
80	120	71.11	392.042	C11H12N4O12	ION=[M+H]+	1117	972	124	1718	1920	1497	1325	1151	1455	1806	1938	979	992	1250	148	1537	459	1491	794	463	0	1775	742	1312	204	128	86	858	198	1662	1185	844	1087	192	1600	956	1044	1654	1652	1632	1264	1690	931	1628
81	121	71.43	678.158	C30H26N6O13	ION=[M+H]+	529	548	0	1356	1657	1203	986	803	782	2413	2095	238	298	680	0	1545	0	1133	0	0	0	1420	119	131	0	0	0	203	0	1053	543	0	293	0	1117	155	389	1463	964	0	647	1082	312	825
82	122	72.13	1071.21		ION=[M+H+H]2+	2265	2471	0	2138	2428	2178	2806	2381	2183	2327	2208	1447	1582	2613	0	2911	386	2913	1285	199	0	2232	1417	1159	0	0	68	606	0	2741	2471	735	1940	0	2003	1119	2497	3542	2579	1287	2381	1752	1800	2323
83	124	72.72	556.084	C26H20O14	ION=[M+H]+	2063	1638	285	1358	1756	1553	1727	1521	1327	1910	1602	1118	967	1538	0	1981	638	1539	821	427	0	1573	781	1001	311	0	234	689	223	1835	1726	777	1159	233	1393	817	1213	2102	1478	792	1635	1516	1386	1391
84	125	72.79	406.176	C13H33N3O7PS	ION=[M+H]+	1880	370	52	85	0	0	754	1621	0	38	0	106	1302	1647	0	0	0	211	904	0	0	0	584	0	0	0	0	0	0	0	769	0	587	0	0	0	364	0	0	0	0	0	1391	101
85	126	72.99	572.087		ION=[M+H+H]2+	2237	0	0	0	1807	1956	2483	0	1634	1812	1555	0	0	2041	0	2307	0	1970	0	0	0	0	1219	1145	0	0	0	0	0	2130	2040	1094	1910	0	1694	1087	0	2658	1658	1303	2150	1405	1916	2283
86	127	72.99	595.101		ION=[M+H+H]2+	1210	0	0	0	1639	0	1783	1711	0	0	1206	0	1103	1736	0	1988	0	1666	0	0	0	0	0	0	0	0	0	0	0	1824	1704	0	0	0	1296	0	1615	2261	0	1164	2255	1566	0	0
87	128	73.05	1070.2		ION=[M+H+H]2+	4360	3425	0	3567	4239	3863	4873	4185	3361	4536	3831	2697	3051	5026	0	5416	760	4372	1733	479	0	3621	1973	1812	238	0	0	1133	0	5274	5051	1388	3259	0	4035	1874	4117	6376	4397	2651	4395	3895	3317	4274
88	129	73.1	297.551		ION=[M+H]+	1543	1428	118	1308	0	1494	0	0	1375	1693	1353	861	0	0	100	0	455	0	701	392	0	1249	845	786	193	137	135	658	302	0	0	856	1329	128	0	829	0	0	1485	0	0	0	1108	1666
89	131	73.22	306.556		ION=[M+H]+	0	0	131	0	0	0	1457	1353	0	0	0	0	0	1382	173	0	522	0	827	324	0	0	803	901	216	73	144	528	317	0	1317	816	0	193	0	813	0	0	1224	0	0	1509	0	0
90	132	73.29	277.037	C10H8N5O3P	ION=[M+H]+	0	0	0	0	0	0	0	0	0	0	0	0	0	0	0	0	0	0	0	0	0	0	1564	0	0	0	0	0	0	0	0	1081	0	0	0	0	0	0	0	0	2773	0	0	0
91	133	73.33	554.075		ION=[M+H+H]2+	3817	3230	138	2067	2570	2669	3759	3184	2357	3079	2191	1702	2622	3531	203	3713	1058	3441	2062	694	0	1893	0	1944	417	158	240	1255	473	3384	3954	1323	2432	354	2483	1970	2845	4397	2502	2515	3507	3005	2897	2980
92	134	73.42	613.112		ION=[M+H+H]2+	1686	1343	0	1126	1312	1241	1895	1306	1377	1439	1102	1068	1510	0	0	1722	0	1334	0	0	0	1183	0	0	0	0	0	0	0	1475	1516	0	1351	0	1248	0	1492	1857	0	1105	1284	0	1684	1803
93	135	73.45	449.041	C12H15N7O8S2	ION=[M+H]+	2338	1770	123	925	1431	1068	1453	1393	895	1172	977	700	823	1141	0	1255	362	1010	692	312	0	547	767	666	209	71	132	413	91	1063	1257	578	1028	114	858	730	891	1308	946	854	1024	691	892	1386
94	136	73.46	1086.17		ION=[M+H+H]2+	2209	1601	0	953	1529	1165	1715	1287	0	990	728	643	755	1473	0	1513	0	1168	460	138	0	637	433	582	0	0	0	329	0	0	1400	0	874	0	0	465	933	1547	0	700	1097	888	775	1028
95	137	73.62	295.048	C8H15N3O5P2	ION=[M+H]+	0	1360	0	0	0	0	0	1324	0	0	0	0	0	0	0	0	0	1351	0	0	0	0	0	0	0	0	0	0	0	0	1536	0	0	0	1167	0	0	0	0	1085	0	0	1263	0
96	138	73.64	590.096		ION=[M+H+H]2+	1306	1011	152	637	930	966	1484	1036	1041	1139	876	726	923	1505	93	1161	537	0	790	373	0	824	853	941	266	126	285	776	239	1377	0	698	1134	255	0	657	1297	1611	1103	0	1400	891	0	1298
97	139	77.64	263.152	C15H21NO3	ION=[M+H]+	0	0	0	0	86	0	1216	0	212	0	0	58	0	456	0	43	0	330	456	0	0	0	828	0	0	0	0	0	0	0	1859	0	530	82	0	22	549	0	0	0	385	0	357	203
98	140	81.64	548.226	C28H36O11	ION=[M+H]+	473	0	0	707	612	1424	567	1548	932	1249	439	190	85	27	0	2096	636	970	79	258	0	87	23	1608	0	246	117	72	75	1150	0	140	0	0	135	137	0	0	234	1512	1101	1605	80	1001
99	141	85.5	204.063	C8H12O6	ION=[M+H]+	0	1042	0	0	0	0	0	0	0	98	0	189	157	0	0	142	0	56	0	96	0	81	0	0	64	2330	379	0	52	625	0	99	0	91	0	0	0	0	78	0	633	0	0	0
100	142	85.9	194.058	C10H10O4	ION=[M+H]+	2290	588	250	91	93	170	1060	1607	364	117	132	323	1389	1905	364	377	65	472	2921	193	0	78	694	72	69	93	93	0	123	0	751	0	684	0	0	148	230	0	0	110	533	63	913	679
101	143	86.12	304.058	C15H12O7	ION=[M+H]+	157	0	181	1349	1110	437	179	0	289	457	1270	307	175	213	803	1732	0	504	417	239	360	654	982	201	0	0	0	78	0	0	413	0	0	153	1002	87	0	0	393	0	436	114	273	530
102	144	88.19	608.174	C28H32O15	ION=[M+H]+	0	0	651	0	0	380	0	0	0	0	489	0	0	0	0	64	1874	0	0	476	0	0	0	0	0	563	438	137	0	152	0	0	0	154	0	0	0	0	0	0	353	1113	0	0
103	145	89.97	348.119	C14H16N6O5	ION=[M+H]+	0	0	0	391	0	401	1165	0	221	903	0	193	109	523	0	0	61	1798	381	724	0	0	306	115	289	231	131	0	453	163	280	0	148	380	0	281	129	550	0	0	381	207	0	860
104	146	90.86	278.1	C11H18O8	ION=[M+H]+	0	0	0	0	0	0	0	0	0	0	0	0	0	0	0	0	0	0	0	0	0	0	0	0	0	659	0	0	0	0	0	0	0	0	0	0	0	1435	0	0	467	0	0	0
105	147	92.11	486.335	C30H46O5	ION=[M+H]+	0	235	0	0	0	0	0	0	0	0	0	0	0	0	0	0	0	0	0	0	0	0	0	0	0	0	0	0	0	0	0	62	0	0	98	0	0	7006	98	473	1687	0	0	0
106	148	92.25	1424.56		ION=[M+H+H]2+	0	0	0	0	0	0	0	0	0	0	0	0	0	0	0	0	0	0	0	0	0	0	0	0	0	0	0	0	0	0	0	0	0	0	0	0	0	2031	0	164	671	0	0	0
107	149	92.28	1408.58		ION=[M+H+H]2+	0	0	0	0	0	0	0	0	0	0	0	0	0	0	0	0	0	0	0	0	0	0	0	0	0	0	0	0	0	0	0	120	0	0	0	0	0	8183	0	515	2917	0	0	0
108	150	92.93	302.043	C15H10O7	ION=[M+H]+	0	0	317	616	2161	814	0	0	0	734	648	0	0	0	303	1577	153	79	62	2353	132	97	0	385	160	846	0	191	42	770	0	122	0	443	414	116	0	115	779	196	488	447	0	1774
109	151	93.06	354.204	C19H30O6	ION=[M+H]+	1663	0	0	0	0	53	1397	2911	89	83	70	0	1743	1467	47	0	0	0	966	0	0	0	860	0	0	0	0	0	0	0	732	0	650	0	38	0	519	0	0	0	410	0	1208	208
110	152	95.19	152.047	C8H8O3	ION=[M+H]+	831	829	73	0	149	118	523	1444	296	268	150	144	552	994	149	186	140	324	713	153	0	0	242	0	0	130	107	217	119	0	494	63	462	93	0	49	134	125	64	88	369	86	328	205
111	153	95.76	394.236	C22H34O6	ION=[M+H]+	2937	0	0	0	0	0	1556	1096	520	0	94	0	597	1269	0	553	0	1223	1187	34	0	0	1316	0	0	0	0	0	0	0	505	0	292	0	153	253	606	0	0	0	358	0	910	343
112	154	98.29	314.188	C20H26O3	ION=[M+H]+	990	2086	313	497	871	799	657	0	506	1194	656	472	549	960	116	642	121	514	905	131	221	249	0	106	0	138	0	245	347	177	654	55	270	114	735	337	123	46	0	0	505	166	715	466
113	155	99.67	228.079	C14H12O3	ION=[M+H]+	21721	9328	151	180	207	128	19462	17331	5229	225	187	6036	15003	13811	128	332	103	8316	10898	0	0	0	5232	168	0	0	0	0	0	56	6546	0	4719	0	0	416	2946	0	74	146	4053	62	8622	3033
114	156	99.67	170.037	C11H6O2	ION=[M+H]+	3972	2119	0	0	0	0	4076	4126	1017	109	111	1259	3308	2615	0	92	0	1870	2342	0	0	0	1169	0	0	0	0	0	0	0	1443	0	958	0	0	154	708	0	0	0	740	0	1476	583
115	157	99.73	186.068	C12H10O2	ION=[M+H]+	27309	12881	187	175	394	221	24899	22303	6322	288	271	8696	19129	17689	164	472	121	10270	12914	0	87	46	6814	184	0	0	0	137	89	0	8282	36	5498	0	60	420	3696	0	98	191	4854	242	11597	3867
116	158	99.8	380.183	C20H28O7	ION=[M+H]+	452	0	197	279	485	317	558	628	846	572	405	593	433	524	220	696	0	1525	294	0	0	125	187	0	43	0	0	329	80	0	0	0	352	0	0	274	220	0	0	0	318	0	326	341
117	159	100	362.173	C20H26O6	ION=[M+H]+	494	210	201	332	515	288	514	754	1094	536	440	498	385	200	268	563	0	1289	447	0	0	87	257	0	58	0	0	340	89	0	305	0	274	29	0	231	277	0	135	0	387	138	339	339
118	160	100.57	184.108	C6H12N6O	ION=[M+H]+	126	0	1953	1992	2108	1744	226	1304	185	2930	198	339	210	245	202	314	611	147	310	68	112	194	451	124	233	129	289	326	75	241	133	171	134	175	137	169	114	175	188	269	530	1145	207	2395
119	161	101.67	222.089	C12H14O4	ION=[M+H]+	973	1185	0	0	0	0	1619	1795	222	0	0	220	728	1063	0	60	111	258	611	102	0	74	481	92	109	0	30	0	82	0	590	88	635	0	154	0	382	68	0	0	389	0	806	177
120	162	102.79	204.079	C12H12O3	ION=[M+H]+	1022	990	0	83	96	100	1238	1663	285	84	0	299	745	701	0	82	90	571	894	80	0	0	354	0	0	0	0	0	0	0	142	0	212	0	73	0	235	0	0	118	308	0	1498	358
121	163	102.85	1246.53		ION=[M+H+H]2+	0	0	0	0	0	0	0	0	0	0	0	0	0	0	0	0	0	0	0	0	0	0	0	0	0	0	0	0	0	0	0	0	0	0	0	0	0	4372	0	166	0	0	0	0
122	164	103	520.156	C25H28O12	ION=[M+H]+	626	492	0	0	0	0	737	1155	195	0	0	0	329	424	0	0	0	274	338	42	0	0	0	0	0	0	0	0	0	0	155	0	0	0	0	0	0	0	0	0	77	0	876	226
123	165	103.07	730.247	C36H42O16	ION=[M+H]+	3446	0	0	0	0	0	1254	1428	0	0	0	102	97	707	0	0	0	482	0	0	0	0	0	0	0	0	0	0	0	0	48	0	0	0	0	0	169	0	0	0	165	0	147	320
124	166	105.36	272.214	C19H28O	ION=[M+H]+	561	11567	0	0	32	0	666	228	74	93	75	0	472	5432	0	68	0	121	795	0	0	0	3767	0	0	0	0	0	0	0	700	0	797	0	0	0	551	0	0	0	1909	0	0	167
125	167	105.41	254.203	C19H26	ION=[M+H]+	1220	18689	235	0	0	221	1262	210	228	224	0	313	572	7726	208	0	213	242	1598	323	0	255	5772	0	0	0	248	181	334	0	1255	200	900	181	268	191	1107	185	241	161	3523	0	482	284
126	168	105.42	320.235	C20H32O3	ION=[M+H]+	1437	28102	0	130	109	165	1467	555	145	210	177	87	678	12206	88	0	0	189	2082	36	0	109	9383	0	0	0	0	147	82	0	1482	66	1708	0	110	108	1206	0	37	0	5305	0	643	451
127	169	105.42	338.14	C16H23N2O4P	ION=[M+H]+	0	0	132	177	758	814	0	0	228	157	264	0	0	0	138	932	99	0	0	238	0	0	0	0	0	0	0	0	0	0	0	0	0	0	0	0	0	0	0	0	144	0	0	247
128	170	105.47	236.105	C13H16O4	ION=[M+H]+	944	890	0	47	0	148	1121	1534	294	0	110	215	871	725	0	126	155	403	1035	78	0	0	301	65	58	130	0	57	0	86	490	34	413	0	0	96	413	104	0	0	402	0	731	276
129	171	106.26	284.214		ION=[M+H]+	6241	54534	125	273	164	143	3427	1551	150	230	266	338	2374	24427	129	230	128	307	4320	0	0	116	18603	103	102	0	50	141	134	81	4142	79	3527	94	234	208	2705	0	141	141	10042	0	2360	598
130	172	106.5	266.203	C20H26	ION=[M+H]+	2618	9216	85	70	67	117	1330	736	79	112	0	126	715	4320	59	102	52	135	1483	0	0	90	3340	62	84	0	124	75	61	0	1181	0	973	86	103	75	608	54	70	107	1718	0	969	165
131	173	107.24	288.103	C13H20O5S	ION=[M+H]+	0	0	199	1288	416	912	0	0	150	315	1101	0	0	0	322	1705	0	0	0	236	996	1459	0	34	2183	424	92	179	141	365	0	101	0	0	434	284	0	0	1339	113	236	166	0	150
132	174	107.88	358.142	C20H22O6	ION=[M+H]+	99	0	1849	2435	5409	4654	0	71	556	8752	4741	469	0	43	5269	2043	62	794	0	74	666	1303	0	0	0	0	0	1940	1495	0	0	0	0	0	1693	23	0	0	136	0	6778	150	0	379
133	175	107.89	242.094	C15H14O3	ION=[M+H]+	3007	1133	0	0	0	0	2297	4372	438	128	183	573	1107	1909	141	127	0	1026	1165	0	0	0	759	0	0	0	0	94	0	0	740	0	841	0	0	0	340	0	0	0	686	0	1932	229
134	176	107.9	260.105	C15H16O4	ION=[M+H]+	8426	3419	0	0	0	0	6746	13591	1401	291	0	1644	2589	5665	0	201	0	2853	2925	0	0	0	2526	0	0	0	0	177	0	0	2785	0	3056	0	0	0	1140	0	0	0	1467	0	5403	768
135	177	107.93	278.115	C15H18O5	ION=[M+H]+	2025	808	0	0	0	0	1784	3028	356	0	0	354	787	1169	0	0	0	829	647	0	0	47	572	0	0	0	0	45	0	0	557	0	729	0	0	0	315	0	0	37	317	0	1390	93
136	178	107.99	312.136	C19H20O4	ION=[M+H]+	142	0	355	426	597	593	0	184	98	1271	708	146	0	0	682	280	0	0	0	89	112	265	0	0	0	0	0	342	181	0	0	0	0	0	297	0	0	0	42	0	885	0	262	247
137	179	108.1	340.131	C20H20O5	ION=[M+H]+	145	112	2598	3579	7181	5513	0	0	736	13369	7027	511	87	0	7706	3023	136	1352	0	77	884	1534	82	92	0	0	0	2335	2058	0	81	70	0	130	2202	0	0	0	65	105	8220	0	0	702
138	180	108.15	322.12	C20H18O4	ION=[M+H]+	0	170	1035	1078	2214	1678	119	0	231	3931	2296	346	88	90	2133	902	0	443	0	53	454	467	0	69	0	53	0	770	595	0	0	109	0	0	766	0	0	73	0	266	2571	0	0	213
139	181	108.21	344.162	C20H24O5	ION=[M+H]+	813	243	377	316	781	352	1068	1230	1063	1044	668	561	752	711	343	883	229	1393	515	84	0	131	302	0	68	0	0	411	173	0	394	0	443	0	233	237	266	0	207	0	493	102	655	418
140	183	108.36	465.182	C23H31NO7S	ION=[M+H]+	0	0	238	352	356	526	0	0	0	1990	1308	61	0	0	132	443	0	0	0	0	0	907	0	0	117	0	0	0	199	0	0	0	0	0	2031	0	0	0	138	0	0	0	0	129
141	184	109.87	274.23	C19H30O	ION=[M+H]+	179	1670	911	1363	679	1037	105	0	361	1210	1795	181	0	817	2096	736	0	497	126	0	201	429	619	97	266	0	0	705	454	0	0	78	106	44	602	95	115	0	433	0	585	0	0	1286
142	187	111.01	292.24	C19H32O2	ION=[M+H]+	83	83	806	1108	583	915	0	0	232	1198	1353	231	0	0	1674	554	0	419	0	0	0	356	0	0	273	0	0	591	437	0	0	0	0	0	575	116	0	0	578	0	418	0	0	973
143	188	111.05	322.251	C20H34O3	ION=[M+H]+	0	161	4555	6926	4573	5082	81	0	1640	7490	9794	1030	0	314	10756	4115	205	2293	80	127	563	1490	98	436	1311	0	0	3788	2096	66	0	244	0	343	2997	658	40	0	2050	105	3091	167	0	6410
144	193	112.91	256.183	C18H24O	ION=[M+H]+	2472	249	0	0	0	0	1853	1218	91	0	27	88	1613	2290	0	64	0	154	2058	0	0	0	2202	0	48	0	0	59	52	42	2401	0	1609	0	0	123	1027	0	40	0	625	48	1694	0
145	196	113.2	304.204	C19H28O3	ION=[M+H]+	58166	1223	170	355	127	212	34390	28163	642	175	210	1131	35224	50003	112	443	43	1148	45634	0	0	155	48893	0	38	0	0	89	72	0	44932	0	30749	0	140	398	21055	0	76	0	13350	155	37259	897
146	197	113.21	186.104	C13H14O	ION=[M+H]+	1510	127	0	78	0	94	944	745	97	80	0	91	869	1383	78	119	0	107	1267	0	0	0	1289	48	0	0	0	0	63	0	1159	50	772	0	138	0	697	0	48	0	368	0	1103	0
147	198	113.22	334.214	C20H30O4	ION=[M+H]+	180799	3377	230	1271	206	564	112659	93013	2044	418	497	3102	115833	161413	315	1153	67	4646	143936	60	139	0	157021	0	215	0	55	153	65	41	150133	0	98000	0	316	948	66512	163	318	0	42401	632	122757	2864
148	207	113.29	218.131	C14H18O2	ION=[M+H]+	1635	125	0	0	121	48	1123	903	136	64	104	139	1128	1771	0	181	89	154	1440	32	0	0	1637	78	0	41	0	0	112	35	1623	0	973	0	84	105	832	0	0	41	622	0	1249	164
149	212	113.38	298.193	C20H26O2	ION=[M+H]+	97048	2014	205	536	129	430	58108	48346	1270	398	0	1642	58584	83960	277	877	82	2023	71838	89	150	0	79711	53	256	0	113	181	83	97	75202	0	51231	211	321	645	33652	47	152	92	21885	370	61928	1328
150	213	113.38	726.42		ION=[M+H+H]2+	845	0	0	0	0	0	0	749	0	0	0	0	1113	1022	0	0	0	0	1016	0	0	0	939	0	0	0	0	0	0	0	1136	0	672	0	0	0	565	0	0	0	413	0	1099	0
151	216	113.48	362.064	C17H14O9	ION=[M+H]+	0	77	97	761	816	344	0	0	432	140	314	312	36	74	441	838	0	0	44	51	107	52	0	843	0	151	0	0	212	333	0	0	0	931	226	125	0	0	191	0	174	0	0	1285
152	217	113.84	664.382	C36H56O11	ION=[M+H]+	0	0	0	288	186	287	0	46	0	0	228	0	0	0	233	174	0	212	0	383	184	92	0	1274	94	0	151	498	329	93	0	831	0	0	0	0	0	0	57	4216	554	172	0	0
153	218	114.02	198.141	C15H18	ION=[M+H]+	5642	264	0	181	1061	146	3767	3115	64	141	95	229	3931	5166	159	2082	0	0	4706	61	0	0	4617	1094	77	52	0	0	0	0	4867	0	3422	0	32	112	2129	0	0	0	1405	0	3912	110
154	219	114.83	452.329	C30H44O3	ION=[M+H]+	0	0	206	0	222	684	0	0	0	334	443	83	0	0	406	187	1962	170	0	907	0	0	0	582	101	122	105	229	122	167	0	329	0	0	0	70	0	447	59	1636	316	495	0	0
155	220	120.85	236.069	C12H12O5	ION=[M+H]+	3035	712	0	0	97	0	1669	3072	525	0	0	495	513	1182	0	0	0	1258	1034	0	0	0	185	0	0	0	0	0	0	0	0	0	199	0	0	0	0	0	0	0	450	0	1119	306
156	221	121.55	288.063	C15H12O6	ION=[M+H]+	311	122	162	2950	334	391	123	531	55	907	2255	4407	749	225	913	1801	542	607	749	608	217	127	371	1076	1314	0	93	667	152	0	114	2696	424	506	1200	251	0	0	137	1532	719	471	253	545
157	222	122.66	376.115	C19H20O8	ION=[M+H]+	393	241	0	707	0	912	2259	353	543	2355	0	262	0	760	0	91	97	3770	0	405	0	0	492	202	112	541	493	341	588	480	748	0	350	1295	0	95	252	892	0	62	869	298	101	793
158	223	124.72	178.063	C10H10O3	ION=[M+H]+	2319	448	97	187	197	235	704	537	340	170	120	474	361	946	208	368	83	352	793	207	46	0	314	169	98	144	134	224	159	96	992	223	373	92	0	281	287	151	152	98	365	147	545	474
159	224	129.42	348.194	C20H28O5	ION=[M+H]+	1711	763	0	167	54	75	1193	1930	0	0	107	196	1165	1382	0	0	136	146	705	0	49	0	377	0	0	95	138	286	0	179	625	0	534	0	0	98	191	0	0	0	0	153	948	152
160	225	129.57	318.183	C19H26O4	ION=[M+H]+	1114	334	184	114	0	233	619	1432	252	289	141	251	828	1107	0	242	0	375	528	71	76	89	304	0	0	0	0	145	0	0	341	0	349	0	0	53	129	0	0	0	231	0	828	170
161	226	129.76	300.173	C19H24O3	ION=[M+H]+	4404	243	0	107	85	185	3099	4488	171	107	66	148	2856	3052	108	178	0	205	1733	0	0	0	1096	0	0	0	0	97	0	0	1277	0	1045	0	0	0	677	0	0	0	789	0	3004	175
162	227	130.3	394.103	C17H18N2O9	ION=[M+H]+	342	176	0	0	0	0	1172	369	179	0	0	0	407	361	0	0	0	209	1075	0	0	0	274	0	0	0	0	61	334	0	130	0	400	398	0	39	255	0	0	0	273	0	496	1898
163	228	131.13	390.241	C23H34O5	ION=[M+H]+	0	0	1369	1252	1216	1706	0	0	542	1886	2602	376	0	0	2298	1073	0	581	0	0	0	227	0	0	226	0	0	489	253	0	0	0	58	0	323	33	0	0	479	0	605	0	0	1401
164	229	131.61	678.158	C30H26N6O13	ION=[M+H]+	217	28	0	0	414	341	0	0	310	404	454	786	0	309	0	178	354	262	125	0	0	0	266	524	0	0	0	28	0	550	0	839	0	0	0	323	0	0	0	2162	725	0	171	0
165	230	133.74	314.188	C20H26O3	ION=[M+H]+	2951	408	75	0	142	71	1622	1622	143	221	170	139	2266	3459	168	236	0	196	3950	163	58	181	3835	120	142	46	139	278	149	65	5683	123	1449	172	218	93	1004	93	53	160	800	119	3000	248
166	231	134.99	288.209	C19H28O2	ION=[M+H]+	358	4125	153	0	66	147	480	192	109	54	235	77	262	1290	271	58	0	108	149	0	0	0	1897	0	0	0	0	145	0	0	538	0	466	0	40	0	405	0	0	0	389	0	0	250
167	232	135.19	318.219	C20H30O3	ION=[M+H]+	581	8645	0	80	113	134	592	260	126	0	86	140	420	2847	105	141	103	58	337	60	0	81	4022	0	65	0	38	0	0	0	983	64	903	0	100	116	761	100	0	0	633	0	356	116
168	233	136.29	464.181	C16H32N8O2S3	ION=[M+H]+	95	0	326	0	536	142	81	0	531	1353	0	0	0	0	172	736	651	0	0	0	0	329	0	0	0	0	0	0	59	0	0	0	0	0	363	181	0	0	82	0	1220	0	0	467
169	234	136.68	287.246	C16H33NO3	ION=[M+H]+	1507	1506	1410	1362	1419	1331	1327	1376	1506	1321	1382	1352	1234	1048	1295	1541	1307	1317	1197	1229	1354	1225	1357	1167	1241	1284	1200	1398	1353	1470	0	1360	1292	1252	1424	1202	1536	1464	1385	1312	1309	1310	1376	1359
170	235	139.33	750.382	C39H58O14	ION=[M+H]+	148	0	322	1034	0	368	0	279	971	748	498	191	0	0	326	923	392	786	0	254	576	794	0	0	115	335	513	709	1152	463	0	0	198	0	110	69	0	0	0	0	0	532	137	214
171	236	140.16	174.032	C10H6O3	ION=[M+H]+	2984	2786	0	0	0	0	3391	2564	569	0	0	698	2988	2057	0	91	0	767	1172	0	0	0	1292	34	0	0	0	0	0	0	1242	0	1325	0	0	0	624	0	0	0	503	0	1790	331
172	237	140.22	192.042	C10H8O4	ION=[M+H]+	1178	1093	0	0	0	0	1237	814	261	0	67	378	1089	791	0	60	0	304	392	0	0	0	516	0	0	0	0	51	0	95	509	0	458	0	0	0	239	87	0	0	224	0	641	146
173	238	140.37	254.203	C19H26	ION=[M+H]+	1056	2604	203	401	426	298	1096	765	0	334	370	422	469	1550	0	0	0	0	637	192	0	0	1701	266	0	266	200	308	339	198	687	0	610	145	202	0	356	0	255	139	999	259	438	0
174	239	141.04	338.246	C20H34O4	ION=[M+H]+	0	0	454	328	338	172	0	0	0	418	430	113	0	158	408	320	0	212	0	195	0	1242	0	363	716	0	0	1718	793	0	0	0	0	0	1201	0	0	0	786	0	468	226	0	691
175	245	141.41	274.23	C19H30O	ION=[M+H]+	0	0	3681	4694	4836	4964	0	0	1776	7412	9323	1618	0	0	7060	3520	0	2302	0	153	397	2986	0	411	972	0	0	1459	724	0	0	0	0	77	4079	327	0	0	4284	0	1937	123	0	5894
176	246	141.43	292.24	C19H32O2	ION=[M+H]+	0	0	3128	4655	4114	4546	0	0	1775	6854	8059	1238	0	42	5675	3622	119	2369	0	115	425	2652	0	395	963	0	0	1394	865	0	0	0	0	112	3599	214	0	0	4345	0	1633	167	0	5578
177	247	142.07	410.085	C18H18O11	ION=[M+H]+	0	0	0	1594	3260	874	0	0	1060	286	1938	701	529	0	0	2578	254	952	0	1427	0	648	0	830	0	200	77	331	0	556	0	316	0	0	451	195	0	179	870	2391	868	2228	0	630
178	249	143.22	526.148	C27H26O11	ION=[M+H]+	213	0	0	342	238	169	392	401	760	350	25	284	249	285	541	63	444	267	298	131	148	330	796	847	186	0	97	56	349	138	633	1457	219	98	675	197	0	0	233	620	537	211	621	159
179	250	144.02	176.047	C10H8O3	ION=[M+H]+	0	0	268	681	920	630	1287	639	714	1378	460	551	0	573	892	394	334	511	598	238	179	335	780	822	153	221	188	344	453	98	484	1363	0	137	823	258	0	160	221	673	636	238	1001	0
180	251	144.31	220.183	C15H24O	ION=[M+H]+	435	568	634	460	410	0	1045	1041	1161	512	293	1380	197	649	539	989	618	1760	469	814	0	173	436	102	250	0	91	64	182	104	227	243	312	72	161	275	249	259	243	1758	487	322	228	107
181	252	144.61	434.318	C30H42O2	ION=[M+H]+	0	0	0	201	360	715	0	0	0	616	782	0	0	0	712	408	1986	157	0	1019	125	0	0	0	111	0	203	0	0	247	0	0	0	0	0	0	0	0	0	0	155	922	0	0
182	253	144.69	470.34	C30H46O4	ION=[M+H]+	0	78	256	254	521	1249	356	0	0	950	1545	0	247	183	1055	1076	3318	0	74	2038	210	78	0	0	168	93	303	51	0	556	0	43	0	0	0	0	0	0	107	0	409	1534	0	43
183	254	144.95	452.329	C30H44O3	ION=[M+H]+	95	91	483	682	1083	3506	178	78	176	2112	3448	197	137	0	2005	1887	7191	0	77	3840	421	476	0	0	655	294	757	0	56	855	37	54	70	534	0	152	0	3004	256	0	694	4206	109	175
184	255	146.18	260.105	C15H16O4	ION=[M+H]+	2113	788	0	0	0	0	1533	1761	106	0	0	227	941	1304	0	70	0	251	1035	0	0	0	448	0	0	0	0	0	0	0	601	0	560	0	0	0	195	0	0	0	211	0	1521	0
185	256	146.25	242.094	C15H14O3	ION=[M+H]+	1128	418	0	0	0	0	1016	1260	286	0	0	81	539	735	0	0	0	249	579	0	0	0	252	0	0	0	0	0	0	0	383	0	331	0	0	0	114	0	0	0	236	41	890	0
186	257	150.86	323.128	C15H21N3O3S	ION=[M+H]+	0	0	74	271	156	294	0	0	0	735	288	62	0	0	353	0	0	77	0	0	0	163	0	0	0	0	0	0	93	0	0	0	0	0	0	0	0	0	0	0	1197	0	0	140
187	258	150.99	341.138	C16H24NO5P	ION=[M+H]+	51	0	221	165	243	531	0	0	0	802	453	0	0	0	422	246	0	127	0	0	0	206	0	0	0	0	0	151	0	0	0	0	0	0	165	0	0	0	0	0	1327	0	0	0
188	259	151.2	359.149	C20H23O6	ION=[M+H]+	0	0	240	225	440	632	0	0	60	841	626	90	0	0	616	308	0	185	0	0	78	213	0	0	0	0	0	0	181	0	0	0	0	0	120	0	0	0	0	0	2120	0	0	149
189	260	151.31	374.173	C19H24N3O5	ION=[M+H]+	0	0	214	246	183	504	0	0	121	620	301	183	0	0	327	396	362	238	0	476	0	127	0	0	590	0	0	230	256	0	0	0	0	0	133	0	0	0	603	0	1718	510	0	0
190	261	151.37	584.371	C35H52O7	ION=[M+H]+	0	0	0	0	0	0	0	0	0	0	0	0	0	0	0	0	0	0	0	0	0	0	0	0	0	0	0	0	0	0	0	0	0	0	0	0	0	3439	0	0	1264	0	0	0
191	262	151.4	392.184	C21H28O7	ION=[M+H]+	0	0	0	201	0	588	0	0	0	328	274	212	0	0	298	446	437	220	97	443	53	77	0	0	602	0	0	172	214	0	0	0	0	0	202	0	0	0	539	0	1565	503	0	83
192	263	151.75	462.114	C22H22O11	ION=[M+H]+	0	0	0	0	0	0	0	0	0	0	0	0	0	0	0	0	0	0	0	0	0	0	0	0	0	545	1208	360	493	1651	0	0	0	1027	0	0	0	0	0	0	349	0	0	0
193	264	152.45	170.037	C11H6O2	ION=[M+H]+	1229	651	0	0	0	0	1429	1362	391	0	0	545	952	1104	0	0	0	0	778	0	0	0	563	0	0	0	0	0	0	0	451	0	420	0	0	0	430	0	0	0	349	0	643	258
194	265	152.76	184.089	C13H12O	ION=[M+H]+	6484	3703	0	0	70	63	7945	6935	1629	239	104	2314	5967	5583	172	186	0	2218	5050	70	0	0	2760	0	0	0	0	0	0	0	2569	0	2361	0	80	148	1307	0	0	0	1651	0	2931	681
195	266	155.59	288.062	C15H12O6	ION=[M+H]+	547	828	168	335	1669	292	864	0	1170	1037	8202	420	0	0	1091	31668	0	956	0	108	159	206	9201	0	0	0	0	294	529	225	2271	0	199	1563	659	2105	173	0	1489	96	1654	294	1199	573
196	267	157.61	332.053	C16H12O8	ION=[M+H]+	1109	3880	876	17793	8505	5355	5006	478	8210	4967	3389	55604	18202	4824	4698	17736	4791	16258	4785	3801	7678	6297	4430	15406	366	2371	4132	1541	11002	14831	5371	0	359	32956	10313	14908	666	0	5937	0	16222	3441	3948	13609
197	268	158.01	511.315	C27H45NO8	ION=[M+H]+	0	0	0	0	0	0	0	0	0	0	0	0	0	0	0	0	0	0	0	0	0	0	0	0	0	0	0	0	0	0	0	0	0	0	0	0	0	0	0	0	566	0	0	0
198	269	159.12	302.043	C15H10O7	ION=[M+H]+	1352	2121	5230	6373	3190	1088	1995	536	569	3128	2194	7224	13987	3437	1824	6875	284	3485	10728	3035	1510	1455	5850	2958	165	399	581	1972	927	1098	3845	310	677	1943	3495	2581	536	112	681	89	3257	1079	4376	2312
199	270	160.72	428.16	C21H29ClO7	ION=[M+H]+	0	0	280	241	164	278	0	0	0	191	500	0	0	0	585	267	414	311	0	546	0	0	0	0	0	0	0	0	0	0	0	0	0	0	0	0	0	0	0	0	3052	544	0	0
200	271	161.11	300.064	C16H12O6	ION=[M+H]+	0	0	570	0	650	717	0	0	0	388	826	876	0	0	0	0	977	0	0	687	0	0	0	0	578	0	519	821	0	379	0	0	0	0	0	0	0	0	0	0	745	1170	0	0
201	272	161.24	244.074	C14H12O4	ION=[M+H]+	865	1099	0	0	35	0	1451	2057	124	0	0	149	1091	663	0	0	0	207	605	0	0	0	0	0	0	0	0	0	0	0	222	0	284	54	0	0	208	0	0	0	228	0	466	119
202	273	161.26	262.084	C14H14O5	ION=[M+H]+	2029	2611	0	0	0	0	3438	3762	353	0	0	411	1934	1607	0	0	0	421	651	0	0	0	443	0	0	0	0	0	0	0	283	0	467	0	0	31	395	0	0	0	632	0	970	147
203	274	161.29	190.029	C5H8N3O3S	ION=[M+H]+	0	0	0	86	0	0	1638	1706	0	0	0	0	0	0	0	0	0	0	0	0	0	0	0	0	0	0	0	0	0	0	0	0	0	0	0	0	144	0	0	0	0	0	0	0
204	275	163.55	356.126	C20H20O6	ION=[M+H]+	0	131	0	0	80	52	186	0	58	0	0	373	0	0	0	31	0	98	0	0	35	0	0	0	0	0	0	0	0	364	0	0	0	1719	0	0	0	0	92	0	921	0	0	0
205	276	163.69	206.094	C12H14O3	ION=[M+H]+	767	687	119	54	0	0	1162	1371	212	157	26	0	758	562	111	78	88	172	542	0	0	0	379	0	57	0	0	134	0	0	347	141	661	0	0	50	209	0	57	0	200	0	388	82
206	277	163.75	298.157	C19H22O3	ION=[M+H]+	122	169	599	228	1606	345	194	120	760	3306	692	267	150	78	408	1533	933	395	156	122	88	495	73	0	115	132	0	243	331	0	125	54	0	0	490	149	51	0	232	0	1242	0	81	464
207	278	163.79	280.146	C19H20O2	ION=[M+H]+	0	183	473	0	1334	283	0	43	535	2496	665	172	0	0	332	1125	834	274	151	109	0	397	0	37	0	0	0	240	219	0	93	0	0	0	491	111	0	0	155	0	905	76	58	383
208	279	163.9	318.183	C19H26O4	ION=[M+H]+	580	261	167	226	180	295	624	537	681	279	310	432	382	500	160	419	50	1021	452	93	0	302	247	0	195	0	0	132	140	0	418	0	322	0	273	113	225	0	172	0	1054	140	280	654
209	280	163.98	342.183	C21H26O4	ION=[M+H]+	412	0	112	211	153	207	168	0	463	286	272	339	0	321	0	352	0	1115	347	0	0	101	82	0	160	0	0	0	83	0	0	0	0	0	0	71	0	0	0	0	1122	0	188	502
210	281	164.03	360.193	C21H28O5	ION=[M+H]+	360	0	194	247	238	404	352	401	884	376	0	372	284	375	0	489	0	1192	486	0	0	74	0	0	0	0	0	0	67	0	155	0	0	0	0	0	0	0	0	0	1319	0	274	756
211	282	168.65	362.209	C21H30O5	ION=[M+H]+	1012	84	61	328	291	280	792	667	1134	487	350	548	341	874	0	914	0	1931	362	0	0	120	224	0	0	0	0	101	0	0	331	0	155	0	103	51	121	0	0	0	2397	102	353	495
212	285	170.93	314.152	C19H22O4	ION=[M+H]+	0	0	554	1089	1578	2063	151	164	162	1891	1379	841	0	64	1296	1822	2397	537	0	3097	511	339	0	0	1544	0	0	2349	991	0	91	0	0	2308	392	0	0	0	2466	0	3289	2153	136	152
213	289	171.48	376.08	C18H16O9	ION=[M+H]+	187	0	357	950	648	957	728	48	706	259	652	292	0	95	594	3286	0	334	87	160	0	250	0	3262	68	508	214	0	404	1096	0	0	0	2154	481	110	0	0	528	0	1693	241	0	1689
214	291	171.77	342.111	C20H14N4O2	ION=[M+H]+	0	60	125	698	600	947	0	0	0	381	429	0	0	0	291	859	0	0	0	239	0	0	0	0	0	0	44	0	0	0	0	0	0	0	0	0	0	0	73	0	0	0	0	65
215	292	171.8	302.119	C14H22O5S	ION=[M+H]+	0	0	279	1689	1141	2099	0	0	0	777	1333	0	0	0	824	1377	169	0	0	624	0	0	0	0	111	0	0	0	0	0	0	0	0	0	0	0	0	0	0	0	0	342	0	208
216	293	172.02	316.204	C20H28O3	ION=[M+H]+	1443	418	0	271	121	146	25050	1754	465	240	432	0	1357	36386	0	421	79	367	1448	0	0	103	3125	0	0	43	0	0	0	0	3728	0	1383	0	260	194	1008	0	205	0	2365	0	614	96
217	294	172.82	298.193	C20H26O2	ION=[M+H]+	1579	539	50	158	234	209	21554	3753	458	250	476	383	1369	31712	255	523	0	497	1301	68	107	283	2397	155	232	84	64	226	129	82	3354	76	1410	81	247	229	977	60	259	27	2302	167	614	299
218	295	173.83	684.109	C28H29O18P	ION=[M+H]+	1100	426	0	248	252	101	2208	271	1810	471	698	2133	1583	1653	339	1396	0	2488	1992	49	0	197	852	110	0	0	0	0	515	0	857	0	0	0	653	472	0	0	113	0	846	0	1489	2753
219	296	175.51	374.207	C18H26N6O3	ION=[M+H]+	991	0	0	176	145	154	1369	1285	386	231	156	247	223	435	67	491	0	454	848	89	75	268	373	0	68	0	0	216	98	0	380	0	514	0	174	167	303	0	0	0	290	81	509	237
220	297	177.56	300.209	C20H28O2	ION=[M+H]+	0	609	1148	0	0	481	316	0	1200	0	2951	350	0	448	551	382	374	555	0	289	332	0	0	315	0	0	0	0	412	260	215	0	0	0	666	0	302	0	772	0	382	302	0	0
221	298	178.82	754.239	C31H38N12O7S2	ION=[M+H]+	0	0	0	0	0	0	0	0	0	0	0	0	0	0	0	0	0	0	0	0	0	0	0	0	0	3787	335	0	0	0	0	0	0	7865	0	0	0	0	0	0	0	0	0	0
222	299	178.83	294.126	C19H18O3	ION=[M+H]+	0	0	0	0	111	123	0	44	0	0	0	0	0	0	0	0	0	225	0	0	0	0	0	0	0	1883	760	77	0	0	0	0	0	3668	0	81	0	0	0	0	455	0	0	331
223	300	178.94	312.136	C13H21N4O3P	ION=[M+H]+	0	0	34	0	0	0	98	0	118	110	0	582	0	40	0	0	0	486	0	0	0	0	0	0	0	1281	624	0	0	0	0	0	0	3221	0	164	0	0	0	0	511	0	97	588
224	301	181.12	314.188	C20H26O3	ION=[M+H]+	0	181	582	598	906	1642	0	0	902	1781	1001	455	413	0	788	1449	217	1179	0	251	121	392	0	331	168	241	146	1142	609	105	0	108	0	127	251	288	134	105	271	193	2800	95	196	1280
225	302	181.37	356.162	C21H24O5	ION=[M+H]+	0	0	349	641	1639	945	0	0	215	1178	1130	114	0	0	892	561	0	185	0	0	0	200	28	0	0	0	0	273	152	0	0	0	0	0	190	0	0	0	0	0	374	0	0	125
226	303	185.19	230.094	C14H14O3	ION=[M+H]+	4296	1125	0	0	0	66	3665	3640	1694	237	254	1425	1693	2839	0	174	139	3027	1916	128	92	152	1781	0	167	134	0	80	144	91	1931	126	1105	0	121	157	877	129	87	141	1649	178	1301	966
227	304	185.81	388.225	C23H32O5	ION=[M+H]+	0	0	799	1240	1783	1615	0	0	681	2576	1356	390	0	0	1911	1534	294	705	0	471	553	699	0	275	1049	0	56	604	471	0	0	0	0	164	1013	367	0	0	878	0	839	237	0	1137
228	305	189.72	592.158	C31H28O12	ION=[M+H]+	895	569	0	0	0	0	1217	546	557	0	0	274	455	823	0	0	0	0	574	0	0	0	206	0	0	0	0	0	0	0	331	0	192	0	0	0	62	0	0	0	288	0	898	0
229	306	190.73	292.24	C19H32O2	ION=[M+H]+	0	0	174	367	498	557	0	0	63	751	1182	114	0	0	680	210	0	227	0	0	113	391	0	110	125	0	0	371	197	0	0	0	0	0	529	125	0	0	941	0	268	0	0	175
230	307	191.06	320.235	C20H32O3	ION=[M+H]+	120	941	811	1868	1752	2494	54	54	700	3142	5423	380	0	393	3396	1261	93	808	223	73	465	1543	2357	309	665	63	0	1536	781	0	290	100	165	0	1927	224	195	0	2844	0	1158	0	51	750
231	308	191.77	494.34	C27H46N2O6	ION=[M+H]+	0	0	278	0	721	405	0	0	0	1307	693	289	0	0	806	1156	740	530	0	505	0	613	0	943	396	0	0	695	0	0	0	0	0	0	327	0	0	0	242	0	760	555	84	222
232	309	191.84	512.35	C32H48O5	ION=[M+H]+	0	0	0	0	701	317	0	165	133	1361	626	0	0	0	830	1015	863	505	0	292	0	827	0	1324	366	0	0	723	83	0	0	0	0	0	391	188	0	0	209	0	610	467	0	231
233	310	193.22	562.148	C30H26O11	ION=[M+H]+	2318	2006	0	0	0	0	3156	1130	0	0	0	0	2690	2479	0	0	0	847	2115	0	0	0	982	0	0	0	0	0	0	0	1054	0	413	0	0	0	387	0	0	0	524	0	2217	0
234	312	193.61	310.12	C19H18O4	ION=[M+H]+	65	83	271	269	387	282	0	158	186	399	427	0	0	0	690	183	157	0	103	0	0	157	0	0	68	75	0	50	0	0	0	0	127	0	155	0	75	0	0	0	973	88	0	94
235	313	193.65	354.147	C21H22O5	ION=[M+H]+	0	53	432	209	565	379	0	0	0	671	401	0	74	0	952	0	0	94	71	0	0	0	0	0	0	0	0	0	0	42	0	0	0	0	322	0	0	0	0	0	1390	0	0	56
236	314	195.95	162.032	C9H6O3	ION=[M+H]+	1081	1306	134	0	601	905	401	0	433	1184	884	1429	2226	1111	381	1883	156	2052	2889	0	0	478	1147	79	579	34	0	94	139	330	1014	0	338	100	399	494	0	85	488	0	521	0	1118	2091
237	315	198.28	286.23	C20H30O	ION=[M+H]+	10011	1081	0	0	174	0	3622	1592	278	0	0	2666	1154	4404	236	0	116	375	1974	103	0	0	4756	119	0	139	0	244	295	119	4972	89	6873	74	0	289	823	167	0	120	1200	162	2635	0
238	316	198.31	268.219	C20H28	ION=[M+H]+	7189	680	0	164	138	123	2893	1179	133	191	148	2207	1114	3100	161	383	88	246	1566	115	40	88	3517	124	41	94	0	0	187	128	3630	53	5053	102	0	310	376	134	57	118	972	132	1586	182
239	317	199.47	436.334	C30H44O2	ION=[M+H]+	45	0	831	1008	1330	945	91	266	603	1833	1700	69	43	0	2853	2309	1911	1300	0	900	694	1619	0	113	706	227	469	0	0	747	0	0	0	57	549	281	84	75	667	88	542	2063	217	143
240	318	200.1	240.191	C15H28S	ION=[M+H]+	0	0	0	0	1004	1032	0	0	0	1256	978	0	0	0	0	873	0	0	0	0	0	1584	0	0	993	0	0	0	0	0	0	0	0	0	1740	0	0	0	1566	0	0	0	0	0
241	319	200.2	704.377	C38H56O12	ION=[M+H]+	0	0	0	0	353	677	0	0	0	593	402	56	0	0	472	493	1549	0	0	329	0	0	0	4222	0	0	0	1268	0	0	0	555	0	0	0	0	0	0	0	0	1149	315	0	0
242	320	200.49	254.203	C19H26	ION=[M+H]+	231	0	1840	3123	5950	3092	0	0	1805	5919	3916	1177	212	320	3297	3126	657	1488	228	727	1231	7271	1378	697	4202	356	290	1386	1342	357	123	269	203	539	7274	1228	0	0	7724	166	2137	499	247	2683
243	321	200.62	207.162	C13H21NO	ION=[M+H]+	670	518	284	314	295	300	686	411	377	345	340	422	120	223	320	328	406	248	226	257	125	169	93	52	124	124	122	148	107	331	81	281	90	0	211	104	130	74	0	166	284	465	330	440
244	322	200.63	225.173	C13H23NO2	ION=[M+H]+	5878	2865	2092	2534	2847	2301	4531	2964	2747	2416	2618	3329	445	1759	2622	1837	2247	2201	2515	1689	676	665	799	478	771	531	718	673	458	1900	449	2389	695	712	2602	588	680	570	345	610	2261	2366	2175	1905
245	323	200.64	179.167	C12H21N	ION=[M+H]+	642	285	132	265	266	309	304	369	223	319	244	429	89	228	227	135	317	292	174	181	64	102	83	102	0	65	115	91	0	297	0	234	98	126	238	0	98	0	0	0	188	260	267	206
246	324	200.65	197.178	C12H23NO	ION=[M+H]+	352	163	218	181	198	226	344	185	224	251	214	261	0	193	189	167	255	154	156	204	0	84	120	133	52	44	0	52	0	222	0	137	109	0	282	86	31	161	59	0	128	338	193	217
247	325	201.33	458.173	C28H26O6	ION=[M+H]+	918	881	0	0	78	0	1997	2175	281	0	0	189	750	962	0	0	0	220	807	0	0	0	463	0	0	0	0	0	0	0	547	0	420	0	0	0	291	0	0	0	0	0	500	103
248	326	202.88	476.218	C22H37O9P	ION=[M+H]+	0	0	509	557	538	479	0	0	469	1253	2065	0	0	0	591	500	0	640	0	0	0	816	0	0	0	0	0	0	0	0	0	0	0	0	768	0	0	0	552	0	251	0	0	502
249	327	206.53	285.04	C12H16NOPS2	ION=[M+H]+	139	56	347	1212	1786	545	0	235	637	2076	1377	622	97	121	1798	799	286	486	66	945	316	991	0	308	441	0	133	108	455	141	0	0	0	175	1426	125	0	0	1701	51	563	603	0	677
250	328	206.73	189.993	C8H3N2O2P	ION=[M+H]+	146	0	391	847	828	528	0	130	521	861	737	607	0	0	692	665	409	435	0	565	185	696	0	347	481	220	0	0	246	118	0	0	0	239	495	156	0	0	626	0	509	465	0	398
251	329	206.74	379.986		ION=[M+H+H]2+	0	0	0	0	0	0	0	0	0	0	0	0	0	0	0	0	0	0	0	0	0	0	0	0	0	0	0	0	0	0	0	0	0	0	0	0	0	0	0	0	0	0	0	0
252	330	206.74	656.085		ION=[M+H+H]2+	0	0	396	1955	1757	716	0	0	687	1558	0	847	0	0	1588	1421	404	521	0	1283	290	0	0	315	973	0	0	0	312	0	0	0	0	206	1474	0	0	0	1810	0	864	691	0	973
253	331	206.88	395.009	C11H5N7O10	ION=[M+H]+	102	0	211	797	667	550	0	57	430	720	619	389	53	0	481	488	232	218	26	478	0	527	0	141	266	0	0	119	161	85	0	0	0	0	542	0	0	0	786	0	333	285	0	346
254	332	207.55	272.068	C15H12O5	ION=[M+H]+	2137	1670	355	2139	2727	634	810	1143	1238	1450	15696	5357	2761	1816	1980	34313	242	4354	3011	458	383	161	6759	527	488	0	0	1601	939	293	1243	7358	1651	4371	1302	3946	357	727	1118	7196	3492	2028	1754	3425
255	333	208.87	274.084	C15H14O5	ION=[M+H]+	601	964	0	0	0	0	1399	1122	147	0	0	108	646	639	0	0	0	57	377	0	0	0	167	0	0	0	0	0	0	0	198	0	353	0	0	0	0	0	0	0	108	0	491	0
256	334	209.76	290.261	C20H34O	ION=[M+H]+	0	56	1072	877	1341	1316	78	0	608	1824	1127	718	0	56	1649	541	252	524	0	345	150	408	44	452	643	315	101	0	551	196	0	223	0	33	934	251	0	0	839	167	447	234	0	1361
257	335	209.93	308.272	C20H36O2	ION=[M+H]+	0	45	606	688	782	1130	0	0	570	982	875	545	0	0	1231	537	184	467	0	293	0	306	0	281	401	152	0	0	263	0	0	159	0	0	578	92	0	0	513	113	327	73	0	766
258	336	210.09	318.219	C20H30O3	ION=[M+H]+	1816	0	105	341	315	239	0	357	324	329	212	889	2148	1017	208	251	112	201	797	196	226	682	1209	47	502	88	27	280	196	0	1769	0	3743	74	642	188	401	0	334	120	448	133	1813	84
259	337	210.23	300.208	C20H28O2	ION=[M+H]+	3277	0	0	690	417	418	0	588	682	0	0	1636	4615	1479	0	482	306	433	1382	0	0	753	1734	0	964	0	0	568	0	0	4047	0	7827	329	728	296	523	223	344	0	768	275	3167	927
260	338	210.23	228.079	C14H12O3	ION=[M+H]+	1410	813	0	0	29	48	1466	1300	294	0	0	394	564	999	0	37	0	369	705	0	0	0	436	0	0	0	0	106	0	0	663	0	368	0	0	124	291	0	0	0	126	0	824	295
261	340	213.28	252.188	C19H24	ION=[M+H]+	3527	804	0	123	0	117	2453	1871	0	161	113	92	2828	3919	0	72	0	149	3680	76	0	320	1389	123	173	0	0	106	0	0	1501	0	1035	0	220	0	509	0	57	0	540	0	1712	0
262	341	214.02	280.183	C12H28N2O3S	ION=[M+H]+	3059	630	348	406	285	97	2283	1870	104	112	1418	167	2566	3026	31	177	0	162	3006	0	0	143	1437	0	31	0	0	286	96	0	1280	0	529	0	200	306	365	0	0	0	534	46	1279	93
263	342	214.59	286.048	C15H10O6	ION=[M+H]+	1396	568	668	14062	3432	1590	533	1708	354	7229	2830	46375	7773	1094	1782	5189	5014	1405	6726	5475	1447	330	1488	9843	4842	593	1961	4338	1927	1400	987	14096	3548	2753	3433	2994	212	3769	503	9778	4825	3733	870	1491
264	343	215.4	304.134	C14H24O5S	ION=[M+H]+	0	0	319	362	1042	791	0	79	0	341	282	0	0	0	0	1362	0	0	0	535	0	0	0	0	0	0	0	0	0	0	0	0	0	0	0	0	0	0	0	0	0	0	0	0
265	344	215.43	410.085	C18H18O11	ION=[M+H]+	0	65	0	1862	417	5316	0	0	2430	967	354	1493	727	0	0	355	195	1675	0	2215	0	184	0	936	378	775	385	407	438	469	0	0	0	0	144	154	0	1582	152	374	933	2281	0	2362
266	345	215.44	344.127	C19H20O6	ION=[M+H]+	0	0	287	405	848	755	0	128	186	147	362	51	0	0	118	905	103	0	0	501	0	0	0	0	128	0	0	0	0	0	0	0	0	0	0	66	0	0	0	0	171	0	0	208
267	346	216.29	202.172	C15H22	ION=[M+H]+	0	215	1034	1182	1110	206	390	0	698	5236	1159	491	143	0	3234	475	1137	1382	310	1192	240	846	680	140	383	99	241	273	197	106	155	478	254	60	488	412	217	329	514	2442	716	647	0	0
268	348	217.13	316.058	C16H12O7	ION=[M+H]+	1863	1529	334	23710	8117	2685	2138	191	472	6575	1043	40863	5656	3382	2430	3051	30012	3151	2715	4266	3659	1333	3272	6806	6603	2772	13769	1277	12700	23239	1456	160	148	17904	2614	1105	108	0	2578	159	11522	7058	1931	1604
269	349	219.57	343.154	C20H23O5	ION=[M+H]+	0	0	37	175	185	533	0	0	0	236	375	244	0	0	221	281	478	256	0	485	0	176	0	0	370	0	0	323	254	0	0	0	0	0	0	0	0	0	625	0	2148	305	0	0
270	350	219.7	358.178	C21H26O5	ION=[M+H]+	0	0	202	316	375	757	0	0	0	625	442	233	0	0	360	593	738	373	0	230	0	218	0	0	572	0	0	368	340	0	52	0	0	0	0	0	0	0	852	55	3837	634	0	0
271	351	221.11	346.069	C17H14O8	ION=[M+H]+	532	484	80	884	300	295	995	252	2110	321	187	5208	2797	1004	385	1074	2438	3528	804	295	279	140	676	8653	118	971	1342	622	382	3823	469	0	0	5587	294	1114	40	0	100	0	1516	572	596	3573
272	352	221.22	260.105	C15H16O4	ION=[M+H]+	1655	237	0	0	0	0	974	1209	382	135	0	213	115	914	0	0	63	811	142	0	89	0	247	0	0	0	0	0	64	0	237	0	297	0	0	0	149	0	0	0	310	0	492	120
273	353	221.76	97.9769	H3O4P	ION=[M+H]+	3890	4233	4254	3687	4458	3918	3252	3125	3533	3462	3618	4218	4185	3785	4086	3579	3956	3401	3688	3695	4004	3993	4126	3625	3591	4161	4063	3789	3482	3648	3730	4260	3849	3828	3984	3941	3784	3930	4177	3935	3305	3741	3880	3684
274	354	222.87	177.943	H4O7P2	ION=[M+H]+	3201	3673	3366	2985	2757	3017	2860	2403	2746	2303	2733	2766	2465	2560	2508	2420	2734	2555	2421	2632	2727	2830	2634	2477	2873	2964	3075	2437	2520	2806	2977	2752	2508	2568	2725	2648	2709	2702	2667	2730	2248	2462	2842	2726
275	355	223.41	726.281	C37H46N2O11S	ION=[M+H]+	0	0	0	0	476	929	0	0	0	647	259	0	0	0	0	999	798	119	0	1529	0	0	0	0	0	0	0	2636	176	0	0	0	0	0	0	0	0	0	238	0	0	755	0	0
276	356	224.26	287.246	C16H33NO3	ION=[M+H]+	1703	1924	1895	1721	1497	1771	1727	1872	1685	2249	2437	2091	2350	2082	2270	2592	2146	2334	2212	2489	2773	2509	2359	2168	2204	2462	2388	2387	2420	2495	2504	2473	2171	2313	2379	2539	2350	2701	2535	2616	2257	2285	2430	2550
277	357	224.65	790.377	C41H58O15	ION=[M+H]+	0	0	162	0	829	1475	0	0	0	1661	1413	185	0	0	644	2164	2318	320	0	796	0	0	0	1019	93	0	0	1262	0	0	0	0	0	0	0	0	0	0	0	0	536	721	0	106
278	358	224.67	528.345	C32H48O6	ION=[M+H]+	0	0	138	0	692	834	0	0	0	1262	883	154	0	0	502	1134	1531	283	0	528	0	0	0	704	117	0	0	785	0	0	0	0	0	0	0	0	0	0	76	0	250	513	0	188
279	359	225.19	302.079	C16H14O6	ION=[M+H]+	0	66	0	0	0	2850	0	0	0	0	0	0	0	0	0	135	0	0	0	0	467	0	0	6783	0	0	0	0	0	0	0	133	0	390	0	0	0	0	0	0	790	0	0	0
280	360	226.98	332.198	C20H28O4	ION=[M+H]+	1735	516	308	1195	1028	1837	1991	1689	0	1861	1979	756	460	801	512	1153	132	755	222	0	467	2616	265	140	850	306	0	816	595	273	464	208	450	330	2556	530	247	0	2032	68	775	35	318	1398
281	361	227.32	347.184	C20H27O5	ION=[M+H]+	589	0	202	387	0	540	695	700	1064	840	507	628	0	0	218	966	333	2579	793	74	86	147	140	0	95	0	0	95	259	0	188	0	0	0	113	226	83	0	0	0	3331	0	204	1354
282	362	227.63	329.173	C15H25N2O6	ION=[M+H]+	320	0	244	238	419	220	316	523	508	567	350	295	0	413	231	539	251	1344	0	0	0	0	95	0	0	0	0	0	221	0	0	0	201	0	82	116	0	0	0	0	1266	0	199	716
283	364	230.75	652.119	C31H20N6O11	ION=[M+H]+	627	0	0	463	376	117	0	219	0	404	276	482	0	0	986	474	0	0	0	0	0	101	0	293	124	0	88	0	0	144	0	470	0	344	0	0	0	0	0	992	412	280	0	196
284	365	233.86	578.213	C32H34O10	ION=[M+H]+	0	577	0	0	0	0	0	0	58	242	0	703	2899	1324	0	325	0	602	3045	0	0	0	1635	0	0	0	0	0	0	0	279	0	0	0	0	0	0	0	0	0	0	0	216	680
285	366	233.96	134.037	C8H6O2	ION=[M+H]+	700	1279	148	131	244	330	364	180	338	643	528	1211	3253	1629	343	509	157	893	3025	207	144	319	1974	102	397	57	62	0	100	0	808	74	412	38	174	325	167	72	366	0	395	370	682	1528
286	367	233.96	144.021	C9H4O2	ION=[M+H]+	812	1358	0	303	301	303	498	419	454	896	531	1211	2798	2507	284	537	84	1213	3462	136	99	291	2091	146	725	0	0	0	0	0	969	0	497	0	191	378	0	0	412	0	506	84	898	1509
287	368	236.72	682.13	C36H26O14	ION=[M+H]+	769	873	0	728	674	0	0	434	131	864	139	852	4085	2170	244	247	0	1095	2776	0	0	0	4761	0	0	0	0	0	1615	176	1279	0	0	0	118	0	345	0	0	46	202	135	1841	329
288	369	237.39	380.07	C12H16N2O12	ION=[M+H]+	4204	1046	0	0	0	0	0	3950	0	0	0	0	0	2017	0	0	0	0	1993	0	127	154	0	0	58	76	0	0	58	0	4812	0	2914	0	124	0	79	0	47	65	0	103	0	0
289	370	238.53	712.14	C32H28N2O17	ION=[M+H]+	873	0	0	0	0	0	0	0	82	0	0	402	370	1064	0	0	0	640	1070	0	0	0	0	0	0	0	0	0	0	0	0	0	0	141	0	0	0	0	0	0	95	46	536	729
290	371	238.59	232.11	C14H16O3	ION=[M+H]+	295	63	138	0	107	159	0	167	1056	0	263	4117	0	210	199	156	97	1955	0	174	70	125	98	0	220	0	99	212	77	0	0	0	139	77	165	258	145	0	239	93	545	130	0	2764
291	372	239.63	238.099	C16H14O2	ION=[M+H]+	501	0	330	245	554	397	640	185	1186	1144	637	0	536	297	610	533	139	943	869	0	0	0	385	0	110	125	0	0	359	0	851	49	244	0	0	0	265	0	239	0	332	0	321	736
292	373	239.65	390.095	C19H18O9	ION=[M+H]+	770	0	0	0	0	71	195	0	2057	0	43	557	48	416	818	347	0	855	211	0	0	26	0	1428	0	113	0	0	0	122	284	0	0	255	0	188	0	0	0	0	978	0	167	4154
293	374	241.87	742.151	C38H30O16	ION=[M+H]+	773	0	0	0	0	0	0	120	1927	0	0	466	0	244	0	0	0	2686	628	0	0	0	79	0	0	0	0	0	0	0	210	0	0	594	0	86	0	0	0	0	0	0	247	1344
294	375	242.09	290.261	C20H34O	ION=[M+H]+	33	0	847	802	681	910	0	0	372	1225	587	340	0	0	1067	688	236	324	0	389	127	773	0	141	544	272	177	0	317	184	0	49	0	79	784	77	0	70	646	98	479	411	0	435
295	376	242.77	516.175	C21H24N8O8	ION=[M+H]+	637	490	0	0	0	0	1462	1544	0	0	0	0	663	591	0	0	0	204	531	0	0	0	443	0	0	0	0	0	0	0	426	0	354	0	43	0	326	0	0	0	243	0	0	50
296	377	243.05	360.172	C13H24N6O6	ION=[M+H]+	1609	1089	0	0	0	0	2927	2970	380	0	0	0	1064	1116	0	0	0	0	899	0	0	0	698	0	0	0	0	0	0	0	1005	0	736	0	0	0	504	0	0	0	0	0	569	0
297	378	243.37	392.199	C25H28O4	ION=[M+H]+	770	490	0	67	0	0	1369	3356	194	0	0	0	359	534	0	96	0	0	407	0	0	0	307	0	0	0	0	64	0	0	565	0	618	0	0	0	257	0	0	0	338	0	456	0
298	379	245.76	174.032	C10H6O3	ION=[M+H]+	989	328	133	0	0	0	601	457	511	218	306	831	1107	1340	64	711	0	1091	2326	0	0	0	2674	0	0	0	0	0	0	0	4203	0	1959	0	0	336	1247	0	85	0	725	0	1011	1197
299	381	246.5	218.131	C14H18O2	ION=[M+H]+	6519	0	69	153	0	76	7206	3157	221	107	125	261	919	2169	80	127	49	298	1761	53	67	70	4159	1297	55	0	23	138	89	0	3953	0	3105	143	81	55	1696	73	97	71	1233	62	2029	152
300	385	246.72	272.214	C19H28O	ION=[M+H]+	96630	1165	89	1089	145	224	101392	44916	522	74	217	2386	13476	29635	82	575	110	323	26669	0	107	42	60154	69	180	0	0	0	81	0	59042	0	41300	153	160	360	20316	62	159	0	10481	189	28180	780
301	387	246.76	674.387		ION=[M+H+H]2+	1987	0	0	0	0	0	1449	1105	0	0	0	0	437	941	0	0	0	0	773	0	0	0	1142	0	0	0	0	0	0	0	1233	0	1113	0	0	0	560	0	0	0	241	0	733	0
302	388	246.77	212.156	C16H20	ION=[M+H]+	7092	192	0	121	0	0	8016	3616	130	104	0	173	1124	2477	0	0	0	158	1944	0	0	0	4210	121	0	0	0	0	0	0	4295	61	3628	0	110	0	1693	0	62	0	971	0	2157	61
303	393	246.83	172.125	C13H16	ION=[M+H]+	7706	471	398	408	430	0	8404	4567	0	466	0	574	1530	2310	0	0	0	0	2533	0	0	0	4858	578	0	0	366	466	428	0	4780	452	3622	0	0	0	2085	0	0	405	1419	468	3183	0
304	397	247.68	254.203	C19H26	ION=[M+H]+	30658	662	321	553	817	481	31984	14576	0	806	0	832	4332	9119	673	552	258	193	8615	168	0	1407	18938	330	991	152	186	506	492	201	19029	85	13431	118	1111	398	6375	240	1646	176	3836	91	9404	453
305	398	248.2	400.165	C20H29ClO6	ION=[M+H]+	85	0	201	239	125	0	0	0	371	181	317	154	0	0	219	224	0	1004	334	0	0	0	0	0	0	0	0	45	0	0	0	0	0	0	0	0	0	0	0	0	1421	0	0	375
306	399	248.5	478.126	C26H22O9	ION=[M+H]+	2009	0	0	0	0	0	874	291	120	0	0	91	1213	2257	0	0	0	224	5982	0	0	0	1113	0	0	0	0	0	0	0	1004	0	0	0	0	0	95	0	0	0	0	0	1096	534
307	400	248.82	364.204	C24H28O3	ION=[M+H]+	1385	336	0	0	0	0	1385	985	0	0	0	388	737	1134	0	0	0	0	1418	0	0	0	996	0	0	0	0	0	0	0	1501	0	1203	0	0	0	770	0	0	0	0	0	611	209
308	401	249.56	256.219	C19H28	ION=[M+H]+	1180	667	0	531	413	272	0	0	193	334	341	220	260	748	363	1343	0	202	706	0	0	285	721	0	88	0	0	279	0	0	664	0	554	106	132	156	111	0	338	41	331	144	508	549
309	402	251.24	274.229	C19H30O	ION=[M+H]+	461	220	527	2076	775	747	361	262	680	1247	1003	2767	0	240	1172	7103	235	705	890	123	201	681	1697	170	473	216	168	514	263	256	46	163	113	277	663	391	0	0	630	0	502	367	135	1915
310	403	251.35	292.24	C19H32O2	ION=[M+H]+	257	0	484	1490	778	1049	217	259	555	1075	1191	2062	64	147	1311	4849	113	370	756	80	118	874	201	159	411	270	284	615	500	210	376	0	72	305	462	316	0	0	949	0	623	439	100	1463
311	404	251.8	320.235	C20H32O3	ION=[M+H]+	214	0	226	2119	451	458	340	325	858	615	547	2922	0	0	525	6508	257	609	1340	261	128	234	251	123	482	229	161	170	157	271	138	271	103	330	423	250	0	71	508	0	469	361	0	1865
312	405	252.55	97.9769	H3O4P	ION=[M+H]+	4439	5295	4484	4516	3969	4269	3554	3430	4077	3918	3886	3784	3181	3202	3886	3885	4179	3656	3870	4013	10838	3593	3510	3615	3772	3638	4328	3763	4151	3960	3459	3701	3629	3880	3471	3866	4206	3749	4417	4312	4100	3664	3778	3970
313	407	256.12	200.047	C12H8O3	ION=[M+H]+	887	127	653	614	1125	562	587	282	2613	2318	1626	240	1475	474	1292	1109	164	2606	2049	227	188	0	1146	409	213	141	0	256	624	0	2335	0	639	57	137	157	815	0	443	181	713	154	855	2838
314	408	256.15	256.11	C16H16O3	ION=[M+H]+	1246	245	1191	716	1672	740	1199	335	3977	3947	2083	343	1921	1045	2081	1895	181	3649	2793	489	223	57	1582	500	249	136	0	521	1052	0	2556	50	630	113	182	210	1099	0	507	257	1010	243	1417	3657
315	409	256.15	177.943	H4O7P2	ION=[M+H]+	3180	3985	3796	3278	2794	2834	2512	2415	2853	2509	2548	2502	2558	1929	2721	2443	2576	2508	2369	2745	2595	2709	2436	2758	2817	2697	2688	2454	2863	3104	2323	2803	2704	2424	2761	2628	2874	2687	2565	3005	2718	2409	2297	2933
316	410	256.88	226.172	C17H22	ION=[M+H]+	1369	345	0	72	56	0	2988	236	52	155	123	181	0	874	0	57	0	148	103	0	0	0	1622	0	0	0	0	0	0	0	220	0	739	0	0	0	82	0	0	0	388	0	236	0
317	411	258.63	342.288	C19H38N2O3	ION=[M+H]+	1045	978	1042	729	742	852	908	890	725	777	890	3137	825	1147	843	735	839	769	737	767	1006	831	818	622	842	958	717	846	954	804	975	1754	743	817	1101	986	1039	707	850	739	916	1094	765	746
318	412	259.46	522.262	C31H38O7	ION=[M+H]+	7579	111	60	0	0	0	2243	3088	0	0	0	0	5244	3604	0	0	0	80	3856	0	0	0	905	0	0	0	0	0	0	0	1304	0	709	0	0	0	331	0	0	0	708	56	2346	0
319	413	259.46	504.251	C31H36O6	ION=[M+H]+	3779	57	0	0	0	0	1449	1407	0	0	0	50	3322	2020	0	0	0	0	1979	0	0	0	697	0	0	0	0	0	0	0	618	0	465	0	0	0	205	0	0	0	333	48	1563	0
320	414	259.82	220.183	C15H24O	ION=[M+H]+	512	88	472	542	438	387	0	473	1366	748	310	426	170	321	322	604	502	885	160	668	0	160	74	0	115	68	123	73	76	0	0	206	194	0	163	0	0	364	303	1151	404	485	223	0
321	415	262.66	410.085	C18H18O11	ION=[M+H]+	0	0	0	206	321	286	0	0	776	0	413	844	531	0	155	419	289	165	0	640	0	0	0	1213	250	140	248	78	0	5537	0	2252	0	40	580	211	0	2371	858	6154	1097	180	0	1065
322	416	263.67	316.129	C18H20O5	ION=[M+H]+	675	718	0	0	0	104	685	203	102	158	113	343	2404	1043	0	140	0	1053	1364	0	0	0	887	0	40	0	57	0	0	0	727	0	342	0	0	0	0	0	152	0	268	0	921	817
323	417	263.81	434.318	C30H42O2	ION=[M+H]+	56	0	0	316	93	2567	0	0	0	596	958	0	0	0	544	609	2020	0	0	914	64	0	0	0	0	49	138	0	0	0	0	0	0	0	0	0	0	0	0	101	226	1120	0	37
324	418	266.43	300.064	C16H12O6	ION=[M+H]+	0	0	0	0	583	0	0	751	0	639	0	459	0	0	0	477	0	0	0	415	0	0	0	0	154	0	0	14641	0	0	0	1118	0	0	0	0	0	2168	0	1376	1394	0	0	373
325	419	266.94	212.084	C14H12O2	ION=[M+H]+	6390	1134	46	0	130	160	4842	2571	5282	327	343	7597	4209	4803	362	615	0	7545	3421	115	104	108	8127	289	219	81	88	123	144	157	9096	119	3519	91	114	1299	2553	90	87	81	1598	217	5419	6374
326	420	266.97	595.372	C32H53NO9	ION=[M+H]+	0	0	0	0	0	0	0	0	0	0	0	0	0	0	0	0	0	0	0	0	0	0	0	0	0	0	0	0	0	0	0	0	0	0	0	0	0	0	0	0	152	0	0	0
327	421	271.19	576.163	C31H28O11	ION=[M+H]+	1698	1332	0	0	0	0	1979	995	800	0	0	419	3306	1963	0	49	0	910	1515	0	0	0	1193	0	0	0	0	0	0	0	858	0	340	0	0	149	298	0	0	0	409	0	1328	520
328	422	271.63	388.165	C18H29O7P	ION=[M+H]+	6709	0	0	0	59	0	9608	5471	204	84	0	205	959	1041	0	0	0	0	800	0	0	0	1202	0	0	0	0	66	0	0	1410	0	1501	0	0	0	738	0	0	0	426	0	1585	0
329	428	272.13	164.047	C9H8O3	ION=[M+H]+	7430	1134	196	157	261	198	6640	2695	4132	318	329	6186	6679	8347	289	528	78	5736	10637	79	162	163	13175	285	392	0	58	54	159	94	12331	135	8730	102	206	2948	5391	74	199	91	3567	167	3866	7353
330	430	272.22	242.094	C15H14O3	ION=[M+H]+	6790	1593	110	36	215	0	3891	6637	584	0	0	685	845	2195	348	130	0	1494	1374	0	0	0	838	119	115	0	0	138	219	30	1129	0	800	0	135	58	618	0	325	0	770	0	2437	687
331	431	272.87	186.068	C12H10O2	ION=[M+H]+	1850	1913	0	0	0	0	2301	1545	281	75	90	315	1423	1022	38	0	0	371	1069	0	0	267	674	0	0	0	0	0	0	73	515	0	735	0	49	198	267	0	0	0	330	0	701	292
332	432	274.35	302.224	C20H30O2	ION=[M+H]+	2275	1993	271	0	533	493	424	418	2177	603	627	1080	0	1385	0	1103	237	2487	2814	0	135	517	1288	252	223	100	62	0	190	207	1104	130	1767	186	207	202	245	149	372	0	428	124	853	699
333	433	275.39	980.185		ION=[M+H+H]2+	0	0	1587	0	1719	1483	0	0	0	0	2364	1117	0	0	0	165	1905	0	0	1924	0	0	0	0	3041	1227	480	0	0	1561	0	0	0	871	0	0	0	0	0	0	962	2215	0	0
334	434	275.4	666.106		ION=[M+H+H]2+	0	0	1461	0	855	1321	0	0	0	58	1712	1413	0	0	0	196	1606	0	0	1901	438	0	0	0	1943	1197	771	343	0	1298	0	0	0	848	0	214	0	0	0	0	992	1760	0	114
335	435	275.43	684.116		ION=[M+H+H]2+	0	0	1291	0	764	1330	0	0	0	0	1225	1017	0	0	0	363	1331	0	0	1126	419	0	0	0	1417	935	820	279	0	1171	0	0	0	543	0	250	0	0	0	0	768	1224	0	0
336	436	275.45	1294.26		ION=[M+H+H]2+	0	0	502	0	400	444	0	0	0	0	1066	328	0	0	0	0	660	0	0	615	0	0	0	0	1655	0	0	0	0	664	0	0	0	159	0	0	0	0	0	0	123	902	0	0
337	437	277.49	294.126	C19H18O3	ION=[M+H]+	241	977	0	89	0	0	226	188	874	0	0	607	0	0	0	0	0	1023	622	0	0	50	0	0	0	0	0	0	0	4039	180	0	102	265	90	858	80	56	0	0	444	0	221	2363
338	439	281.58	360.194	C21H28O5	ION=[M+H]+	910	0	1427	852	869	902	740	1055	2170	1320	997	1676	661	845	1503	1424	295	4160	3932	353	0	324	122	135	726	0	0	0	275	0	0	0	0	0	398	498	0	0	0	0	7094	0	679	3197
339	440	284.11	222.056	C8H14O5S	ION=[M+H]+	1198	1546	1340	982	1763	861	1871	2928	1116	914	510	758	556	703	721	838	980	1208	682	711	874	592	1964	770	561	898	754	651	760	771	725	848	736	845	690	655	633	697	783	900	751	1105	748	969
340	442	284.46	324.136	C20H20O4	ION=[M+H]+	183	848	445	305	101	613	110	125	1074	375	378	6146	179	464	823	80	611	3684	1287	950	113	72	0	0	856	1013	478	122	252	1524	179	718	171	2545	253	510	180	0	333	105	2208	775	251	4062
341	458	285.04	383.65		ION=[M+H]+	0	0	0	0	0	0	0	0	196	0	0	226	0	0	0	0	0	423	0	0	449	875	0	0	0	0	0	683	675	0	0	0	0	0	0	0	0	0	0	0	244	0	0	283
342	468	285.13	767.299		ION=[M+H+H]2+	0	0	1328	1458	2065	1535	0	0	0	1616	1470	0	0	0	1425	1203	0	0	0	0	0	0	0	0	0	0	0	0	0	0	0	0	0	0	1532	0	0	0	0	0	0	0	0	0
343	476	286.56	287.282	C17H37NO2	ION=[M+H]+	893	0	0	0	0	0	0	0	548	0	0	1527	1333	1357	1372	1484	1631	1297	1443	1359	1425	1364	1387	1252	1349	1357	1328	1556	1128	1308	1395	1421	1532	1210	1304	1342	1250	1251	1307	1266	1222	1416	1314	1396
344	477	287.36	296.141	C19H20O3	ION=[M+H]+	1013	334	1785	2026	3415	2554	711	335	1919	3659	3014	851	1373	167	2700	1771	295	2493	1566	56	561	1426	91	221	528	531	207	870	1101	885	1395	180	539	1506	2462	161	623	0	386	0	1291	455	235	1598
345	478	288.33	530.158	C30H26O9	ION=[M+H]+	1486	197	0	0	0	0	810	4394	124	0	0	1349	2537	843	0	67	0	0	3015	0	0	0	427	0	0	0	0	0	0	0	0	0	1356	0	0	0	115	0	0	0	290	0	395	0
346	479	288.57	362.188	C24H26O3	ION=[M+H]+	4314	4029	0	0	0	0	10589	11000	865	1870	0	679	3365	4806	0	0	0	805	4782	0	0	0	2582	0	0	0	0	0	0	0	2781	0	2183	0	0	0	1991	0	0	0	1450	0	1929	394
347	480	290.52	286.23	C20H30O	ION=[M+H]+	367	133	154	476	0	544	240	214	0	594	0	6173	132	195	0	556	238	0	0	396	183	184	0	400	459	217	388	0	396	44	320	402	135	365	684	713	0	415	265	227	1049	1393	333	0
348	481	290.6	430.233	C25H34O6	ION=[M+H]+	0	0	0	371	102	304	0	0	0	418	0	4765	0	0	181	280	283	0	0	377	126	0	0	281	376	0	314	55	0	0	0	247	0	303	543	718	0	0	186	0	871	1373	0	207
349	482	290.62	268.219	C20H28	ION=[M+H]+	0	0	72	312	222	409	131	0	122	641	65	7006	116	87	214	508	387	295	0	508	241	55	144	510	656	243	395	199	281	170	60	345	103	557	818	975	101	238	241	245	1322	1524	139	251
350	483	290.88	504.251	C31H36O6	ION=[M+H]+	7690	116	54	0	0	0	3107	3041	0	0	0	0	4902	3709	0	0	0	197	4540	0	0	0	1151	0	0	0	0	0	0	0	1339	0	799	0	0	0	415	0	0	0	632	0	2897	0
351	484	290.9	522.262	C31H38O7	ION=[M+H]+	9203	63	0	0	0	0	2911	3408	0	0	0	0	5142	4426	0	0	0	61	4911	0	0	0	1233	0	0	0	0	0	0	0	1422	0	663	0	0	0	472	0	0	0	791	0	3714	0
352	485	291.58	276.245	C19H32O	ION=[M+H]+	0	0	695	2002	2483	3263	0	0	2096	4317	5368	1043	0	0	2756	866	751	2722	0	871	235	2054	0	215	1556	194	0	652	600	201	0	642	0	106	1329	266	0	268	2290	261	938	757	0	1611
353	486	291.7	609.388	C33H55NO9	ION=[M+H]+	0	0	0	0	0	0	0	0	0	0	0	0	0	0	0	0	0	0	0	0	0	0	0	0	0	0	0	0	0	0	0	0	0	0	0	0	0	0	0	0	0	0	0	0
354	487	292.12	314.152	C19H22O4	ION=[M+H]+	1697	336	730	809	1380	626	973	334	3287	2324	1250	0	2093	898	1531	1153	192	3173	2619	206	186	0	956	250	132	95	0	598	865	0	2001	0	618	108	153	95	823	0	279	0	828	143	1379	2400
355	488	292.14	258.089	C15H14O4	ION=[M+H]+	2233	567	1075	1159	2287	826	2003	828	4917	3566	2311	503	3297	1385	2545	1838	0	4365	4289	243	148	109	1491	367	145	225	52	932	1491	0	2838	0	912	118	116	187	1207	0	581	142	1302	364	2101	3681
356	489	292.87	284.214	C20H28O	ION=[M+H]+	483	1139	307	0	540	0	379	357	0	0	464	171	481	873	392	0	156	0	0	115	125	217	2940	2490	152	117	65	2097	2039	137	1052	50	579	843	0	173	33	111	219	96	1521	174	0	0
357	490	293.23	315.277	C18H37NO3	ION=[M+H]+	0	240	146	87	155	121	99	156	0	106	187	141	0	98	1366	195	91	316	3077	1238	1107	232	169	191	2231	144	0	143	2242	235	0	4335	194	4723	0	4709	189	179	0	0	1111	208	264	619
358	491	293.65	246.089	C14H14O4	ION=[M+H]+	622	470	200	194	535	183	725	0	1166	690	437	5976	804	651	388	413	0	2439	894	0	0	0	503	103	0	0	0	167	289	128	655	155	150	0	71	862	247	0	172	122	748	0	427	1750
359	492	294.24	560.168	C31H28O10	ION=[M+H]+	610	429	0	0	0	0	164	492	0	0	0	1005	1924	1073	0	0	78	180	774	0	0	0	1553	0	0	0	0	0	0	0	882	0	249	0	0	0	264	0	0	0	199	89	634	0
360	493	296.12	329.257	C18H35NO4	ION=[M+H]+	0	0	0	142	0	271	0	141	14584	14067	0	12937	13283	13233	13038	13467	13136	12574	13410	13782	13654	13899	13566	13419	13898	13431	13079	13175	13202	12932	13925	12926	12848	13633	13572	12331	11945	12310	12779	12523	13589	12622	11893	12471
361	494	296.48	312.249	C11H29N5O4	ION=[M+H]+	0	0	0	0	0	0	0	0	0	0	0	0	0	0	1108	1469	0	1674	1447	0	1455	1633	1577	1023	1519	1487	1504	1367	1429	1404	1615	1586	1570	1436	1435	1384	1373	1410	1593	1368	1370	1463	1445	1439
362	495	297.33	470.34	C30H46O4	ION=[M+H]+	0	0	0	606	728	650	0	0	188	1538	683	0	36	0	754	858	963	357	0	509	272	256	0	0	229	217	310	0	167	392	0	0	0	0	241	88	0	0	106	0	242	476	67	234
363	496	297.43	434.318	C30H42O2	ION=[M+H]+	0	130	393	1309	1159	1327	0	0	307	2598	1365	151	69	0	1554	1490	1285	743	0	893	337	383	0	0	375	658	361	0	242	619	0	0	0	212	246	192	0	0	275	0	395	621	108	234
364	498	298.42	162.141	C12H18	ION=[M+H]+	0	274	0	572	905	2136	0	0	0	3251	0	3615	266	0	665	808	2594	0	173	1758	819	0	197	2816	3216	1332	927	286	1548	1223	0	2190	178	2310	3503	702	203	470	2553	1431	2222	2760	232	0
365	499	298.44	244.221	C18H28	ION=[M+H]+	950	0	838	0	1069	1664	0	0	609	2086	0	2456	0	0	782	861	2021	0	0	1635	655	0	0	1955	1907	1365	920	0	1515	1114	0	1919	0	1713	2724	665	0	574	1900	1005	1759	2101	522	638
366	500	300.24	301.225	C16H31NO4	ION=[M+H]+	1847	1969	2216	1737	1650	1640	1309	1497	1487	1410	1572	1672	1532	1337	1595	1609	1471	1588	1562	1614	1444	1612	1531	1654	1544	1445	1530	1998	1540	1716	1660	1684	1567	1348	1512	1508	1474	1598	1435	1475	1581	1442	1630	1629
367	502	303.54	345.251	C18H35NO5	ION=[M+H]+	16242	16166	15996	14134	11621	12235	12401	12202	12556	11170	11319	10629	11085	11324	11408	11930	12651	11675	11236	12570	12480	12361	12420	11970	12199	11774	12515	12427	12445	12036	12100	12654	12220	11534	12220	11877	11968	12605	12885	13316	12194	12350	12517	13078
368	503	304.41	346.255	C21H35N2P	ION=[M+H]+	3365	3416	3449	2991	2510	2594	2577	2571	2601	2395	2507	2199	2320	2232	2330	2561	2642	2394	2614	2797	2746	2640	3000	2664	2542	2532	2918	2888	2881	2259	2995	2947	2644	2619	2928	2971	2334	2650	2894	2854	2679	2609	3019	2775
369	504	304.97	301.262	C17H35NO3	ION=[M+H]+	3954	4349	4027	3265	2773	2459	2476	2451	2286	2243	2142	1958	1906	2017	2042	2074	2076	2089	2013	1924	2244	2287	1879	1980	1925	2027	2189	2095	2150	2062	2066	1967	1928	2005	2073	2144	2528	1769	1886	1905	2021	1881	1826	2217
370	505	305.95	316.167	C19H24O4	ION=[M+H]+	736	170	212	412	370	490	1335	2332	967	406	624	763	1044	1148	328	687	119	1686	392	84	0	103	321	0	197	0	0	399	0	0	362	0	371	0	0	160	397	0	138	0	323	0	801	634
371	506	306.03	177.943	H4O7P2	ION=[M+H]+	3530	3224	3206	2893	3390	2771	2212	2367	3119	2705	2770	2661	2376	2021	2785	2394	2579	2413	2902	2466	2824	2325	2522	2321	2775	2443	2428	2379	2716	2702	2866	2499	2472	2944	2629	2757	2444	3076	2701	2590	2171	2412	2577	2299
372	507	306.39	606.244	C29H38N2O12	ION=[M+H]+	3407	3183	0	0	0	0	2806	612	330	0	0	1716	18526	11034	0	29	0	3104	15401	0	0	0	11404	0	0	0	0	0	0	0	2743	0	1527	0	0	0	0	0	0	0	556	0	3502	1961
373	509	313.67	188.047	C11H8O3	ION=[M+H]+	18756	1603	421	0	0	0	10263	10165	5549	1387	574	6818	5640	17439	416	813	0	10492	14706	0	149	156	19348	0	137	210	37	0	320	227	25117	0	16430	144	201	2243	8264	0	280	0	4848	0	11693	9432
374	510	313.69	194.058	C10H10O4	ION=[M+H]+	9325	500	172	99	0	72	5005	5129	2420	468	251	2579	2644	7902	339	349	0	4908	7145	0	0	0	8699	0	37	81	0	62	51	0	11279	0	7338	131	0	975	3375	0	0	81	2027	59	5336	4113
375	512	314.54	302.188	C19H26O3	ION=[M+H]+	638	74	256	1676	505	396	1140	1002	835	373	169	2078	316	354	314	2476	2110	634	371	1819	425	151	199	0	469	645	510	178	229	741	274	233	263	1020	288	334	202	0	219	255	2719	2186	298	599
376	513	317.44	234.162	C15H22O2	ION=[M+H]+	411	491	210	553	335	259	773	1327	5967	401	256	465	249	533	205	491	180	577	1046	234	56	170	98	87	0	1296	400	137	176	268	241	517	1131	65	112	549	198	128	88	445	919	241	391	1129
377	514	318.37	734.233	C37H38N2O14	ION=[M+H]+	1291	0	0	0	0	0	717	471	0	0	0	0	0	1803	0	0	0	0	1395	0	0	0	929	0	0	0	0	43	0	0	2790	0	1433	0	0	0	0	0	0	0	0	0	387	0
378	515	318.37	130.042	C9H6O	ION=[M+H]+	11417	953	563	408	686	515	5715	4211	1299	942	615	2157	2757	11054	974	2222	315	3896	10216	206	127	453	7497	251	206	740	741	1642	1171	1713	14179	91	9552	461	767	1144	3178	735	318	426	3874	205	5329	4633
379	516	319.45	359.267	C19H37NO5	ION=[M+H]+	5948	5724	5482	4761	4280	4018	4416	4103	4083	4141	4332	4108	4203	4996	3965	4233	4412	4053	4158	4159	3842	4105	4128	4326	3924	3623	4202	4044	4439	4318	4198	4270	4131	4362	4324	4018	4211	4127	4060	3852	3817	4088	4213	4459
380	517	322.13	266.115	C14H18O5	ION=[M+H]+	641	572	554	624	859	828	741	698	575	527	768	778	711	620	807	602	520	889	594	674	610	665	574	648	739	471	698	529	615	574	511	533	841	672	421	633	640	581	754	529	556	687	659	874
381	518	322.16	104.063	C8H8	ION=[M+H]+	2807	2358	3454	1941	2720	4881	2849	3418	3564	2319	4076	3403	2717	3263	3251	2772	2799	3365	2772	3104	3034	2101	2957	3198	3238	2303	3441	2559	2936	3158	2857	2889	3358	2996	2444	3446	3451	2501	2930	2816	3192	3246	2731	4407
382	519	324.85	348.209	C24H28O2	ION=[M+H]+	4166	308	0	0	0	0	4398	819	1782	0	0	1482	1901	3606	0	0	0	1988	6840	0	0	0	9449	0	0	0	0	0	0	0	12374	0	7752	0	0	904	5627	0	0	0	1758	0	1166	1723
383	520	325.81	500.181	C30H28O7	ION=[M+H]+	1028	329	0	0	0	0	1267	400	158	0	0	245	0	803	0	0	37	320	730	0	0	0	490	663	0	0	0	833	522	0	617	0	339	64	0	0	299	0	0	0	614	0	363	0
384	521	326.81	97.9769	H3O4P	ION=[M+H]+	3864	3988	3846	3868	4106	3912	3405	3428	3309	3333	4182	3481	3066	3197	3275	3746	4135	3259	3170	3535	3763	3777	3438	3751	3780	3535	3504	3261	3802	3847	3456	3489	3499	3464	4031	3499	3585	4274	3549	4068	3394	4352	3377	3549
385	522	327.46	300.173	C19H24O3	ION=[M+H]+	561	115	537	547	1148	779	579	940	1059	1703	1175	536	400	596	930	1265	236	1381	168	175	0	343	257	0	682	0	34	497	446	0	330	0	468	44	595	90	206	0	964	0	132	233	263	353
386	523	328.48	442.178	C28H26O5	ION=[M+H]+	11828	12013	0	0	0	0	37375	37672	7585	0	0	3923	11553	19272	0	0	0	5779	17550	0	0	0	12562	0	0	0	0	0	0	0	16395	0	7456	0	63	568	8963	0	0	0	4826	0	7906	2571
387	524	329	286.083	C16H14O5	ION=[M+H]+	94	83	98	0	106	2945	70	177	0	141	0	170	57	79	0	101	0	78	0	105	522	0	123	4211	107	89	0	793	0	0	93	1534	103	3622	0	90	0	38697	0	3247	4578	0	0	99
388	525	331.12	171.162	C10H21NO	ION=[M+H]+	2041	2285	1901	2227	2302	2465	2891	2953	2251	2299	2046	2302	1557	1914	2885	2449	2257	2440	2354	2767	1927	1316	1596	1381	1240	1358	1792	1305	1775	1544	1712	1615	1463	2061	1314	1023	1480	1108	1901	1677	9322	2801	2481	2135
389	526	332.53	444.192	C28H28O5	ION=[M+H]+	5076	1557	91	0	151	0	8253	3545	2742	0	0	1354	2486	6411	123	0	57	2472	8000	0	0	0	8064	0	0	0	0	0	0	0	8814	0	4966	0	0	495	4959	0	0	0	1537	0	2378	1693
390	527	332.56	287.246	C16H33NO3	ION=[M+H]+	0	0	0	0	0	0	0	0	0	0	0	16586	0	0	0	0	0	15936	0	14440	0	0	0	0	0	0	0	0	0	0	0	0	0	0	0	0	0	15004	0	0	16391	0	16884	16484
391	529	333.03	184.089	C13H12O	ION=[M+H]+	4043	2506	0	68	0	86	5226	3954	2903	0	0	3516	4669	5951	0	260	0	3639	6099	0	0	0	7613	0	0	0	0	0	0	76	6085	0	3417	0	0	1116	3143	0	0	0	1985	0	3275	4397
392	531	333.04	1188.42		ION=[M+H+H]2+	1153	423	0	0	0	0	2380	1140	501	0	0	876	1508	2546	0	0	0	924	2258	0	0	0	3110	0	0	0	0	0	0	0	2984	0	578	0	0	0	561	0	0	0	229	0	835	1046
393	533	333.05	194.073	C14H10O	ION=[M+H]+	17239	11170	0	0	0	0	26067	18873	13296	88	0	14964	20480	27878	0	1248	0	16040	27744	0	0	0	32942	0	0	0	0	0	0	0	26655	0	13582	0	0	4833	12334	0	0	0	8983	0	15066	17009
394	539	333.09	958.325		ION=[M+H+H]2+	1697	727	0	0	0	0	3592	1529	1017	0	0	1850	2404	3471	0	0	0	1515	3275	0	0	0	3994	0	0	0	0	0	0	0	3558	0	1144	0	0	0	852	0	0	0	240	0	1539	1918
395	541	335.51	300.209	C20H28O2	ION=[M+H]+	772	0	227	578	413	0	878	631	378	0	0	1296	153	0	344	1652	568	257	458	623	202	242	0	178	700	530	480	375	280	651	0	1537	0	726	551	516	306	571	0	539	693	631	376	790
396	542	335.69	362.209	C21H30O5	ION=[M+H]+	151	228	49	341	96	168	196	174	162	169	77	525	0	0	119	619	269	194	105	200	0	150	74	0	69	0	0	0	0	0	0	0	0	0	198	0	0	0	0	0	1003	518	0	311
397	543	338.26	388.225	C23H32O5	ION=[M+H]+	0	0	559	427	855	601	0	0	588	617	641	0	0	0	678	534	130	614	33	137	0	0	0	0	111	0	0	0	0	0	0	0	0	0	152	0	0	0	0	0	236	93	0	418
398	544	338.81	678.377	C35H54N2O11	ION=[M+H]+	0	0	249	469	887	443	65	0	78	1130	601	0	0	0	556	0	49	78	0	0	69	106	0	47	44	0	0	206	101	0	0	0	0	0	148	0	0	0	0	0	666	0	0	90
399	545	342.45	300.064	C16H12O6	ION=[M+H]+	0	0	0	0	222	4225	0	0	0	0	0	0	0	0	0	0	0	0	0	105	2517	0	0	18695	0	0	0	786	0	0	0	0	0	8342	0	0	0	15521	0	0	3947	0	0	0
400	546	343.63	474.204	C29H30O6	ION=[M+H]+	2932	587	0	0	0	0	3522	4647	1059	0	0	399	451	2870	0	0	0	1219	2499	0	0	0	2288	0	0	0	0	0	0	0	3622	0	3181	0	0	242	1862	0	0	0	741	56	1371	347
401	547	343.79	532.301	C30H44O8	ION=[M+H]+	0	0	493	377	624	586	0	0	474	1059	1039	0	0	0	917	1143	0	326	0	0	0	430	0	99	236	0	0	46	0	0	0	0	0	0	994	0	0	0	1200	0	76	0	0	1186
402	548	345.71	382.142	C22H22O6	ION=[M+H]+	625	200	0	0	246	0	549	810	1570	293	0	360	1219	2396	0	787	0	125	326	66	0	85	0	0	69	333	152	0	0	138	288	0	847	176	0	0	774	0	0	184	459	0	125	201
403	549	346.83	370.319	C21H42N2O3	ION=[M+H]+	2422	2262	2018	2570	1982	2016	1928	1904	2090	2207	1858	3018	2020	2256	2131	1996	1919	1840	2073	1780	1754	1731	1785	1805	1842	1489	1766	2156	1690	1628	1940	2021	1916	2235	1762	1612	1984	1578	1806	1616	1795	2039	1798	1838
404	550	349.39	310.157	C20H22O3	ION=[M+H]+	130	0	566	638	1007	672	0	0	193	1845	1267	246	147	287	651	601	0	125	98	203	254	325	0	125	768	248	0	370	289	0	0	0	0	80	777	0	0	0	992	0	217	118	0	325
405	551	349.66	284.141	C18H20O3	ION=[M+H]+	0	0	533	530	1011	1013	0	0	0	1590	1092	146	0	0	566	760	153	0	0	180	0	167	0	0	723	0	0	340	336	0	0	0	0	0	658	0	0	0	1328	0	0	0	0	90
406	552	350.53	280.183	C20H24O	ION=[M+H]+	0	0	0	0	0	378	0	0	82	492	99	608	0	98	0	174	1466	0	42	1004	0	0	61	469	217	559	463	0	246	462	0	458	0	706	0	166	0	0	123	581	1465	819	91	0
407	553	350.95	360.207	C20H28N2O4	ION=[M+H]+	0	0	0	61	208	316	0	0	0	0	122	233	0	0	0	398	1075	0	0	1366	0	0	0	381	783	669	468	187	341	524	0	1922	0	1365	323	393	0	350	180	633	679	1098	0	0
408	554	351.5	378.219	C25H30O3	ION=[M+H]+	3383	183	0	0	0	0	2935	1473	1070	0	0	708	535	2454	0	0	0	1263	2921	0	0	0	3244	0	0	0	0	0	0	0	6280	0	5608	0	0	305	2933	0	0	0	646	0	1082	892
409	555	351.66	144.021	C9H4O2	ION=[M+H]+	2801	156	0	0	68	83	1119	527	429	48	154	783	1241	283	139	146	0	451	1387	0	0	0	214	0	97	0	0	0	0	0	508	0	210	0	0	154	39	249	0	0	224	0	246	1426
410	556	352.59	698.349	C35H54O14	ION=[M+H]+	131	697	0	144	136	248	527	632	289	146	0	0	504	0	0	716	0	437	0	0	0	501	110	534	0	0	0	181	0	206	551	0	322	0	375	0	927	618	262	0	561	86	537	306
411	557	353.49	272.178	C18H24O2	ION=[M+H]+	210	0	0	0	0	571	81	213	227	390	0	586	124	0	111	407	1314	0	0	989	175	0	0	424	262	502	353	0	379	545	0	401	171	688	0	253	78	231	0	660	1288	868	0	0
412	558	353.6	330.074	C17H14O7	ION=[M+H]+	0	52	0	0	0	7109	0	0	0	0	0	0	131	0	0	0	0	0	67	0	3063	0	0	13008	0	0	0	63	0	0	0	0	0	14533	0	0	0	0	0	0	2849	0	0	0
413	559	356.49	376.298	C24H40O3	ION=[M+H]+	0	0	428	1264	366	316	0	0	0	546	652	0	0	46	427	205	0	111	0	0	0	589	0	0	95	0	0	0	35	0	0	0	0	0	2914	0	0	0	1733	0	328	0	0	608
414	560	357	296.141	C19H20O3	ION=[M+H]+	370	0	284	185	431	247	255	59	628	585	354	0	441	162	551	360	0	862	482	215	0	0	110	0	0	75	0	280	280	0	227	0	158	0	0	0	187	0	0	0	411	147	367	778
415	561	357.04	97.9769	H3O4P	ION=[M+H]+	3931	4289	4041	4046	3298	3439	3325	3118	3355	3513	3396	3546	3195	3350	3426	3343	3940	3952	3635	3730	5748	3574	3716	3527	4308	3506	4216	3693	4098	3836	3731	3464	3587	3592	4129	3765	3921	4050	3781	3695	3573	3972	3826	3489
416	562	357.66	345.303	C23H39NO	ION=[M+H]+	481	0	0	0	451	0	415	0	0	0	0	0	0	0	0	1964	1735	1773	1693	1993	1577	1862	1650	1462	1497	1537	1464	1744	1487	1347	1366	1327	1483	1579	1775	1386	1719	1474	1413	1476	1346	1674	1430	1582
417	563	358.13	262.074	C16H10N2O2	ION=[M+H]+	1018	0	0	0	0	0	0	0	0	0	0	121	2650	0	0	0	0	0	0	0	1953	0	0	0	0	0	0	0	0	0	0	0	0	0	0	1957	0	0	0	15208	0	0	0	0
418	564	360.56	196.089	C14H12O	ION=[M+H]+	885	368	0	100	44	0	614	583	848	0	0	633	4347	1557	0	0	0	974	1314	0	0	0	2949	0	0	0	0	0	0	0	2827	0	0	0	0	0	0	0	0	0	619	0	559	0
419	565	360.62	158.037	C10H6O2	ION=[M+H]+	533	242	0	0	0	0	346	446	719	0	0	542	2137	1264	0	0	0	846	844	0	0	0	1725	0	0	0	0	0	0	0	1978	0	97	0	0	0	120	0	0	0	322	0	528	77
420	566	361.81	232.11	C14H16O3	ION=[M+H]+	732	328	99	96	86	121	991	634	483	143	58	348	2497	1154	91	119	0	822	761	79	0	0	1497	102	97	48	0	60	0	75	1433	0	1061	0	0	51	888	0	0	0	391	0	379	104
421	567	362.61	650.14	C36H26O12	ION=[M+H]+	0	0	0	0	0	585	0	0	0	0	0	0	0	0	0	0	0	0	0	0	0	0	0	0	0	0	0	2978	0	0	0	451	0	0	0	0	0	0	0	1663	167	0	0	0
422	568	365.21	326.152	C20H22O4	ION=[M+H]+	0	161	2640	3761	8375	4505	98	137	0	10115	10704	1180	97	0	8562	1275	976	805	89	573	276	853	0	0	126	0	0	1415	1006	0	0	43	0	0	1471	285	0	0	579	0	309	743	38	563
423	569	365.6	442.178	C28H26O5	ION=[M+H]+	1492	916	0	0	0	0	3715	3509	960	0	153	474	945	1928	0	0	85	860	1509	0	0	0	1206	0	0	0	0	0	0	0	1605	0	1206	0	0	174	1303	0	0	0	813	39	765	481
424	570	365.75	337.225	C19H31NO4	ION=[M+H]+	2406	2193	2154	1730	1738	1638	1640	1667	1561	1692	1681	1601	1754	1816	1814	1927	1689	1656	1749	1909	2001	1663	1825	1677	1862	1807	1844	1728	1761	1840	1759	1688	2023	1694	1969	1765	1564	1588	1541	1678	1856	1901	1855	1870
425	571	365.89	670.314	C40H46O9	ION=[M+H]+	0	0	4197	5324	11138	6087	0	0	0	15477	15158	0	0	0	13442	2381	0	318	0	0	296	584	0	0	0	0	0	2013	1495	0	0	0	0	0	1636	0	0	0	0	0	434	0	0	0
426	573	367.79	137.06	C8H9O2	ION=[M+H]+	392	570	0	0	0	139	1260	540	303	0	0	136	285	1113	0	0	0	173	211	0	0	0	246	0	214	0	0	0	0	0	416	0	344	0	0	0	392	0	0	0	220	0	208	629
427	574	367.83	308.141	C20H20O3	ION=[M+H]+	285	236	403	569	923	443	241	305	97	1031	885	89	741	630	992	234	0	165	784	0	0	0	401	0	164	0	0	204	232	0	201	0	382	0	181	49	97	0	0	0	0	107	435	0
428	575	367.86	442.381	C30H50O2	ION=[M+H]+	0	685	910	171	0	490	0	677	893	0	0	0	0	302	0	464	603	381	685	256	263	0	142	0	537	58	183	0	1291	489	60	61	0	67	0	0	0	74	0	133	1524	0	302	491
429	577	367.99	424.37	C30H48O	ION=[M+H]+	0	1981	1925	0	599	827	1030	1390	2053	625	755	749	776	517	636	661	1149	772	1491	421	0	181	269	0	1169	0	306	0	2402	1299	114	66	441	183	0	87	134	172	588	210	3386	1350	0	863
430	578	368.93	315.314	C19H41NO2	ION=[M+H]+	0	1066	1870	1829	1553	1387	1267	1124	1233	1321	1289	1044	1007	1017	1219	1307	1169	1232	1000	1199	1264	0	1163	1088	1120	1226	1272	836	1215	1181	0	1267	1321	1101	1356	1298	1036	1297	1002	0	1119	1038	1132	1101
431	579	368.98	630.627		ION=[M+H+H]2+	0	0	0	0	0	0	0	0	0	0	0	0	0	1295	1022	919	1072	0	1188	0	956	1196	922	0	889	0	0	1262	0	974	1162	0	0	0	0	854	1162	0	1280	1249	0	1249	0	1122
432	580	369.18	248.105	C14H16O4	ION=[M+H]+	847	335	375	238	379	307	751	499	1312	1158	665	230	2337	799	655	514	0	1559	2163	118	0	51	978	74	98	124	113	297	497	45	1851	0	550	64	0	129	907	0	182	91	680	214	863	1179
433	581	369.21	244.11	C15H16O3	ION=[M+H]+	461	244	333	210	241	69	526	253	927	658	475	0	1176	413	571	384	52	1048	1341	0	0	0	993	0	78	0	0	338	341	0	1083	0	519	0	0	0	587	0	0	0	619	0	721	860
434	582	369.36	240.19	C15H28S	ION=[M+H]+	0	0	0	0	0	0	0	0	0	0	0	0	0	0	0	0	966	0	0	1365	0	0	0	0	1068	740	0	0	0	840	0	0	0	1221	0	0	0	0	0	0	0	965	0	0
435	583	372.09	198.141	C15H18	ION=[M+H]+	139	87	204	116	271	339	144	0	117	429	237	345	0	102	332	141	1014	0	99	1254	0	108	58	454	1191	633	606	0	227	953	101	650	0	1148	725	270	0	213	459	439	764	1019	69	78
436	584	372.35	212.157	C16H20	ION=[M+H]+	0	0	82	174	63	281	0	136	0	326	187	389	0	124	126	131	908	0	0	1413	167	0	0	531	1031	882	606	85	273	982	153	699	0	1099	624	302	0	182	491	606	691	1116	0	94
437	585	372.48	172.125	C13H16	ION=[M+H]+	0	394	0	439	0	510	0	0	405	569	0	479	0	0	463	450	1349	0	0	1605	528	0	378	591	1372	797	855	0	478	1296	363	796	0	1581	939	443	0	0	705	600	946	1223	0	0
438	586	372.53	184.125	C14H16	ION=[M+H]+	81	83	114	64	179	317	0	0	112	0	194	266	0	0	123	233	844	47	179	1264	294	84	0	394	1111	552	582	74	321	900	0	537	0	1226	551	186	0	202	418	499	565	975	0	136
439	587	376.63	271.287	C17H37NO	ION=[M+H]+	7633	8923	9078	8852	8457	7520	6593	7740	6710	6109	6333	6135	6430	5662	6083	5366	5859	6511	5539	5525	5596	5666	6941	6989	7441	6859	7298	6398	6776	6555	7235	6442	6425	6214	6553	6229	6679	6238	6382	7246	6524	6547	0	6543
440	588	379.43	362.209	C21H30O5	ION=[M+H]+	397	54	0	407	0	276	478	355	360	0	140	640	0	0	0	731	467	335	188	406	115	51	0	0	0	0	0	0	0	0	0	0	0	79	0	0	46	0	0	0	1649	627	0	487
441	590	383	596.474	C31H66NO9	ION=[M+H]+	7038	5891	6984	7121	7186	6953	6774	6722	5438	6873	7952	4761	4574	4513	6144	5604	4865	5344	4568	5523	3705	4794	4128	4073	5187	4164	3863	4054	3591	4556	4947	3804	4295	5000	4756	3429	3489	3207	6155	3590	4895	4076	4267	5431
442	591	383.58	326.205	C25H26	ION=[M+H]+	5175	4705	5079	3873	3149	3844	3097	3602	3311	3352	3304	3333	3691	3272	3251	3786	3380	3192	3377	3013	3318	3530	3187	3092	3679	3095	3275	3287	3399	3668	3305	2885	3147	3294	3519	3141	2902	2975	3509	2701	3341	3085	3186	3398
443	592	386.05	546.298	C34H42O6	ION=[M+H]+	4196	104	0	0	0	0	5645	2263	0	0	0	79	750	809	0	0	0	0	895	0	0	0	785	0	0	0	0	0	0	0	1024	0	934	0	0	0	314	0	0	0	370	0	966	0
444	593	387.83	313.18	C20H25O3	ION=[M+H]+	180	0	0	246	0	0	289	309	207	64	64	313	66	0	0	474	284	279	0	234	0	0	0	0	107	88	0	0	0	0	0	0	0	94	0	0	0	0	0	0	1388	303	0	285
445	594	388.68	302.188	C19H26O3	ION=[M+H]+	579	172	105	579	181	348	821	598	507	178	89	1061	136	153	158	1135	620	374	338	456	252	180	129	0	734	536	249	176	181	447	159	119	103	565	205	256	0	0	254	0	2510	915	142	785
446	595	390.69	498.368	C32H50O4	ION=[M+H]+	0	0	300	548	184	0	0	0	1722	648	0	114	0	0	118	0	821	1109	0	824	0	201	0	0	0	0	0	0	0	0	0	0	0	0	0	0	0	0	0	1854	182	216	0	0
447	596	392.12	303.293	C21H37N	ION=[M+H]+	501	593	683	697	601	528	623	590	614	710	560	16337	15938	541	0	0	14730	14559	14134	14221	647	12759	14146	14060	599	14351	13857	603	12160	13934	13686	13890	13030	13960	12026	13313	13464	12806	11276	13329	13475	11745	11808	11833
448	597	392.12	391.272	C23H37NO4	ION=[M+H]+	0	112	145	162	119	125	77	159	0	133	122	136	122	0	91	0	0	0	154	2699	2537	2950	2569	2585	2504	2608	0	2251	2582	2496	2441	2314	2369	2246	2421	2517	2471	2109	1823	2115	2365	2000	2111	2304
449	598	394.93	546.153	C30H26O10	ION=[M+H]+	781	651	0	0	0	0	1160	0	271	0	0	253	971	1009	0	0	0	625	1072	0	0	0	691	0	0	0	0	0	0	0	692	0	295	0	0	54	330	0	0	0	216	0	821	223
450	601	397.73	162.068	C10H10O2	ION=[M+H]+	793	120	350	343	458	637	720	283	259	559	364	326	179	927	384	629	268	308	1157	420	0	256	756	0	746	0	63	481	281	124	1702	0	432	56	293	156	125	0	807	44	346	458	322	1832
451	603	398.42	376.204	C25H28O3	ION=[M+H]+	6006	754	0	0	0	0	7103	7897	1875	0	0	769	1049	6100	0	0	0	2392	5856	0	0	0	5845	0	0	0	0	0	0	0	11084	0	8606	0	0	443	5002	0	0	0	1325	0	3111	812
452	612	398.83	371.304	C21H41NO4	ION=[M+H]+	102	0	0	117	51	46	146	142	81	138	77	80	0	126	114	91	2484	2244	2643	2730	0	61	74	2418	0	71	2390	2647	2242	2010	2180	2269	2084	2214	2356	1936	2162	2290	2350	2143	2253	1944	2036	2278
453	613	401.64	136.1	C8H12N2	ION=[M+H]+	1457	1504	1713	1992	2128	1748	1897	1710	2037	1672	1714	1920	1852	1890	1738	1828	1847	1923	1885	1639	1862	1705	2156	1881	1867	1907	2309	2034	2127	1872	2058	1845	1917	1968	1929	1747	2085	1879	1825	2058	1834	1823	1731	1983
454	615	403.82	386.209	C23H30O5	ION=[M+H]+	0	0	5970	8575	10444	17853	0	0	7811	19536	9514	3543	0	551	7226	18232	497	7868	0	664	1436	1310	0	2557	2319	760	259	9148	8308	0	0	141	0	1603	2109	2380	97	0	1930	0	1569	461	80	28222
455	616	404.08	254.203	C19H26	ION=[M+H]+	318	199	1590	2075	2701	3994	0	0	1785	4317	2451	913	76	299	2438	3442	363	2226	137	385	675	962	122	698	714	382	190	1826	2018	269	156	0	0	384	1020	703	54	167	1469	180	710	334	107	5166
456	618	404.19	544.282	C34H40O6	ION=[M+H]+	399	174	0	0	0	0	399	0	1804	0	0	1222	296	701	0	65	0	2475	1033	0	0	0	759	0	0	0	0	0	0	0	681	0	421	0	0	371	386	0	0	0	0	0	133	1538
457	620	404.24	526.272	C34H38O5	ION=[M+H]+	565	0	0	0	0	0	388	301	1681	0	0	1529	234	893	0	0	0	2620	1487	0	0	0	817	0	0	0	0	0	0	0	741	0	414	0	0	389	299	0	0	0	41	0	0	1971
458	621	404.74	225.209	C14H27NO	ION=[M+H]+	1378	1514	1424	1220	1321	1043	1331	1090	997	1070	1244	1090	1020	1158	1002	1067	1011	1176	1105	1184	1093	1173	1194	1344	1027	1181	1203	1089	1038	1135	1279	1073	1112	1145	1071	1041	1203	1109	1179	1101	1225	1143	1105	1291
459	626	409.64	244.11	C15H16O3	ION=[M+H]+	446	0	537	754	623	716	273	474	1046	1070	816	1036	378	579	630	1006	0	1117	601	0	257	492	590	0	650	0	0	365	436	0	435	0	456	0	823	752	323	0	835	0	0	148	891	1214
460	634	409.71	268.183	C19H24O	ION=[M+H]+	11137	440	16546	24970	21980	20861	5472	9403	32034	26271	25105	33853	5524	15682	16479	36401	2549	39171	22993	4421	6415	14468	11618	2835	18216	1614	501	7425	9780	895	11369	134	6996	1329	18943	15399	6557	0	19595	148	5188	3881	6552	34310
461	638	409.72	240.19	C15H28S	ION=[M+H]+	1225	0	1580	2406	1950	2201	0	896	2900	2936	2563	3120	0	1253	2003	3179	0	3480	0	0	0	0	1068	0	1552	0	0	1125	1276	0	0	0	834	0	1909	1485	0	0	1921	0	693	0	821	2857
462	639	409.72	278.167	C20H22O	ION=[M+H]+	3649	0	3921	6545	5378	5017	1855	2067	8679	6409	7032	7724	1538	3464	3926	8185	893	9965	5650	1095	1783	3950	2951	628	3857	296	173	1801	2392	245	2835	0	2283	371	5191	3810	1640	0	4975	0	1143	1108	1480	8022
463	640	409.73	176.12	C12H16O	ION=[M+H]+	3360	122	4517	6908	6464	6025	1587	3108	9400	6749	7026	9066	1780	4158	4995	10602	899	10222	6022	1282	2144	4393	3148	845	5027	725	210	1950	3261	351	3292	92	2483	607	4825	4723	2248	0	5404	283	1458	1415	1804	9143
464	644	409.95	414.241	C25H34O5	ION=[M+H]+	0	0	343	633	1090	795	0	0	0	1171	580	0	0	0	250	1046	0	227	44	0	326	711	0	269	0	0	0	0	0	0	0	0	0	0	602	0	0	0	371	0	1654	0	0	439
465	645	410.66	329.293	C19H39NO3	ION=[M+H]+	2531	2225	2417	2450	2685	2414	2144	2213	2225	1991	2036	2044	1917	2135	1849	1965	1978	1819	2204	2169	2096	1944	2126	1932	2004	1828	2025	1728	1892	1698	2157	2056	1772	1809	1707	2230	1952	2049	1894	2090	1717	1867	1728	1844
466	646	415.65	246.089	C14H14O4	ION=[M+H]+	3849	1213	70	0	0	0	3749	1615	489	0	0	486	2318	2939	0	0	0	951	3234	0	0	0	2674	0	0	0	0	0	0	0	2923	0	1680	0	0	96	1154	0	58	0	824	0	1925	489
467	647	415.72	176.047	C10H8O3	ION=[M+H]+	1952	1285	118	138	155	164	1199	1709	747	315	85	786	3182	1685	180	139	0	699	3057	92	0	145	1578	63	188	208	172	225	144	0	1721	0	2431	72	0	164	400	0	105	87	712	66	662	1507
468	648	416.61	188.047	C11H8O3	ION=[M+H]+	2355	270	0	0	39	0	2115	1378	183	0	0	0	837	680	0	0	72	166	871	40	0	0	688	0	59	81	0	0	0	53	688	0	543	77	0	45	229	0	0	0	226	83	893	147
469	649	416.89	488.256	C31H36O5	ION=[M+H]+	2162	118	0	0	0	0	1624	1033	0	0	0	0	383	448	0	0	0	0	566	0	0	0	274	0	0	0	0	0	0	0	370	0	189	0	0	64	0	0	0	0	0	0	478	0
470	650	417.93	316.203	C20H28O3	ION=[M+H]+	384	114	215	0	264	656	188	0	331	513	375	800	249	344	205	0	0	343	355	1227	208	0	0	379	954	848	686	2744	484	602	0	310	0	1875	79	346	110	310	371	182	5020	1451	306	297
471	652	420	370.175	C22H26O5	ION=[M+H]+	0	0	1718	655	3450	0	0	0	1399	3524	2339	326	0	0	1278	3023	1256	485	0	90	84	2046	0	0	264	0	0	197	528	0	0	0	0	0	3028	1293	0	0	1106	0	222	122	0	1894
472	653	420.02	294.162	C20H22O2	ION=[M+H]+	593	1069	30983	5916	76385	3498	0	0	23603	95177	43484	4403	0	0	14097	56683	17165	4963	509	505	720	31240	0	0	2645	0	0	2156	5648	495	296	0	0	0	63287	15177	0	0	12426	0	2180	1282	0	24783
473	654	420.09	346.105	C18H18O7	ION=[M+H]+	1669	802	0	0	0	0	2255	2516	152	0	0	0	616	1455	0	0	0	434	1030	0	0	0	400	0	0	0	0	0	0	0	708	0	325	0	0	0	225	0	0	0	269	0	1449	0
474	656	420.11	216.079	C13H12O3	ION=[M+H]+	2040	690	0	0	156	0	2064	2944	0	177	127	100	809	1615	0	0	0	361	899	0	0	229	457	0	0	0	0	0	0	0	753	0	404	0	0	0	380	0	0	0	379	0	1756	102
475	657	420.13	488.183	C29H28O7	ION=[M+H]+	1310	586	0	0	0	0	1321	1908	0	0	0	0	336	835	0	0	0	424	854	0	0	0	309	0	0	0	0	0	0	0	512	0	0	0	0	0	191	0	0	0	341	0	940	0
476	658	420.14	400.225	C24H32O5	ION=[M+H]+	0	0	432	390	433	0	0	0	382	657	835	0	0	188	477	484	0	569	0	0	0	0	0	0	0	0	0	0	0	0	0	0	0	0	362	0	0	0	265	0	0	0	0	1448
477	659	420.14	276.1	C15H16O5	ION=[M+H]+	1574	485	0	111	130	0	1547	1695	199	0	0	332	454	828	0	0	171	431	607	0	0	0	358	119	265	0	201	164	0	0	733	86	341	166	0	0	228	82	0	0	271	156	928	0
478	662	428.01	830.421	C48H62O12	ION=[M+H]+	0	0	734	1811	3949	4689	0	0	1301	8453	2045	568	0	0	838	6356	0	1528	0	0	136	1082	0	297	592	0	0	1654	1937	0	0	0	0	141	2185	292	0	0	1114	0	0	0	0	13144
479	663	428.29	375.35	C25H45NO	ION=[M+H]+	1666	2119	2265	1975	2511	2034	2139	1883	1956	1694	1479	1618	1503	1389	1436	1478	1223	1529	1387	1319	1680	1405	1463	1651	1420	1417	1456	1500	1536	1360	1550	1610	1636	1489	1343	1482	1578	1431	1279	1316	1467	1420	1388	1402
480	664	430.99	346.118	C10H18N8O4S	ION=[M+H]+	1430	1527	1363	1046	990	928	986	971	894	1031	964	884	852	929	1022	1106	1177	851	1056	1006	1092	983	1127	969	1097	917	949	1107	1194	840	908	1012	1083	1026	1168	1023	923	837	1062	1145	1252	843	1158	1041
481	665	432.51	286.23	C20H30O	ION=[M+H]+	2520	517	989	3014	2840	3165	1844	976	890	3821	1380	5597	627	1500	2251	1835	339	3244	912	2074	701	846	472	804	1293	0	150	452	1284	291	579	720	562	450	1612	375	195	154	3858	329	1722	768	1071	1422
482	666	436.16	488.275	C28H40O7	ION=[M+H]+	0	0	0	131	0	638	0	0	0	178	0	277	0	0	716	175	826	0	0	64	0	0	0	1076	174	0	245	0	105	129	0	408	0	216	433	0	0	591	463	1389	636	0	0	171
483	667	438.2	344.312	C18H40N4O2	ION=[M+H]+	97	0	141	93	117	60	149	179	103	96	130	0	164	0	74	0	0	193	142	0	0	0	0	0	0	0	118	0	0	0	1810	0	0	0	0	1223	0	0	0	0	0	2899	0	147
484	668	438.82	242.094	C15H14O3	ION=[M+H]+	341	0	526	537	1163	504	268	123	1725	2024	1139	171	313	303	1031	1243	0	1842	464	112	124	0	647	212	153	132	0	203	435	0	1291	0	400	0	132	0	594	0	332	0	472	186	506	2292
485	669	438.83	344.199	C21H28O4	ION=[M+H]+	631	0	336	1091	439	332	782	433	482	193	81	1612	0	106	578	1120	1452	452	579	1691	162	193	0	0	854	229	296	0	0	531	0	0	0	1310	326	336	48	0	133	0	3917	2387	245	1129
486	670	440.06	352.261	C21H36O4	ION=[M+H]+	291	1084	0	277	273	284	529	426	292	297	209	245	483	308	140	723	288	374	105	63	109	623	178	501	192	88	0	166	191	414	472	98	496	118	394	106	1164	746	426	299	811	328	590	249
487	671	440.38	373.335	C25H43NO	ION=[M+H]+	0	530	0	0	855	0	822	837	770	923	817	813	0	3669	778	3135	622	3031	785	2895	3094	3341	2838	2966	2551	2782	2813	2993	2475	3115	2744	2829	2786	2904	2699	2900	2609	2836	2675	2828	2526	2710	2551	2745
488	673	441.32	161.06	C10H9O2	ION=[M+H]+	1374	761	0	0	0	0	2938	2110	595	0	0	158	1261	1734	0	0	0	314	821	0	0	0	1375	0	0	0	0	670	811	0	1843	0	1506	396	0	260	1733	0	0	0	622	0	1042	1052
489	674	441.34	390.115		ION=[M+H+H]2+	535	341	0	0	0	0	0	981	140	0	0	0	524	842	0	0	0	0	352	0	0	0	726	0	0	0	0	0	202	0	654	0	593	0	0	0	650	0	0	0	210	0	399	277
490	675	441.35	177.943	H4O7P2	ION=[M+H]+	2852	2553	1934	2322	1658	1733	2963	2500	1925	1842	1946	1845	2316	3013	1458	1613	1940	1745	2372	1833	1876	1940	2279	1750	2110	1966	1955	1972	2184	1837	3163	2159	2696	2242	2066	2027	2720	2116	1879	2010	2088	2150	2286	2048
491	676	441.36	122.037	C7H6O2	ION=[M+H]+	1091	944	0	0	88	0	2532	2158	456	0	0	151	1012	1878	0	0	0	275	787	61	0	0	1572	0	0	69	115	601	770	107	1612	0	1654	276	0	86	1337	73	0	0	777	0	963	943
492	677	441.48	97.9769	H3O4P	ION=[M+H]+	4302	3944	3277	2923	2519	2626	4706	4078	3353	2779	2765	2932	3465	4438	3080	2891	3101	3045	3404	3254	3559	3300	4100	3068	3282	3291	3341	3960	4291	3774	4238	3423	4590	3550	3261	3589	4151	3602	3582	3556	3259	3539	3920	4463
493	678	441.58	544.282	C23H40N6O9	ION=[M+H]+	1115	0	0	0	0	0	1305	614	603	0	0	1376	166	366	0	0	0	685	239	0	0	0	0	0	0	0	0	0	0	0	403	0	361	0	0	70	284	0	0	0	0	0	221	535
494	679	443.6	254.203	C19H26	ION=[M+H]+	237	1445	671	795	1058	1112	579	498	1186	1426	1658	1265	271	1181	915	1101	310	963	427	136	224	1286	602	153	345	258	179	1417	905	121	273	88	193	127	1158	660	256	78	558	166	622	184	230	1941
495	682	444.94	858.452		ION=[M+H]+	0	0	0	55	0	0	0	0	0	361	657	0	0	0	97	184	0	235	0	0	0	218	0	0	0	0	0	0	0	0	0	0	0	0	766	0	0	0	0	0	0	0	0	729
496	683	445.94	453.286	C21H44NO7P	ION=[M+H]+	984	946	210	317	717	521	1577	725	527	687	434	433	1246	1066	646	836	474	1477	1097	625	364	1714	475	948	623	1315	1055	968	760	1395	828	902	845	369	1144	1420	1748	3299	943	921	1807	762	1225	509
497	684	448.93	176.047	C10H8O3	ION=[M+H]+	2846	345	4863	3107	6795	2623	2736	477	9555	12562	9818	1328	7791	3134	7738	7214	710	9651	15308	1794	686	2061	15910	1435	3999	1009	0	949	6221	56	21238	446	6757	2222	5563	3013	7747	0	6373	381	6212	1388	3467	22753
498	685	448.93	188.047	C11H8O3	ION=[M+H]+	752	167	1736	1039	2037	750	734	376	3554	3193	2647	472	2274	887	2295	2004	281	2512	4237	511	320	671	4396	415	1123	352	0	330	1654	97	5418	184	2080	836	1448	687	2762	0	1609	173	1811	338	1223	6112
499	686	448.94	232.11	C14H16O3	ION=[M+H]+	2388	168	4840	2998	5489	2629	2057	377	8201	11675	9063	1016	6512	2617	6575	6667	625	7845	14065	1422	908	1696	13516	1688	3311	692	0	827	5748	0	17613	509	6872	1845	4380	2034	6452	0	6088	576	5481	1360	2839	21462
500	687	448.95	226.099	C15H14O2	ION=[M+H]+	1747	0	2931	1947	3336	1307	1447	188	5054	6645	5566	760	4460	1391	4517	3781	507	4821	8537	999	445	1113	8848	798	1943	697	0	463	2581	0	10826	414	3952	1639	2799	1315	4061	0	3395	299	2809	832	1752	13085
501	688	448.96	622.327	C40H46O6	ION=[M+H]+	0	0	224	0	334	0	0	0	626	1653	1184	0	753	0	591	536	0	876	3588	0	0	49	3330	0	169	0	0	0	601	0	5838	0	593	132	0	0	454	0	398	0	402	0	0	10304
502	689	448.97	398.351	C23H46N2O3	ION=[M+H]+	2010	1742	1812	1666	1611	1899	1627	1629	1781	1634	1774	1745	1347	1804	1402	1418	1327	1719	1507	1343	1366	1450	1571	1174	1388	1331	1360	1421	1330	1424	1793	1572	1296	1376	1295	1367	1337	1339	1280	1261	1207	1191	1395	1432
503	690	452.71	296.178	C20H24O2	ION=[M+H]+	169	190	354	275	1003	921	0	141	349	974	801	548	0	0	326	615	163	340	0	157	0	143	0	0	0	0	0	237	0	0	0	0	0	0	0	0	0	0	0	0	338	0	149	255
504	691	452.8	432.194	C27H28O5	ION=[M+H]+	762	478	0	0	0	0	1486	884	265	0	0	295	685	763	0	0	0	340	696	0	0	46	507	0	0	0	0	0	0	0	471	0	269	0	0	0	308	0	0	0	198	0	486	0
505	692	453.26	622.459	C40H62O5	ION=[M+H]+	140	0	387	509	701	511	0	75	283	1091	1428	133	45	0	729	453	82	180	0	75	0	899	0	38	294	0	0	306	253	0	0	0	0	33	745	0	0	0	1290	31	0	0	123	270
506	695	455.15	344.178	C24H24O2	ION=[M+H]+	1458	1332	0	0	0	0	3839	3912	573	0	0	426	2073	2162	0	0	0	686	2262	0	0	0	1682	0	0	0	0	0	0	0	1929	0	1075	0	0	0	1055	0	0	100	745	0	1324	483
507	696	456.13	424.37	C30H48O	ION=[M+H]+	0	868	840	1740	7262	9057	11338	677	491	4269	9363	2411	2148	109	504	3320	10862	8358	2747	293	5731	1853	1702	0	0	694	4352	2402	4669	3835	1699	90	0	137	245	0	279	0	0	1531	81	5289	10253	0
508	697	456.36	406.36	C30H46	ION=[M+H]+	0	80	0	250	800	1124	1200	113	103	504	854	313	223	0	96	415	972	793	411	0	566	246	191	0	0	68	487	303	526	468	224	0	0	0	0	65	33	0	0	66	0	0	981	52
509	698	457.53	495.332	C24H50NO7P	ION=[M+H]+	3680	2845	850	812	2015	2437	5819	2460	2707	2926	1461	807	2195	3088	1624	2716	2226	5222	2476	1563	642	3281	1483	1668	1363	2461	2087	1795	1550	2846	1620	1154	1664	533	2165	1965	2679	4584	1169	1989	3449	2586	2286	1067
510	700	460.48	287.246	C16H33NO3	ION=[M+H]+	0	0	16558	0	13372	12650	13044	0	0	0	0	0	0	11868	0	0	0	12422	0	0	0	12337	12945	12585	0	12111	0	0	0	12476	0	12910	12817	0	12358	0	0	12585	0	0	13006	12687	0	0
511	702	465.12	199.194	C12H25NO	ION=[M+H]+	13910	13528	15209	13026	11576	10789	9907	11196	11055	10107	10137	11240	11181	10678	11627	11613	11475	11729	12005	12116	11648	13195	12525	12116	12224	11843	11880	11485	11706	11300	11094	11435	11678	13559	11715	12214	11705	12367	12666	13061	22736	11633	12354	12094
512	703	465.6	300.1	C17H16O5	ION=[M+H]+	0	67	0	0	0	133	0	0	0	0	0	0	0	48	0	0	0	0	0	23	0	0	50	0	0	0	0	0	0	0	105	113	0	139	0	0	0	16015	0	0	1716	0	0	0
513	704	466.15	246.089	C14H14O4	ION=[M+H]+	4732	2814	0	0	0	0	7481	4391	719	128	33	813	4224	4565	36	0	0	1170	4284	72	0	0	2275	0	0	0	0	0	0	0	2720	0	1017	0	0	55	1000	0	76	0	1392	25	3016	577
514	705	466.25	228.079	C14H12O3	ION=[M+H]+	1316	1058	0	38	61	84	2117	1867	305	0	0	215	1404	1306	58	0	0	324	1186	0	0	0	747	56	74	47	0	0	97	68	979	53	429	0	78	87	330	0	0	0	473	59	785	173
515	706	466.26	170.037	C11H6O2	ION=[M+H]+	1977	1311	105	0	0	0	2585	1903	235	101	0	320	2030	1688	111	0	0	487	1813	0	0	0	999	0	0	0	0	0	0	0	916	0	575	0	0	0	514	0	0	0	534	0	971	237
516	707	466.98	718.371	C42H54O10	ION=[M+H]+	0	0	797	0	0	673	0	0	0	0	3485	0	0	0	748	0	0	125	0	0	0	0	0	0	0	0	0	0	0	0	0	0	0	0	221	0	0	0	0	0	91	0	0	35
517	708	468.99	267.22	C16H29NO2	ION=[M+H]+	3649	3735	3547	3734	2760	2987	3099	2826	2863	2785	3236	2820	2777	3246	3282	3112	3161	2937	2911	3874	2691	2817	2768	3165	3111	3135	3472	3224	2989	3056	3305	3365	3095	3297	3073	3645	3475	3263	3387	3040	3435	2966	3265	2872
518	712	476.22	162.141	C12H18	ION=[M+H]+	0	0	390	408	1335	2709	0	0	0	5553	389	3634	0	0	779	719	1145	0	292	1763	716	0	232	2819	3885	1356	1158	236	3529	526	0	1819	0	1775	2888	889	310	528	3505	943	2441	1471	0	286
519	713	476.26	810.525	C43H74N2O12	ION=[M+H]+	0	0	0	0	121	679	0	0	0	1421	0	903	0	0	0	0	0	0	0	172	0	37	0	452	698	86	0	43	652	0	0	0	0	391	570	0	0	63	808	0	366	117	0	0
520	714	476.26	190.172	C14H22	ION=[M+H]+	200	86	117	317	1260	2175	125	184	223	4386	172	3110	103	0	844	418	834	154	81	1154	512	155	0	2412	2620	1101	873	159	2500	438	120	1189	68	1387	2594	564	82	271	3053	705	1832	1284	116	193
521	715	476.28	272.25	C20H32	ION=[M+H]+	191	256	167	326	1487	2718	116	105	171	4894	172	3556	39	0	919	311	898	223	0	1477	423	0	0	2532	3466	862	996	107	2772	395	0	1412	44	1730	2690	668	0	462	3693	686	2542	1281	0	108
522	716	476.29	148.125	C11H16	ION=[M+H]+	0	177	210	0	767	1355	0	280	0	2324	0	1378	179	117	536	0	465	138	138	669	313	0	183	1314	1744	563	613	195	1361	348	0	776	0	839	1370	469	94	414	1569	446	1157	543	283	182
523	718	477.78	732.387	C38H56N2O12	ION=[M+H]+	0	0	354	541	1097	591	0	0	0	1595	1280	0	0	0	1136	308	0	96	0	0	98	0	0	0	0	0	0	290	0	0	0	0	0	0	0	0	0	0	0	0	0	0	0	0
524	719	478.82	358.287	C24H38O2	ION=[M+H]+	0	0	0	0	0	0	167	0	0	453	155	0	0	0	0	0	908	0	0	370	0	0	0	1174	0	359	336	97	173	0	0	2431	0	0	0	0	0	355	333	1406	642	629	119	0
525	721	488.09	280.183	C20H24O	ION=[M+H]+	211	1858	937	2062	2718	2870	230	54	528	4894	3307	1216	80	1286	1210	4906	212	611	142	250	1474	11393	606	1039	4418	344	0	5483	7071	308	445	236	0	399	15247	1550	0	0	5439	169	911	0	0	3174
526	722	488.11	654.389	C42H54O6	ION=[M+H]+	0	0	0	129	221	0	0	0	0	336	338	0	0	50	0	574	0	0	0	0	0	1991	0	0	608	0	0	837	1024	0	0	0	0	0	2893	0	0	0	885	0	0	0	0	338
527	725	493.86	384.157	C22H24O6	ION=[M+H]+	263	284	0	0	0	0	1358	821	0	107	0	0	360	963	0	0	0	0	221	89	0	0	123	0	0	64	71	0	0	0	230	0	0	0	54	0	188	0	0	0	188	0	217	249
528	729	494.31	770.4	C46H58O10	ION=[M+H]+	0	0	6395	0	0	4407	216	0	5926	0	30425	0	0	367	1945	0	0	2983	0	0	0	0	0	0	0	0	0	0	0	0	0	0	0	373	6458	0	0	0	4180	0	0	0	0	0
529	734	496.59	618.428	C40H58O5	ION=[M+H]+	0	0	797	666	748	811	0	0	0	1344	2163	476	21	0	253	328	0	129	0	0	0	295	0	0	377	0	0	64	0	0	0	0	0	47	291	292	0	0	0	69	141	0	0	1291
530	735	500.55	550.291	C29H38N6O5	ION=[M+H]+	0	0	0	0	352	368	0	0	0	1309	0	424	0	0	0	0	596	0	0	0	0	0	0	0	251	509	0	0	0	0	0	162	0	1099	211	0	0	0	0	231	517	846	0	0
531	736	500.77	296.196	C13H24N6O2	ION=[M+H]+	1022	962	1060	1359	771	783	662	735	740	748	964	813	888	766	890	860	836	920	617	1006	930	1087	907	950	884	1079	932	953	932	979	1128	1078	924	852	802	1051	1033	873	1108	1166	1013	857	890	903
532	737	500.81	256.204	C15H28O3	ION=[M+H]+	1432	1169	1211	1329	1129	1030	718	1110	915	941	828	983	1168	1202	898	805	951	1073	807	1255	1512	1137	883	1142	1122	967	934	1017	1240	1193	1326	1045	1098	1064	1125	911	899	1025	1313	1152	1171	1124	987	1129
533	738	501.22	426.204	C25H30O6	ION=[M+H]+	0	0	437	277	2352	459	0	0	0	2283	372	0	0	0	306	327	0	0	0	0	342	199	0	0	0	0	0	0	5143	207	0	0	0	0	911	0	0	0	0	0	267	0	0	0
534	739	503	182.167	C12H22O	ION=[M+H]+	1262	1309	1571	1160	1062	1201	1061	1260	1049	1126	1092	1061	995	1200	1104	1246	1932	1115	1477	1240	1184	1406	1339	1422	1100	1458	1631	1177	1152	1473	1488	1463	1962	1266	1189	1276	1394	1152	1335	1514	1399	1536	1287	1344
535	740	503.08	660.366	C40H52O8	ION=[M+H]+	0	0	928	2044	1317	1035	0	0	234	1199	1589	1778	0	0	923	3930	0	1879	0	249	277	320	0	0	1337	583	641	984	619	0	0	0	0	0	0	0	0	0	2314	0	0	0	0	431
536	741	505.16	456.228	C23H37O7P	ION=[M+H]+	284	322	0	0	1646	0	146	377	595	0	0	1971	0	133	0	1359	0	1099	0	0	0	363	308	0	0	0	0	0	0	0	132	0	0	0	0	664	312	0	0	0	234	0	205	762
537	742	505.25	244.11	C15H16O3	ION=[M+H]+	719	297	0	0	0	49	983	840	276	163	0	156	93842	619	124	0	0	432	582	0	0	0	1231	0	0	0	0	0	0	0	713	0	341	0	0	27785	361	0	0	0	2573	514	160278	526
538	743	505.9	544.246	C33H36O7	ION=[M+H]+	363	111	0	0	0	0	428	313	246	0	0	0	645	413	0	0	0	345	966	0	0	0	429	0	0	0	0	0	0	0	611	0	159	0	0	0	372	0	0	0	211	0	553	212
539	744	507.33	176.084	C11H12O2	ION=[M+H]+	1652	698	44	0	0	56	2766	2949	580	0	0	0	837	2491	0	119	0	255	787	0	0	89	518	97	89	122	0	0	397	0	738	0	854	165	105	116	500	58	0	0	692	0	515	435
540	745	508.48	612.475	C39H64O5	ION=[M+H]+	200	79	0	687	0	90	132	410	0	0	0	428	258	0	711	710	331	748	359	854	207	201	0	1547	434	641	584	532	0	0	0	725	881	0	0	0	563	154	1560	2125	954	794	1091	0
541	746	510.51	282.198	C20H26O	ION=[M+H]+	0	0	0	128	223	266	0	0	0	246	278	0	0	76	0	210	0	321	0	0	0	118	0	8680	0	0	0	10112	12371	0	0	0	0	2446	0	0	0	0	0	0	2344	0	0	355
542	747	510.62	342.219	C22H30O3	ION=[M+H]+	0	175	0	0	0	0	0	228	0	198	0	0	0	142	0	152	0	157	0	0	196	231	0	2359	0	0	0	2240	2568	226	0	257	0	753	0	0	0	0	0	242	523	0	0	229
543	748	511.32	315.277	C18H37NO3	ION=[M+H]+	1848	1709	1840	1668	1900	1628	1413	1544	1322	1399	1584	1577	1547	1866	1519	1263	1594	1655	1680	1954	1550	1929	1764	1388	1461	1560	1443	2000	1782	1739	1641	1622	1656	1808	1664	1589	1739	1606	1731	1894	1521	1820	1580	1816
544	753	514.11	428.29	C23H36N6O2	ION=[M+H]+	126	207	0	0	264	0	142	114	0	0	0	0	124	0	0	235	535	0	0	228	103	101	0	398	156	157	251	155	0	477	0	2340	135	1013	0	127	0	169	0	1534	442	504	0	133
545	754	515.21	622.459	C40H62O5	ION=[M+H]+	0	0	335	536	921	392	0	51	275	587	600	206	26	83	0	629	109	203	0	49	251	1967	86	0	663	58	0	265	264	0	0	0	0	0	1836	230	0	0	2030	110	584	0	0	551
546	755	515.97	852.463		ION=[M+H]+	0	65	368	489	1296	623	0	0	290	1206	789	0	0	0	0	690	0	0	0	0	459	2609	0	68	973	78	0	317	267	0	0	0	0	0	2188	284	0	0	3177	63	679	0	0	717
547	756	516.82	270.235	C20H30	ION=[M+H]+	0	101	111	0	518	780	164	297	0	1596	399	1211	0	0	303	667	1982	190	0	1165	368	120	0	2334	2630	650	672	125	631	1302	125	5829	0	1172	2503	374	0	2027	2209	2213	1963	2743	195	232
548	759	518.16	372.303	C25H40O2	ION=[M+H]+	92	0	0	0	320	742	0	0	0	1219	0	751	0	0	325	430	1570	0	0	1229	369	0	0	2510	2409	631	626	0	597	684	0	5180	0	1243	2016	274	0	1951	2062	2065	1653	2362	0	0
549	762	520.45	325.371	C22H47N	ION=[M+H]+	1974	0	2540	2711	3223	0	2790	2597	2401	161424	3392	150916	152048	3549	2878	135744	136425	131109	136437	129246	134150	128089	133877	127572	128342	127408	123464	122137	121122	119127	121837	118222	113373	114488	116095	113839	110823	110169	110236	110928	112989	117846	110668	108247
550	763	520.67	502.291	C29H42O7	ION=[M+H]+	0	0	120	0	0	183	0	0	0	315	0	0	0	0	0	106	1126	0	0	285	0	0	0	587	284	178	587	0	0	435	0	1825	0	581	707	0	0	0	326	743	535	836	0	0
551	764	521.41	600.27	C31H40N2O10	ION=[M+H]+	826	0	0	0	0	0	483	804	1274	0	0	1387	438	745	46	0	0	3145	610	0	0	0	233	0	0	0	0	0	0	0	315	0	400	0	0	153	231	0	0	0	0	0	425	1085
552	766	521.48	332.199	C20H28O4	ION=[M+H]+	1326	189	182	274	356	81	921	1307	2335	0	0	1794	806	1077	150	0	0	4628	1016	96	144	233	510	0	114	118	181	288	172	220	482	0	575	0	146	316	444	71	53	305	283	96	720	1267
553	767	522.96	356.254	C16H32N6O3	ION=[M+H]+	1649	1650	2001	1507	1495	1715	1720	1700	1454	2013	1648	1683	1149	1300	1778	1607	1752	1808	1838	1351	1043	1064	1039	1265	1142	1100	1273	1250	1083	1344	1418	1189	1219	1118	765	1138	1250	1259	1034	1384	1456	1879	1781	1582
554	768	525.06	482.228	C24H30N6O5	ION=[M+H]+	0	0	272	444	687	438	0	0	275	617	881	66	0	0	244	476	58	328	0	0	0	526	0	0	0	0	0	0	0	0	0	0	0	0	590	0	0	0	305	104	0	0	0	451
555	770	525.9	325.225	C18H31NO4	ION=[M+H]+	5403	5766	5846	5087	4905	4341	4040	4512	4234	4340	4449	4484	4132	4545	4323	4413	4567	5017	4853	5172	4244	4844	4428	4878	4437	5263	4781	5334	4922	5011	4939	4823	4618	5217	4092	4825	5549	5166	5098	4848	4583	5411	5286	4800
556	772	529.62	225.209	C14H27NO	ION=[M+H]+	5091	4983	5364	4664	3676	4137	3446	3299	3762	3438	3451	3480	3620	3933	3576	3208	3643	3827	3702	4086	3902	4229	4085	4024	4037	3439	3907	4049	3827	3912	3355	3358	3796	3995	4125	3815	3893	4075	4009	4509	4338	4116	3871	3444
557	774	530.21	408.339	C29H44O	ION=[M+H]+	5269	1623	130	738	590	415	3938	2877	2840	539	408	2231	5035	6105	204	1844	650	2617	3451	552	0	266	1893	752	107	428	95	421	234	177	3301	320	2767	159	170	981	2900	1399	0	1746	2475	527	404	3172
558	775	530.22	426.35	C29H46O2	ION=[M+H]+	1064	390	0	0	109	71	813	552	643	74	103	453	1161	1257	0	427	184	463	495	0	0	58	390	137	50	64	0	0	0	0	527	0	459	0	0	196	621	230	0	300	503	0	126	947
559	778	537.89	330.254	C17H34N2O4	ION=[M+H]+	5615	0	0	0	0	0	561	0	0	363	0	0	0	747	0	0	0	0	1215	0	0	0	0	0	0	0	0	0	0	0	1261	0	0	0	0	0	0	0	0	0	510	0	1001	0
560	780	540.45	694.48	C43H66O7	ION=[M+H]+	0	0	261	490	1262	3647	0	0	0	5540	457	2179	0	0	1624	909	821	125	0	828	796	0	0	1217	2840	0	0	0	1529	0	0	0	0	0	2324	0	0	0	2081	0	1114	807	0	378
561	781	541.3	176.084	C11H12O2	ION=[M+H]+	396	74	299	136	0	257	221	1008	2697	510	121	372	289	462	175	640	764	1521	182	0	0	146	805	0	316	273	186	461	265	535	531	0	142	943	673	2803	271	0	155	0	686	514	264	2198
562	788	550.59	364.098	C10H16N6O9	ION=[M+H]+	0	47	70	0	0	60	0	0	0	0	36	0	67	80	0	102	0	177	0	0	143	100	0	67	62	0	0	0	0	0	46	0	0	0	0	0	48	0	0	0	60	93	52	62
563	790	552.4	592.268	C34H40O9	ION=[M+H]+	0	192	388	399	149	136	243	270	1584	423	0	71	372	645	231	372	891	144	214	2204	403	214	107	300	225	285	228	342	123	322	0	508	580	315	886	70	1500	439	199	110	0	679	112	1471
564	793	553.11	131.054	C4H9N3S	ION=[M+H]+	0	0	0	0	0	0	0	0	4378	0	0	0	0	0	0	0	0	3842	0	0	0	0	0	0	0	0	0	0	0	0	0	0	0	0	0	3449	0	0	0	0	732	0	0	5260
565	794	553.14	114.047	C9H6	ION=[M+H]+	168	196	192	193	177	125	314	170	10181	221	260	2126	175	190	99	420	232	8831	182	256	155	205	155	0	227	406	217	371	511	159	231	134	108	1549	259	7537	129	90	134	133	1513	161	146	13973
566	796	553.26	148.125	C11H16	ION=[M+H]+	0	49	913	2428	0	0	425	399	5004	946	0	1984	0	917	1191	0	4371	6531	616	4276	864	3595	506	424	5983	128	1255	429	208	1593	683	5928	1341	0	2774	2729	1299	3563	1992	5585	3969	2065	547	594
567	797	553.3	108.094	C8H12	ION=[M+H]+	0	245	496	707	430	342	489	583	2289	433	383	760	257	0	441	429	1531	1991	296	1359	240	1212	220	0	1705	0	469	299	0	751	0	1865	645	0	1114	866	549	1430	697	1854	1095	951	0	454
568	799	553.79	644.371	C40H52O7	ION=[M+H]+	0	0	147	332	717	104	0	0	0	855	1040	0	0	0	698	286	0	0	0	0	124	176	0	0	0	7809	1810	157	250	0	0	0	0	6089	51	0	0	0	0	0	803	0	0	0
569	800	553.86	280.146	C19H20O2	ION=[M+H]+	886	108	450	222	530	366	775	238	2657	1172	572	0	1499	703	776	585	0	2672	2600	97	0	0	1423	205	0	0	0	337	647	0	2441	0	668	0	91	314	858	29	0	57	1161	0	1354	4170
570	801	553.89	212.084	C14H12O2	ION=[M+H]+	959	123	427	245	501	223	989	249	1157	771	366	198	1850	622	678	654	0	1725	2171	182	95	0	1257	186	107	0	85	357	400	0	2010	0	514	153	0	299	826	62	213	0	687	0	2912	1772
571	802	553.94	230.094	C14H14O3	ION=[M+H]+	2177	543	643	444	1001	493	1573	733	2119	1866	1006	322	2145	1067	1306	1306	192	2603	3950	346	223	194	2653	447	175	180	97	329	832	0	3769	84	880	305	0	0	1734	66	133	87	1527	383	2158	3481
572	803	554.75	770.364	C40H54N2O13	ION=[M+H]+	0	0	168	215	557	298	0	0	0	546	689	0	0	0	530	204	0	0	0	0	97	214	0	0	0	3118	930	175	189	0	0	0	0	2204	310	0	0	0	0	0	286	0	0	0
573	804	556.23	880.515		ION=[M+H+H]2+	1017	1143	1507	1518	0	1413	1390	1352	1208	0	1566	1639	1556	1540	1514	1666	1759	1647	1590	1787	1953	1602	1880	0	1582	1928	1885	2070	1621	1999	1912	2102	1872	1857	2115	1965	1836	2165	1836	1682	1761	2560	1621	2285
574	806	556.42	162.141	C12H18	ION=[M+H]+	210	0	224	402	265	731	177	140	771	1195	233	1052	0	0	406	511	662	937	0	749	0	462	143	1277	870	402	352	204	332	348	0	889	275	561	994	468	189	1007	1099	1367	651	638	0	204
575	811	557.77	296.178	C20H24O2	ION=[M+H]+	1256	396	3535	7042	8592	8955	774	1556	8107	10236	8209	8181	859	1797	6375	13034	1517	12478	3026	1326	1015	22291	573	3397	1279	775	189	5050	7531	0	623	128	338	368	1925	1046	366	0	1442	1383	1442	1365	642	10210
576	814	557.81	268.183	C19H24O	ION=[M+H]+	592	0	894	2383	2612	2759	391	420	2595	3052	2708	2253	415	539	2095	4202	637	3680	765	535	287	6367	198	879	534	218	0	1387	1983	0	172	0	43	129	931	340	0	0	518	683	541	517	255	3361
577	817	557.86	174.141	C13H18	ION=[M+H]+	1233	490	346	807	888	1126	2776	2144	1661	1401	882	889	585	1255	793	1302	315	1467	508	548	129	904	247	531	340	265	144	413	614	185	477	425	584	216	405	189	500	318	418	597	873	482	768	1744
578	819	557.86	146.11	C11H14	ION=[M+H]+	2532	1061	473	1425	1604	1483	6545	4822	2795	2231	1497	1390	1303	2660	900	2036	424	2641	908	983	140	735	386	625	0	617	270	385	1462	306	1285	403	993	175	361	334	784	444	526	1132	1768	827	1883	3411
579	821	557.98	71.0371	C3H5NO	ION=[M+H]+	2375	2581	2803	2585	2606	2242	2092	2574	2373	1659	2257	1990	2506	2514	2267	2589	2288	2094	2508	2210	2364	2375	2234	2486	2545	2492	2717	2734	3009	2544	2382	2406	2736	2654	2345	2680	2881	2674	2470	2260	2672	2613	3121	2603
580	823	558.94	386.319	C26H42O2	ION=[M+H]+	0	0	0	94	185	651	51	0	0	1024	112	914	0	0	337	457	613	0	0	591	139	0	0	2284	833	574	186	0	293	294	0	1692	0	572	912	339	0	1472	989	1954	1063	854	0	229
581	825	559.02	270.234	C20H30	ION=[M+H]+	0	0	0	190	362	1357	198	139	0	1693	273	1429	68	0	0	671	326	0	198	0	294	0	97	2457	1501	483	496	0	641	150	106	2139	73	0	1763	561	0	1615	1535	2093	1418	819	133	149
582	828	561.69	414.238	C20H34N2O7	ION=[M+H]+	0	0	0	0	0	204	0	0	0	431	0	756	0	0	0	0	0	0	0	0	200	0	0	628	1898	248	364	0	801	756	0	1292	0	377	871	268	0	588	963	451	642	370	0	0
583	834	563.28	516.306	C26H40N6O5	ION=[M+H]+	0	0	0	59	0	228	0	0	0	364	0	242	0	0	184	0	435	0	0	333	0	0	0	568	674	95	0	0	0	0	0	1112	0	350	288	0	0	722	303	654	439	827	0	0
584	835	568.61	456.36	C30H48O3	ION=[M+H]+	289	0	0	0	0	0	299	0	291	0	0	0	0	0	0	296	0	419	0	0	0	0	0	685	0	0	0	1643	488	0	0	0	0	0	0	0	0	0	0	1404	732	0	0	0
585	836	569.82	441.351	C20H43N9O2	ION=[M+H]+	1473	1344	1449	1476	1386	1555	1198	1257	1336	1312	1333	1319	1282	1288	1389	1324	1298	1173	1327	1321	1355	1284	1247	1289	1244	1425	1567	1353	1314	1628	1400	1455	1377	1246	1486	1364	1294	1307	1510	1570	1445	1451	1565	1461
586	837	573.13	356.235	C23H32O3	ION=[M+H]+	200	119	576	449	397	601	0	0	634	257	1687	0	263	79	773	376	0	0	0	110	0	453	108	206	0	0	0	0	0	0	0	0	0	0	1005	0	0	0	419	158	91	0	101	619
587	838	575.93	470.372	C18H49N9O3P	ION=[M+H]+	310	173	207	0	221	0	433	0	0	118	0	0	0	0	133	0	0	0	0	0	0	0	0	0	0	0	0	0	0	392	0	426	0	0	333	0	73	0	0	0	0	0	0	0
588	839	577	852.499		ION=[M+H]+	0	0	272	634	726	0	0	0	0	325	0	0	0	0	238	3027	0	212	0	0	151	207	0	94	102	0	0	0	0	0	0	0	0	0	1326	0	0	0	544	0	277	0	0	1251
589	840	577.02	280.165	C16H24O4	ION=[M+H]+	1322	967	1046	1097	1047	1151	919	692	914	925	1077	769	961	1229	1057	1177	986	820	908	861	1054	1180	922	1170	924	922	875	955	1180	1165	1294	1026	916	889	914	959	1134	861	1167	1277	941	1005	1017	1286
590	841	579.21	694.48	C43H66O7	ION=[M+H]+	0	0	84	0	425	1469	0	0	0	1754	0	796	0	0	460	662	361	0	0	0	339	0	0	552	1405	0	0	0	575	0	0	0	0	0	1249	0	0	0	1060	0	501	0	0	0
591	844	582.19	422.355	C30H46O	ION=[M+H]+	1485	1876	1543	5411	7346	9062	1846	1117	5722	8039	1863	2984	342	1431	3409	8966	7376	5325	772	6807	1062	1553	0	0	1029	2468	2297	6273	4971	1999	72	0	241	280	444	528	187	0	1731	0	4210	9155	1508	4456
592	845	582.19	440.365	C30H48O2	ION=[M+H]+	5090	6113	5614	15409	24334	29912	6164	4218	21286	29429	0	10185	0	4439	13311	31077	24755	18604	0	25249	0	5256	0	0	3396	7549	9061	22806	20108	6293	0	0	0	0	0	0	0	0	5566	0	15718	29469	0	16856
593	846	582.22	480.358	C32H48O3	ION=[M+H]+	232	0	251	657	823	1460	351	235	1028	1308	393	472	62	329	603	1966	1314	969	173	1132	389	271	0	0	165	360	553	1352	807	445	0	0	93	0	0	67	0	0	386	0	962	1504	343	937
594	848	586.29	272.178	C18H24O2	ION=[M+H]+	424	0	546	1792	697	478	495	545	739	507	293	1816	0	218	448	2446	818	590	450	926	837	0	431	151	1488	643	639	294	818	1265	428	0	281	1798	1029	706	120	0	657	0	537	1287	254	1766
595	849	586.3	270.198	C19H26O	ION=[M+H]+	700	82	954	3848	1680	1039	963	704	1783	969	831	4210	0	469	822	5036	1450	1427	751	2192	1315	657	689	170	3155	1340	724	365	932	2345	928	213	550	2732	1906	1574	337	0	1306	0	452	2815	248	3734
596	850	586.36	124.052	C7H8O2	ION=[M+H]+	396	0	384	1687	620	406	381	289	967	553	368	2068	0	0	400	2200	728	652	592	809	619	340	307	0	1195	638	404	0	574	1050	273	0	404	1068	854	718	330	0	727	0	184	1181	153	1562
597	851	586.39	280.183	C20H24O	ION=[M+H]+	458	0	386	2479	1006	716	640	431	1071	554	472	3423	0	242	423	3043	1149	1078	544	1335	786	295	291	0	2075	882	568	456	774	1496	450	0	291	1781	1369	1157	340	0	803	0	290	1697	0	2208
598	856	586.68	934.583		ION=[M+H+H]2+	461	467	494	392	497	580	581	569	597	647	690	379	517	651	734	457	568	793	681	537	575	933	550	625	511	672	627	544	706	584	485	544	841	528	461	586	680	590	595	634	508	549	644	506
599	857	586.89	512.275	C25H40N2O9	ION=[M+H]+	0	0	0	0	0	0	0	0	0	178	0	0	0	0	0	0	639	0	0	424	143	0	0	898	1046	335	858	0	0	3926	0	942	0	894	425	0	0	0	636	699	926	531	0	0
600	858	587.07	382.197	C16H26N6O5	ION=[M+H]+	1515	1187	1739	2144	1793	1367	1364	1119	1353	1499	1444	1433	1004	1119	1456	1876	1356	1774	1570	1580	1571	1666	1090	1057	2163	1748	1538	1124	1197	1599	1336	1211	1004	1945	1740	1556	1173	1112	1923	977	1482	2179	1054	2630
601	860	587.98	364.098	C10H16N6O9	ION=[M+H]+	0	0	59	0	0	0	0	0	0	0	0	0	0	0	0	0	0	0	0	0	0	0	0	0	105	0	0	0	0	0	89	98	0	0	0	155	53	0	0	0	122	0	69	0
602	863	590.9	946.619		ION=[M+H+H]2+	1283	1003	1739	1849	1708	1518	1437	1249	1889	1696	0	1703	2388	2011	2014	1775	1796	1792	2047	1819	1984	1859	2084	2048	2025	0	2033	2199	2406	2551	2079	2201	2092	2078	1927	1914	1985	2014	1991	2010	2115	1976	0	2252
603	866	592.08	148.016	C8H4O3	ION=[M+H]+	8942	8788	8268	8957	9302	8193	8922	8305	8123	9194	9136	9178	10248	10525	9983	11194	10448	9950	10008	10743	12177	11514	11002	10881	12454	12658	11332	13387	10824	11834	11949	11623	11775	11390	11567	12340	12355	10717	12155	12629	11847	13621	12136	12892
604	867	592.1	149.019	C4HN6O	ION=[M+H]+	1066	909	654	736	1098	827	1124	994	821	724	890	888	1047	1001	972	927	929	956	996	1295	1127	1199	1099	1092	1037	1055	1070	1095	1149	1504	1122	1353	1091	1407	1029	1029	1183	856	1342	1056	1145	1269	1115	1334
605	868	592.17	578.286	C30H38N6O6	ION=[M+H]+	568	807	750	645	808	962	723	682	738	729	787	615	1024	1174	833	937	723	965	1037	880	975	1195	1291	936	940	1769	867	1296	1219	1387	1326	1275	1324	1061	1229	1394	1615	1097	1327	999	1490	1231	1539	1340
606	870	592.44	218.167	C15H22O	ION=[M+H]+	570	131	179	524	330	887	1139	1018	1546	1459	734	373	164	765	425	794	509	861	339	779	82	321	0	361	0	0	178	0	275	0	78	267	296	144	0	197	144	297	210	1743	1000	423	360	583
607	872	593.17	890.557		ION=[M+H+H]2+	445	491	621	617	722	604	646	476	833	742	527	681	685	632	783	644	555	776	591	633	913	798	713	891	670	858	607	632	899	715	728	662	786	643	667	700	783	711	678	868	641	711	834	780
608	873	593.61	200.178	C12H24O2	ION=[M+H]+	8630	10096	9673	9668	10107	7412	10382	8838	9955	9859	8162	9459	10760	9074	9579	10387	9523	9790	9966	11123	11508	11385	11310	11470	10519	11640	12079	11138	11110	12332	11254	10010	9852	10175	11278	10731	11768	10621	9255	10148	11190	11077	11507	8760
609	875	595.31	388.298	C25H40O3	ION=[M+H]+	0	65	0	37	217	195	0	0	0	392	46	186	0	0	59	74	345	0	75	469	255	0	0	856	3081	213	258	53	151	1058	0	7923	0	582	1645	231	0	7044	1880	2340	2805	865	84	93
610	876	595.54	286.23	C20H30O	ION=[M+H]+	190	0	0	548	633	800	186	0	209	1227	482	604	163	185	461	766	684	0	0	712	489	435	152	1736	2569	710	583	458	614	961	0	3569	0	868	2520	605	0	3521	2861	1164	1739	915	0	640
611	877	596.95	326.243	C19H34O4	ION=[M+H]+	1757	1742	1949	1746	1839	1763	1335	1558	1431	1798	1361	1600	1580	1514	1755	1750	1837	1710	1743	1620	1709	1921	1856	1447	1836	1709	2127	1728	1575	1744	2078	1888	1643	1685	1694	1651	1786	1721	2045	1891	1944	2087	1693	1655
612	878	598.92	176.047	C10H8O3	ION=[M+H]+	1675	203	0	0	0	0	57	1152	301	0	0	413	246	1112	92	0	0	162	777	0	0	0	282	0	0	0	49	49	41	0	297	0	134	0	152	0	63	0	59	0	194	0	1380	178
613	880	599.82	846.531		ION=[M+H+H]2+	597	719	706	682	564	618	790	654	1046	761	805	753	944	777	937	785	689	925	953	1065	933	1017	0	915	902	912	719	974	947	888	880	966	1248	745	1049	0	1246	1049	1072	0	1082	848	850	986
614	881	599.85	880.494		ION=[M+H]+	0	0	0	0	0	0	0	0	0	0	0	0	0	0	0	0	0	0	0	0	0	0	148	2921	0	0	0	0	1117	0	27	0	0	629	0	0	0	0	0	0	910	0	0	0
615	883	600.1	190.172	C14H22	ION=[M+H]+	52	125	0	165	328	900	64	150	126	1245	137	1755	73	119	314	536	1980	115	0	2002	719	91	87	1030	2679	1759	700	146	1013	1892	92	912	91	3120	1427	1053	151	306	1102	374	428	1921	126	210
616	886	601.93	227.225	C14H29NO	ION=[M+H]+	2868	2617	2835	3047	3298	3083	2659	2712	3029	2764	2479	2659	2214	2592	2468	2551	2440	2647	2826	2912	2514	2967	2779	2965	3392	2999	3019	3177	2893	2955	3257	2745	3192	3284	2743	2958	2488	2860	3024	3123	85676	3539	3256	3244
617	887	602.37	333.303	C22H39NO	ION=[M+H]+	1056	763	642	733	743	574	664	686	588	654	766	682	800	463	624	805	906	523	771	682	898	836	884	985	1108	815	1030	709	953	979	876	1215	1230	1351	995	999	1195	907	884	1096	1201	684	654	756
618	888	602.39	373.296	C19H39N3O4	ION=[M+H]+	541	367	264	311	403	299	337	235	249	283	384	370	406	412	350	375	413	426	551	435	611	608	580	647	751	519	614	670	488	642	573	631	614	716	637	610	517	502	491	723	542	379	344	404
619	889	603.53	644.371	C40H52O7	ION=[M+H]+	0	0	0	0	0	59	0	0	0	0	0	0	88	0	0	0	0	0	0	0	0	0	0	0	0	5930	1706	0	0	0	0	0	0	4375	0	0	0	0	0	0	446	0	0	0
620	890	603.69	770.364	C40H54N2O13	ION=[M+H]+	0	0	0	0	0	0	0	0	0	0	0	0	0	0	0	0	0	0	0	0	0	0	0	0	0	2724	909	0	0	0	0	0	0	2406	0	0	0	0	0	0	367	0	0	0
621	892	605.85	281.236	C17H31NO2	ION=[M+H]+	1516	1468	1433	1354	1516	1269	1317	1182	1126	1146	1450	1258	1228	1188	1193	1207	1263	1109	1337	1346	1231	1447	1335	1455	1412	1530	1419	1504	1331	1320	1685	1446	1474	1320	1304	1397	1563	1445	2114	1318	1582	1675	1569	1559
622	894	606.61	802.504		ION=[M+H+H]2+	400	453	467	474	405	357	566	410	559	661	394	530	794	480	563	512	488	607	779	582	585	459	528	537	667	483	728	787	681	746	806	752	639	794	711	779	549	716	599	749	724	771	563	890
623	898	612.81	516.306	C30H44O7	ION=[M+H]+	122	0	0	0	342	486	0	0	342	704	599	114	0	0	672	0	0	347	0	0	0	454	0	0	215	0	0	0	0	0	0	0	0	0	349	0	0	0	1253	0	123	0	0	556
624	900	614.2	444.264	C22H40N2O5S	ION=[M+H]+	0	0	0	0	0	0	0	0	0	0	0	0	0	0	0	0	0	0	0	0	0	0	0	0	352	0	0	0	0	0	0	1800	0	0	0	0	0	1554	214	433	421	0	0	0
625	902	615.57	576.491	C40H64O2	ION=[M+H]+	0	0	0	0	0	0	0	0	0	0	0	0	0	0	0	0	0	0	0	0	0	0	0	0	0	0	0	0	0	0	0	0	0	0	0	0	0	0	0	0	0	0	0	0
626	903	616.51	806.494	C43H70N2O12	ION=[M+H]+	0	0	0	0	0	164	0	0	0	0	0	116	0	0	0	0	0	0	0	0	0	60	0	0	85	73	0	149	0	0	0	146	0	168	0	276	120	0	0	0	153	160	0	218
627	904	617.86	284.272	C18H36O2	ION=[M+H]+	740	926	1017	964	1906	850	896	719	661	0	837	805	795	845	630	697	781	1087	891	1046	971	1044	1190	1097	1256	1159	1124	1032	1174	937	1125	1047	1193	919	1120	1072	1098	1024	946	1124	1308	1112	1242	1116
628	905	618.04	451.296	C26H37N5O2	ION=[M+H]+	0	2028	0	2163	0	0	0	0	0	0	2900	2566	0	2693	0	0	0	0	0	0	0	0	0	0	0	0	0	0	0	3453	0	0	3708	0	0	0	0	0	0	0	0	0	0	0
629	908	618.38	451.798	C6H2O12P6	ION=[M+H]+	0	1172	0	0	0	0	0	0	0	0	1497	0	0	0	0	0	0	0	0	0	0	0	0	0	0	0	0	0	0	0	0	1771	1910	0	0	0	0	0	0	0	0	0	0	0
630	909	618.44	903.596		ION=[M+H+H]2+	994	0	1214	1245	1618	1083	1469	1549	1381	1334	0	1607	1646	1730	1583	1601	1668	1516	1913	1939	1914	1989	2003	1921	1898	1925	1852	2025	1910	2138	1797	2128	2034	2586	2161	2176	2267	1856	1868	2120	2123	2045	2254	1784
631	910	618.6	902.593		ION=[M+H+H]2+	2010	0	2569	2885	2368	2479	2684	2690	2608	2696	0	2663	3271	3203	3170	2824	3302	3457	3570	3773	3457	3725	3806	3824	3897	3710	3849	3752	3860	4018	3808	3686	4205	4335	3963	4056	3869	3728	4149	3744	3775	3688	3844	3196
632	912	618.8	918.567		ION=[M+H+H]2+	2805	2404	2396	0	2091	1953	2116	2176	2234	2079	2400	0	2789	2681	2626	2280	2755	2977	3151	2915	2937	0	2908	3095	3100	3302	2989	3090	3176	3097	3499	3251	3332	3234	3265	3595	3690	3337	3517	3261	3198	3367	3492	2780
633	913	618.99	590.47	C40H62O3	ION=[M+H]+	0	0	0	394	680	680	0	0	465	927	1468	282	0	0	641	418	0	474	0	0	0	261	0	255	0	0	150	142	313	0	0	0	0	0	0	0	54	0	0	0	313	0	0	476
634	914	619.24	919.57		ION=[M+H+H]2+	1374	1273	1184	0	1114	1089	1168	1121	820	0	1075	1283	1380	1500	0	869	1499	1462	1412	1354	2139	0	1412	1677	1495	1607	2123	1591	1468	1808	1775	1857	1935	1747	1688	1797	1888	1623	1645	1700	1689	2149	1808	1567
635	915	622.79	202.172	C15H22	ION=[M+H]+	832	211	1139	808	2142	11881	642	732	1223	3538	3294	465	711	468	829	2679	934	913	445	922	155	438	391	320	0	525	161	488	2101	184	220	224	194	179	383	254	213	622	238	986	1584	1279	375	3142
636	916	623.23	526.291	C31H42O7	ION=[M+H]+	0	0	0	0	0	0	0	0	0	0	0	0	0	0	0	0	0	0	0	213	84	0	0	844	766	680	501	0	217	1142	0	0	0	991	444	0	0	236	339	0	986	0	0	0
637	917	624.2	131.058	C5H9NO3	ION=[M+H]+	2302	2103	2019	2087	2041	1495	1688	1965	1599	1522	2003	1878	1753	1987	1815	1844	1878	1789	1924	2021	1961	2013	1990	2187	1931	2255	2061	2110	1784	2583	2355	2186	2110	2111	2437	2011	2304	2258	686	2358	2069	2405	2646	2530
638	919	625.77	148.125	C11H16	ION=[M+H]+	436	208	289	1186	809	485	705	1091	1947	1291	587	794	3152	321	468	753	451	557	1079	564	266	335	293	412	637	366	215	150	248	507	2041	876	1174	425	0	642	971	968	399	436	1000	0	400	2236
639	922	632.01	253.241	C16H31NO	ION=[M+H]+	1761	1398	1851	1277	1686	1608	2144	1631	1736	2794	1371	1889	1363	1770	1624	1551	2299	1486	2384	2173	1130	546	1339	2267	2203	1804	539	1587	1507	1790	1210	1253	1536	1743	1168	1155	1219	2034	2162	1653	156997	3065	1719	1726
640	923	633.8	402.313	C26H42O3	ION=[M+H]+	54	49	50	81	160	281	0	0	0	430	0	226	71	0	117	129	350	0	0	328	204	105	0	2035	1679	175	182	0	90	510	50	5428	0	375	1460	111	0	7323	931	4565	2063	358	59	49
641	924	633.9	230.094	C14H14O3	ION=[M+H]+	306	0	0	0	0	0	248	185	285	0	0	0	735	343	0	135	0	232	714	0	0	117	516	0	0	0	0	39	0	0	845	0	239	0	52	54	300	75	0	0	335	0	521	293
642	925	634.09	269.272	C17H35NO	ION=[M+H]+	4800	4447	4197	3894	4379	3568	3845	3071	3765	3550	3154	3285	3869	3316	4058	3324	3495	3630	3480	4160	3712	3532	3653	4339	4564	3796	4291	4079	4580	3734	4302	3905	4521	3877	4184	3642	4342	4011	4263	4103	3497	4118	3907	3727
643	926	634.12	258.089	C15H14O4	ION=[M+H]+	233	130	0	0	0	0	343	175	356	0	0	0	853	268	40	0	0	499	1194	0	0	0	749	0	0	0	0	0	0	0	1166	0	267	0	0	0	449	0	0	0	342	48	645	614
644	928	640.12	338.338	C20H42N4	ION=[M+H]+	0	769	816	1151	657	654	541	649	529	686	0	599	711	774	807	682	682	792	783	737	938	781	929	843	752	1063	1239	868	783	969	1013	984	1170	973	807	1089	1101	891	983	1199	913	870	920	1436
645	929	640.14	337.334	C22H43NO	ION=[M+H]+	652	2756	2509	4245	2389	2277	2064	1809	2253	2510	2322	2161	2313	2446	2490	2691	2443	2810	2552	2551	2610	2598	2786	3501	2821	3648	3309	3391	3365	3450	3522	3734	3769	3498	2948	4167	4064	3516	3222	3620	3396	3373	3373	4289
646	930	640.82	774.432	C42H58N6O8	ION=[M+H]+	0	0	345	47	192	91	0	0	0	0	388	0	0	0	0	543	0	1135	0	0	81	555	0	0	54	0	0	41	0	0	0	0	0	0	1074	0	0	0	692	0	134	0	0	1680
647	931	643.6	429.785	C4H2N2O8S7	ION=[M+H]+	0	0	0	1462	0	0	0	0	0	0	0	0	0	0	0	0	0	0	0	0	0	0	0	1933	2164	0	0	0	0	0	0	0	0	0	0	0	0	0	0	0	0	0	0	0
648	932	643.65	859.57		ION=[M+H+H]2+	1192	961	1300	0	1504	1226	1365	1321	1419	1234	1398	1373	1718	1810	1547	1770	2051	1970	2297	2481	1829	2119	2204	2229	2244	2128	2489	2569	2754	1992	2548	2684	2590	2792	2263	2133	2595	2417	2443	2233	2234	2844	2630	2325
649	933	643.76	837.586	C54H76O6	ION=[M+H]+	1479	1295	1756	1774	1697	1897	1733	1705	1578	1742	1740	1733	1594	1581	1883	1953	1790	1752	2059	1892	1952	1846	1960	2078	2320	2192	2001	2208	1991	1893	1909	1923	2194	2029	1902	2052	2172	1923	2145	2202	1860	2126	1881	1815
650	934	643.8	858.567		ION=[M+H+H]2+	2083	2332	2702	2819	2654	2670	3086	2418	3079	2796	2736	3326	3511	3726	3342	3718	3517	4661	3843	4077	3798	4101	4315	4415	3949	4354	4485	4691	4946	4788	5086	4366	5890	5186	4676	5305	4719	4872	4848	4891	4512	5117	4618	4591
651	937	646.03	796.509	C42H72N2O12	ION=[M+H]+	186	213	0	0	258	0	0	0	0	0	0	0	0	0	0	0	0	0	0	0	0	0	0	0	0	0	0	485	527	366	176	302	0	484	309	494	560	222	330	157	956	1212	375	623
652	940	646.83	241.241	C15H31NO	ION=[M+H]+	1193	1100	1150	1053	1211	1060	1017	991	938	1003	1010	807	1056	1152	977	967	1298	1106	1403	1171	1066	1009	1387	1138	1375	1157	1163	1246	1249	881	1095	1147	1330	1055	960	1075	1171	1388	1175	1106	5533	1250	1290	1005
653	941	647.15	328.201	C21H28O3	ION=[M+H]+	197	268	213	172	275	162	185	115	280	280	0	304	208	0	1128	245	307	138	0	835	470	329	238	345	1658	368	587	251	683	320	279	0	315	4185	198	446	154	115	229	386	821	340	324	177
654	943	647.77	612.475	C39H64O5	ION=[M+H]+	174	0	0	197	0	368	162	0	0	222	0	0	335	217	190	279	720	584	0	495	435	501	422	601	325	1123	263	572	0	502	313	0	0	701	329	613	0	526	0	0	1261	1565	0	646
655	947	656.01	710.475	C43H66O8	ION=[M+H]+	0	0	127	304	152	367	45	0	83	518	662	114	0	78	283	272	0	0	45	0	98	145	0	0	173	0	0	134	0	0	0	0	0	0	167	0	0	45	271	0	301	0	0	0
656	950	658.31	530.322	C27H42N6O5	ION=[M+H]+	0	0	408	218	369	560	0	0	1060	723	1864	0	0	0	1414	657	0	833	0	0	0	720	0	0	0	0	0	0	0	0	0	0	0	88	0	0	0	0	993	0	371	0	0	1083
657	952	658.51	602.433	C40H58O4	ION=[M+H]+	0	0	698	1032	1664	1343	0	0	589	2060	971	945	0	0	692	2044	272	835	0	361	471	933	0	244	1840	240	106	1311	1360	212	0	238	0	204	1321	985	0	0	1096	97	337	0	0	4203
658	954	658.82	442.305	C24H38N6O2	ION=[M+H]+	0	0	0	0	0	0	0	0	0	0	0	0	0	0	0	0	0	0	0	0	0	0	0	0	0	0	0	0	0	0	0	745	0	0	0	0	0	866	0	0	344	0	0	0
659	955	658.94	137.103	C3H13N4O2	ION=[M+H]+	586	612	725	730	616	682	593	815	623	644	609	674	0	714	677	735	774	718	742	1058	744	773	727	863	670	833	687	732	741	672	909	1060	756	715	896	0	863	724	747	779	886	910	881	853
660	957	659.02	328.151	C16H24O7	ION=[M+H]+	1060	1122	1032	1182	1106	801	911	1005	831	891	862	757	902	977	1239	1199	940	1263	995	1046	909	1324	1403	1188	1279	1257	1463	1327	1100	1281	1270	1193	1237	1128	1148	1106	1362	1069	1156	978	1106	1105	1231	1255
661	960	660.29	351.314	C22H41NO2	ION=[M+H]+	699	0	0	0	0	0	0	0	0	366	317	0	659	0	444	0	480	0	424	620	0	0	616	0	504	0	433	385	324	0	436	0	0	509	0	417	0	326	0	402	1092	317	444	484
662	961	660.39	391.306	C19H41N3O5	ION=[M+H]+	573	0	326	164	0	0	0	186	0	472	0	0	525	0	391	0	0	0	0	0	0	0	0	0	0	0	463	0	0	0	0	0	462	0	0	0	0	0	0	0	786	0	0	595
663	962	661.6	660.293	C38H44O10	ION=[M+H]+	0	0	0	0	0	0	0	0	0	65	0	41	0	0	0	0	94	0	0	841	0	0	0	0	223	0	0	0	0	95	0	1646	0	0	0	0	0	853	0	1900	270	412	0	0
664	963	662.46	884.544		ION=[M+H]+	0	0	111	0	0	66	0	55	0	0	52	127	85	236	0	0	725	901	1332	1489	1832	2917	2636	3062	1947	2364	2814	2494	2691	2634	2524	2848	2966	3008	3260	2972	3000	2302	2574	2495	2892	3223	3067	2478
665	964	663.25	870.565		ION=[M+H]+	0	0	0	0	0	0	0	0	0	0	0	0	0	0	0	0	0	0	0	0	0	0	0	0	0	0	0	0	0	0	0	0	0	0	0	0	0	0	0	0	0	0	0	0
666	966	665.14	866.479		ION=[M+H]+	0	0	479	202	1024	205	0	0	130	717	414	0	0	0	495	335	0	0	0	86	0	226	0	0	0	0	0	0	0	0	0	0	0	0	428	0	0	0	597	0	369	81	0	590
667	968	665.39	644.484	C36H68O9	ION=[M+H]+	0	0	0	1173	1008	1004	1097	1058	1520	1200	1058	0	0	1097	2227	1258	1020	1076	0	1150	1252	1623	1308	1301	1161	0	1265	1483	1274	1292	1004	0	1159	0	0	1834	859	0	0	903	0	0	1932	1693
668	969	665.45	836.468	C43H68N2O14	ION=[M+H]+	0	0	0	0	0	0	0	0	0	675	0	271	0	0	0	292	439	0	0	900	656	0	0	439	4297	256	115	93	624	484	0	87	0	0	4171	605	0	0	3798	0	608	697	0	0
669	970	665.74	244.221	C18H28	ION=[M+H]+	1323	1020	1055	856	870	840	1050	913	915	977	961	1056	649	943	1144	1368	1164	1137	1366	1166	1020	716	921	963	1243	926	805	872	1192	958	1176	835	993	970	919	970	892	1028	1064	1090	21328	1908	1347	1264
670	971	28.78	76.9915	H2N2OP	ION=[M+H]+	609	631	701	505	649	580	421	474	374	0	561	477	415	489	0	435	472	554	540	439	517	480	453	467	519	576	0	379	0	457	470	467	425	497	472	471	484	407	655	568	388	400	441	607
671	972	29.57	88.4581		ION=[M+H]+	195	254	394	542	733	880	976	714	744	827	741	1044	790	847	1124	791	757	714	807	847	928	1066	928	968	872	1011	720	883	689	997	819	774	973	1080	958	674	1042	892	869	909	838	671	826	808
672	973	29.6	67.9448		ION=[M+H]+	343	446	456	1074	1439	1418	1278	1405	1495	1418	1483	1225	1348	1333	1166	1484	1470	1238	1392	1460	1379	1377	1388	1792	1403	1677	1527	1328	1582	1511	1496	1285	1552	1621	1679	1533	1566	1306	1554	1586	1411	1309	1536	1637
673	974	29.73	135.924	CN2S3	ION=[M+H]+	1560	1329	1580	1406	1326	1643	1503	1561	1480	1388	1433	1463	1318	1366	1398	1412	1655	1481	1540	1459	1536	1443	1216	1403	1690	1411	1368	1635	1494	1798	1510	1545	1431	1474	1474	1426	1766	1351	1550	1325	1515	1393	1253	1696
674	975	30.01	112.956	CH5S3	ION=[M+H]+	1202	1073	987	798	923	742	698	829	717	803	725	614	639	692	763	683	687	572	635	789	727	650	713	744	574	964	769	737	770	614	645	638	780	548	688	754	751	628	663	701	668	714	674	637
675	976	30.02	121.957	CH2NO2P2	ION=[M+H]+	1547	1330	1132	1031	785	1035	1315	1035	822	782	779	931	717	668	807	857	739	813	761	805	800	797	735	955	770	703	928	989	813	951	1000	681	726	854	973	815	828	731	972	747	901	752	823	894
676	977	30.31	140.951	CH3O4P2	ION=[M+H]+	875	870	668	601	782	905	0	600	557	523	563	565	774	540	516	0	722	627	547	538	504	807	518	593	630	640	572	595	574	515	527	558	485	575	590	592	0	641	813	0	612	0	682	614
677	978	31.13	81.9893	H2O5	ION=[M+H]+	901	737	845	707	883	457	549	687	531	583	612	621	538	573	407	459	479	425	548	602	570	538	458	467	462	0	538	595	514	0	505	533	516	485	425	526	539	534	457	570	463	564	513	499
678	979	36.68	250.134	C10H22N2O3S	ION=[M+H]+	0	0	0	0	0	0	0	0	0	0	0	0	0	0	0	0	0	0	0	0	0	0	0	0	0	0	0	0	0	0	0	0	0	0	0	0	0	0	0	0	0	0	0	0
679	980	37.35	225.944	C5H8O2P2S2	ION=[M+H]+	0	0	3461	672	172	0	0	0	241	0	2212	0	0	0	3025	0	4826	620	346	1050	764	1013	86	0	158	4452	2586	3206	0	0	83	0	0	0	0	0	0	0	160	0	292	2055	0	0
680	982	36.74	143.056	C2H5N7O	ION=[M+H]+	0	0	273	225	134	145	160	0	0	156	261	0	118	80	282	83	390	212	275	199	0	0	54	0	0	206	255	66	111	144	285	276	71	0	220	0	159	0	52	0	6417	250	119	0
681	983	36.87	326.045	C6H15NO9S2	ION=[M+H]+	0	0	0	0	0	0	0	0	0	0	0	0	0	0	0	0	0	0	0	0	0	0	0	0	0	0	0	0	0	0	0	0	0	0	0	0	0	0	0	0	627	0	0	0
682	985	38.06	416.153	C15H28O13	ION=[M+K]+	1615	708	174	0	250	668	0	1094	421	832	232	342	608	391	0	895	0	0	0	0	63	380	0	1728	0	0	0	202	0	1338	509	404	575	79	287	0	1283	1485	0	1237	414	0	835	1523
683	986	37.13	121.074	C4H11NO3	ION=[M+H]+	760	904	412	519	487	489	430	1212	604	523	405	866	913	813	775	848	579	676	595	618	0	0	303	126	325	383	535	246	457	389	1274	5367	322	732	738	0	2300	722	235	247	40316	518	1144	665
684	987	37.92	526.151	C16H26N6O14	ION=[M+H]+	2733	534	182	751	340	228	5249	11678	807	713	400	161	1829	739	0	1975	206	979	443	0	146	2029	239	1860	88	776	450	1220	223	1218	973	283	1207	115	200	486	2899	947	406	987	2940	991	382	322
685	988	37.14	103.063	C4H9NO2	ION=[M+H]+	224	340	182	158	242	206	151	285	226	313	131	318	346	245	232	241	244	240	283	182	198	179	153	186	65	147	249	135	206	169	366	1204	140	267	220	260	502	406	193	154	10586	164	601	295
686	989	37.58	288.087	C11H17N2O5P	ION=[M+H]+	1491	0	0	48	0	0	1069	0	0	0	0	0	0	0	0	0	0	0	0	0	0	0	0	0	0	0	0	0	0	132	0	0	0	0	0	0	0	83	0	0	0	0	0	0
687	990	37.76	219.936	C4H3N2O3P3	ION=[M+Na]+	0	0	2791	506	370	87	363	0	283	260	2085	0	67	0	2389	124	1985	792	226	1007	924	1319	197	0	346	1277	1865	775	0	0	253	0	0	157	53	0	0	0	526	0	828	1779	0	0
688	991	38.67	342.116	C12H22O11	ION=[M+Na]+	22832	6086	984	11067	6637	2606	69706	45216	15386	9658	8667	1660	24294	13999	9387	27643	6830	43619	9333	3405	704	71782	1736	9070	661	6880	5304	16470	4374	16531	19604	7179	8304	1799	9115	7005	27800	9825	7088	4619	35239	12104	4069	4697
689	992	40.14	376.077	C12H17N4O8P	ION=[M+H]+	5805	2710	174	11356	6073	2860	10091	7690	4996	6430	6607	1451	4045	6135	603	8921	759	12768	3569	822	0	7577	1410	876	313	232	0	2751	528	5723	9617	530	3515	0	4569	4736	3712	3068	6701	740	8854	11532	2045	3647
690	993	40.26	594.159	C20H34O20	ION=[M+Na]+	551	0	1709	952	2120	1477	607	266	886	2483	4869	166	233	426	2454	1750	1293	1301	701	3023	663	959	0	0	718	378	0	1264	196	188	0	0	0	271	335	301	0	0	1124	0	1200	843	60	709
691	994	39.09	298.127	C11H22O9	ION=[M+K]+	1897	3596	0	0	511	702	1738	1110	0	1013	596	499	1206	742	0	1062	0	647	640	0	207	0	774	513	0	0	0	0	0	271	595	0	580	0	469	322	516	1058	393	565	879	0	2796	730
692	995	38.99	284.111	C10H25N2OPS2	ION=[M+Na]+	1338	708	136	431	311	187	1658	686	386	282	456	0	519	478	120	454	618	723	1468	294	186	0	0	0	0	259	249	1155	0	0	0	0	0	0	0	423	0	285	0	385	0	508	584	238
693	996	40.19	376.137	C17H28O5S2	ION=[M+Na]+	384	200	111	422	730	0	1004	638	614	0	208	0	533	0	234	852	589	467	539	640	0	0	0	0	79	955	0	1430	120	0	0	0	0	0	0	0	0	0	0	245	412	987	0	0
694	997	39.16	103.1	C5H13NO	ION=[M+H]+	15520	10592	5164	12186	18721	23615	17358	25988	20822	28539	16672	19828	15341	14028	13736	22339	13745	27977	36148	13316	6462	25723	31111	17804	31993	7876	12724	13987	15537	11962	32697	22944	20903	33461	21961	21143	26669	25410	25623	7398	32055	17305	22280	46289
695	999	40.23	175.121	C8H17NO3	ION=[M+H]+	0	0	0	0	0	107	0	0	0	85	33	0	0	0	0	103	0	0	0	0	0	0	0	79	0	0	0	0	0	0	0	0	0	0	0	0	0	0	0	0	2586	0	0	0
696	1001	39.14	202.045	C4H6N6O4	ION=[M+H]+	4459	1450	7663	12332	10405	5753	8896	12833	6048	7723	11444	1147	6025	5389	11815	6282	30820	11786	70180	23898	5798	8554	3453	983	7034	79446	39032	16746	39014	2618	6794	6604	1098	6059	2570	69574	2659	1116	3665	504	16215	16321	1779	8478
697	1004	39.59	232.056	C5H13NO4S2	ION=[M+H]+	1916	1033	1403	1608	1758	740	3040	2915	1168	1466	1662	226	1272	1660	2464	1511	3551	2211	5070	2357	1277	1192	526	270	772	4427	2581	2425	2043	596	771	0	400	680	431	2926	376	409	802	341	2430	2125	687	791
698	1010	39.17	276.082	C7H12N6O6	ION=[M+H]+	7069	0	622	4559	0	0	982	882	0	402	934	0	286	473	970	258	1077	447	1241	1000	1283	1012	0	209	432	1087	1142	1328	471	288	793	924	152	787	396	708	484	251	458	1722	1976	1447	223	0
699	1011	39.23	155.035	C3H10NO4P	ION=[M+H]+	17413	17072	17165	12375	24269	44382	13217	6291	12139	28861	10651	7439	13055	10137	7973	19047	5974	14093	7638	9121	16572	19539	23524	29601	31211	5670	6636	3941	25755	20027	9589	11740	23665	31590	11471	24605	13578	4582	14438	25121	29146	8227	17931	43509
700	1012	38.39	273.098	C13H13N4O3	ION=[M+H]+	0	318	885	71	521	950	216	0	236	1098	213	269	0	0	585	431	86	0	106	371	437	816	0	269	1032	94	0	0	0	0	450	101	0	134	1833	0	0	1486	2118	1514	1243	224	0	0
701	1014	39.42	272.114	C8H21N2O6P	ION=[M+H]+	3552	3392	3363	2130	5075	12996	3080	1282	2022	6101	1235	837	3543	2655	833	4670	765	2063	1164	1083	3145	5678	8513	11293	10184	906	1213	625	7471	5622	2804	4317	7731	10849	3083	7806	3859	262	3223	6600	8260	1357	5564	14777
702	1016	39.08	168.051	C4H13N2OPS	ION=[M+Na]+	1399	0	0	0	0	0	1136	0	0	0	0	0	0	490	0	0	144	0	0	0	0	0	0	0	0	0	0	0	1201	0	0	0	0	0	0	0	833	1087	0	0	0	0	0	0
703	1017	39.53	139.061	C4H11O5	ION=[M+H]+	13767	3673	27339	19799	14373	9246	19987	9601	8843	9854	17389	940	9263	7264	19765	8296	20486	16582	23186	14097	18560	23910	8936	4785	15131	23058	15549	21338	11277	4760	5964	1245	4213	5905	3773	30714	3207	415	6479	3115	30456	16709	2491	6578
704	1020	38.63	542.125	C23H26O15	ION=[M+H]+	1573	962	0	180	0	305	1211	3094	478	702	0	357	943	419	0	1414	0	418	191	0	79	499	205	3283	90	0	0	0	366	1192	736	668	2126	179	217	0	3571	3602	185	3429	1201	0	890	696
705	1024	41.59	162.032	C9H6O3	ION=[M+H]+	23264	14275	221	14842	14458	13536	19312	21955	11831	21792	8409	9425	11893	19997	296	24334	906	19377	4939	1439	0	9383	3865	10041	708	236	93	4527	713	17224	18296	3795	13795	192	8691	6429	12950	23791	12345	15752	12608	9637	12208	15388
706	1025	40.86	292.091	C10H16N2O8	ION=[M+H]+	0	0	0	0	0	0	0	0	0	0	0	0	0	0	0	0	0	0	0	0	0	0	0	0	0	0	0	0	0	0	0	0	0	0	0	0	0	0	0	0	7077	0	0	0
707	1026	41.35	354.095	C16H18O9	ION=[M+K]+	8031	7893	0	4444	7306	8383	5750	5101	5155	12950	3420	6636	4454	7896	268	12953	165	7642	1312	277	43	4762	1944	2195	370	0	156	344	812	13632	10599	1564	9999	0	8301	4386	8320	16676	7651	2587	5752	3772	7862	13374
708	1027	40.38	112.055	C6H8O2	ION=[M+Na]+	0	0	0	765	0	0	0	1125	0	0	389	538	0	0	32	0	0	0	0	133	0	0	0	0	81	48	82	337	0	0	0	0	0	66	0	0	0	70053	0	0	7266	0	0	762
709	1028	39.69	109.007	C2H6O3P	ION=[2M+H]+	554	564	1675	1083	2242	2298	691	908	1229	2491	2000	1143	933	783	1652	1286	2270	1554	3488	3141	1345	997	1060	528	1691	3941	4909	603	9641	1102	977	3374	566	2628	825	5678	721	882	839	474	1732	1613	1037	3793
710	1029	40.45	97.1	C7H13	ION=[M+Na]+	968	0	1049	1181	1183	1820	1073	1212	1215	1526	1201	241	872	1418	1293	1682	962	1889	1319	1094	658	1222	1285	1495	1511	721	1120	1064	1095	897	0	470	756	1864	929	815	0	0	503	741	1363	1174	0	2816
711	1030	39.29	162.053	C7H6N4O	ION=[M+H]+	1862	763	143	553	376	404	1250	2265	499	457	233	334	1094	587	173	749	338	520	1424	372	177	426	264	1463	127	664	345	197	1299	639	507	1260	610	518	352	1854	1231	1407	83	1270	636	302	653	689
712	1032	39.84	372.14	C17H24O9	ION=[M+K]+	0	0	0	0	179	0	1786	0	0	493	0	0	0	465	0	0	0	1247	0	0	0	0	0	635	0	0	57	0	0	374	382	0	189	0	0	0	0	10769	0	2526	1425	0	0	0
713	1034	41.35	384.082	C15H16N2O10	ION=[M+H]+	1744	2530	226	0	177	204	545	1056	553	425	162	422	716	1243	148	838	242	359	2033	0	0	307	635	502	139	0	0	0	413	396	1143	655	1718	90	167	969	2008	0	0	1373	588	122	1477	2331
714	1037	40.51	235.142	C10H21NO5	ION=[M+H]+	328	280	2023	325	1020	1945	361	245	721	2551	604	237	224	304	3021	890	378	159	905	1017	952	851	543	491	2854	355	208	461	274	258	861	428	278	687	4963	374	159	1434	4801	1592	1484	822	200	296
715	1039	41.96	234.158	C10H22N2O4	ION=[M+H]+	4241	861	1570	4421	5113	10315	4563	3809	3670	8371	4408	856	2078	2942	8394	7732	3752	6501	2197	2604	2243	5815	3185	4304	6837	2019	1939	2824	5251	2908	3392	2699	2220	9444	1760	6565	3840	0	1576	1483	5711	4713	3146	11847
716	1041	41.45	165.079	C9H11NO2	ION=[M+H]+	0	484	193	272	242	206	374	267	119	362	378	453	338	431	187	431	86	381	442	96	299	412	646	478	1486	0	89	285	144	244	1068	1921	828	929	1115	2181	796	1042	1462	246	914	320	530	475
717	1042	39.52	292.057	C14H12O7	ION=[M+H]+	7844	441	350	2270	0	578	392	0	497	697	600	559	447	505	441	548	0	0	0	473	628	585	652	710	699	0	650	130	1095	478	868	2379	465	2501	647	662	1209	666	404	10872	1662	546	1069	888
718	1043	41.38	594.159	C27H30O15	ION=[M+H]+	3603	2753	3450	2337	10658	11997	3675	3532	5031	15223	11955	1762	1675	3284	4235	13181	2526	5265	2798	8170	2014	3441	287	3295	3169	555	358	2920	879	1092	813	396	535	1882	2737	999	455	752	4938	0	4513	1362	1707	6331
719	1044	40.97	117.079	C5H11NO2	ION=[M+H]+	187104	80183	174228	198539	207438	310967	197181	223189	198107	298313	209046	70994	141062	181007	264838	279583	188016	292926	192361	154640	114601	216775	210427	224797	274622	148241	148906	166870	194334	138415	180790	169098	148699	318488	146102	219418	218081	23777	131159	113116	274478	209764	201766	428389
720	1045	40.21	256.14	C9H22NO7	ION=[M+H]+	19566	2607	29200	29472	27189	21684	26617	11991	11599	16049	13052	580	12188	8494	9929	11217	12431	15494	22096	11987	29126	45297	14474	12283	27584	20973	11900	21090	19224	5653	7783	3083	7418	9724	3126	50393	5645	66	6521	4380	48882	13685	3515	13717
721	1046	41.42	119.074	C8H9N	ION=[M+H]+	0	392	0	166	245	0	437	222	0	369	0	852	398	448	0	0	0	507	1424	0	621	921	1351	966	3456	186	0	134	0	154	2203	3316	1645	2056	2766	4702	765	2470	3188	586	1525	490	0	0
722	1047	39.45	236.027	C6H8N2O8	ION=[M+H]+	0	0	959	848	0	214	168	0	221	286	1089	0	116	0	1012	140	1500	589	327	1239	921	462	251	0	1285	513	648	489	154	121	232	0	0	184	145	481	0	0	371	0	513	880	0	125
723	1048	41.45	324.085	C15H16O8	ION=[M+H]+	2076	1086	0	2056	2209	3242	1189	2250	1749	3385	1713	613	676	1098	0	4117	255	2038	524	264	0	869	0	3648	0	0	0	1621	0	1111	469	467	728	0	492	572	617	0	739	6056	1574	1246	744	1637
724	1049	39.21	104.103		ION=[M+H]+	952	769	427	943	1225	1339	1132	1592	1207	1685	1022	1171	1070	925	1030	1320	900	1590	2047	807	451	1526	1814	1254	1967	638	754	868	1099	773	2138	1741	1009	2007	1211	1273	1675	1946	1571	499	2159	1062	1378	3197
725	1050	40.08	96.0211	C5H4O2	ION=[M+H]+	992	612	310	324	308	331	1013	1043	360	470	203	254	667	473	461	585	521	549	979	396	150	494	169	688	263	645	555	299	844	504	508	787	306	294	362	1043	858	738	245	672	373	322	479	608
726	1052	41.14	610.154	C27H30O16	ION=[M+H]+	3980	618	74	315	469	343	4707	2555	691	599	356	478	1086	2190	0	0	657	323	1349	196	0	269	431	0	0	265	0	794	393	534	913	0	620	120	176	361	451	579	413	0	721	168	1192	296
727	1053	40.7	115.063	C5H9NO2	ION=[M+H]+	1849	703	2771	6474	2593	6100	1954	1695	3386	3392	5406	3900	1638	2314	2335	3868	1215	7112	13510	1139	8667	10700	16462	3799	12133	917	3924	3622	14789	1820	34152	5759	11194	20216	6188	37071	9251	8658	5710	3209	9779	1690	2752	6041
728	1054	40.92	187.063	C11H9NO2	ION=[M+H]+	672	175	144	1192	721	866	275	1394	560	890	503	430	528	611	0	636	136	705	867	123	113	805	1053	656	519	90	93	468	224	1124	2709	835	992	405	983	1893	1072	1624	879	490	848	303	609	897
729	1057	41.13	564.148	C26H28O14	ION=[M+H]+	0	0	0	0	0	0	0	0	0	0	0	0	0	0	2356	0	0	0	0	0	0	0	0	593	273	2034	748	0	0	1890	0	358	0	0	1655	0	0	0	256	0	518	235	0	0
730	1058	39.63	144.042	C6H8O4	ION=[M+H]+	1838	937	280	385	350	288	1389	2741	442	349	217	401	1109	755	304	745	280	671	1272	356	245	448	143	1328	198	562	368	0	1021	544	473	1068	404	283	283	1280	930	1155	210	890	563	335	669	613
731	1059	41.1	292.039	C5H12N2O12	ION=[M+H]+	0	1312	523	725	744	789	532	896	698	1030	722	1534	1007	911	887	1037	467	616	1046	725	0	0	0	0	0	269	372	0	486	0	1033	3600	0	578	659	0	1485	0	153	0	0	442	1456	1223
732	1060	41.47	176.047	C10H8O3	ION=[M+H]+	2501	1481	0	590	897	568	1810	2318	633	807	360	592	953	1653	292	1028	397	844	760	553	115	281	377	638	127	493	197	517	317	209	650	228	278	81	191	270	286	961	314	576	715	386	746	509
733	1063	39.64	129.043	C5H7NO3	ION=[M+H]+	556	760	225	456	326	561	476	497	616	517	549	618	564	988	0	1010	415	759	462	392	429	1495	833	1900	762	371	543	616	396	967	711	2037	974	866	1482	1220	1295	2824	1567	1290	1560	602	1497	1574
734	1064	40.82	131.095	C6H13NO2	ION=[M+H]+	1158	1049	748	1024	1094	1504	1204	1017	1079	1423	1154	762	1066	1384	1333	1164	830	1985	1326	871	609	1570	1116	659	1050	0	534	1007	788	706	1881	1900	1038	2191	1198	3149	1297	1543	1520	763	4174	1404	914	1845
735	1065	39.16	161.105	C7H15NO3	ION=[M+H]+	150	112	73	77	248	171	128	150	72	139	59	0	84	51	158	162	70	46	0	187	0	83	96	116	0	162	0	198	0	168	75	1371	35	148	0	0	51	228	87	409	2686	92	0	108
736	1066	41.16	109.002	CH3NO5	ION=[M+H]+	1490	985	2127	1051	1171	589	1578	2042	1316	1117	1441	825	1955	1596	509	1210	777	2102	1947	836	578	968	437	1105	609	1500	1541	1189	444	582	804	775	491	0	356	581	0	1567	493	805	1147	1038	1130	0
737	1067	40.97	90.0068	CH2N2O3	ION=[M+H]+	1465	555	1070	715	463	385	1013	1390	650	665	926	615	1079	921	184	645	607	1082	1117	133	451	873	100	592	66	660	1001	783	269	548	447	116	333	34	38	375	47	785	139	66	812	419	592	552
738	1068	43.42	345.002	C5H7N5O13	ION=[M+H]+	0	0	0	0	0	0	0	0	0	0	0	0	88	0	0	0	0	0	92	0	0	0	0	0	0	0	0	0	0	0	0	0	0	0	0	0	0	0	0	0	2544	0	0	0
739	1069	41.52	136.052	C8H8O2	ION=[M+H]+	744	528	119	240	607	222	884	830	616	496	257	287	523	462	184	1049	372	408	357	342	166	0	150	465	0	415	197	538	118	264	278	0	128	0	0	0	264	559	147	1005	1412	369	901	322
740	1070	44.19	98.9726	ClH2NO3	ION=[M+H]+	354	0	1634	470	832	198	745	618	454	377	739	443	510	326	601	265	764	1352	1140	458	269	927	251	276	290	976	988	1043	161	230	392	294	176	254	166	152	242	754	273	395	713	609	386	520
741	1072	47.98	140.951	CH3O4P2	ION=[M+H]+	1558	1660	1088	1234	1215	1031	933	814	1010	793	1159	1180	923	1124	844	1017	905	858	929	1012	1224	992	1073	865	908	829	937	907	889	894	1077	816	895	892	825	1011	1162	926	1016	1115	850	927	754	865
742	1073	47.16	121.957	CH2NO2P2	ION=[M+H]+	1959	1924	1633	1316	1530	1342	1347	1284	1362	1450	1251	1340	1290	1259	1143	1229	978	866	999	1198	1363	978	1284	1431	1404	1109	988	1242	1315	1227	1361	1198	1431	1251	1293	1202	1071	1111	1145	1455	992	1237	1339	1107
743	1074	47	81.9893	H2O5	ION=[M+H]+	971	0	887	895	767	596	782	720	762	771	841	823	726	825	673	703	778	672	554	660	844	706	689	909	669	747	658	760	797	711	968	815	906	806	735	805	777	646	626	876	845	893	683	807
744	1075	47.46	112.956	CH5S3	ION=[M+H]+	1538	1536	1499	1226	1145	1129	1125	810	1113	1002	780	1222	998	1023	1165	996	1141	840	1303	974	1174	911	1055	963	1063	768	820	1115	992	1223	804	1258	946	860	824	1020	1037	952	986	1014	667	741	944	877
745	1076	47.06	135.924	CN2S3	ION=[M+H]+	2897	2755	2072	1965	1846	1971	2022	2000	2084	1636	1776	2495	1696	2039	1406	1765	1766	2644	1722	1679	1830	1960	2428	1810	1687	1795	1766	1615	1946	2175	2458	1940	2018	2129	2115	1921	2080	2290	2133	2777	1687	2679	2170	2184
746	1077	47.52	76.9915	H2N2OP	ION=[M+H]+	768	800	790	722	600	546	675	607	630	487	536	523	789	440	788	600	596	475	648	474	575	563	559	570	558	605	433	523	528	559	534	544	719	580	511	566	606	672	705	726	586	653	554	534
747	1078	47.86	88.4581		ION=[M+H]+	0	0	0	1036	1154	1318	1297	1475	1172	1248	0	1214	1458	1512	1484	1347	0	1219	1272	1267	0	1215	1654	0	0	1441	1413	1284	1525	1301	0	1489	1309	2023	1738	1525	1624	1375	1773	1548	1482	1427	0	1528
748	1079	47.84	67.9448		ION=[M+H]+	539	726	558	2148	2326	2405	2197	2091	2635	2776	2568	2767	2787	2405	2311	2344	2858	2312	2218	2599	2788	2952	2951	3038	2846	2504	2302	3259	2909	2467	2834	2767	2933	3222	2898	2488	2968	3052	2801	3075	3187	2944	2618	2918
749	1081	53.41	354.095	C16H18O9	ION=[M+H]+	20707	13482	0	19614	17337	12832	19681	22429	14073	21743	13117	10136	11096	19655	1947	21959	1296	30220	6823	1329	0	17278	4174	4547	925	0	0	3695	1208	24194	29857	3152	18296	260	16663	6679	19268	27586	18716	4534	20376	17490	14751	22275
750	1082	53.73	187.061	C11H9NO2	ION=[M+H]+	2880	490	740	5369	4136	4294	763	4953	1858	3634	3063	1286	1165	1769	384	2950	515	3894	3846	633	370	4238	3894	1528	1898	360	508	1598	802	3871	10081	4608	3483	1350	3288	6833	5116	4109	4202	1244	3050	1225	1895	3994
751	1083	53.28	386.194	C20H34O3S2	ION=[M+K]+	2131	8481	665	0	1304	1090	4637	3970	2594	1322	1054	2053	2881	612	1467	1858	3395	1600	2335	2386	1046	1214	634	2026	601	2549	1640	1822	1487	1826	528	0	1032	1165	664	1264	434	1714	693	0	1981	2594	5979	1538
752	1084	53.62	192.094	C15H12	ION=[M+NH4]+	2449	1770	2318	2476	3510	2978	2794	3094	2771	4588	2419	3230	3475	4099	2873	3078	2198	3316	3111	2433	0	0	0	0	0	0	0	0	0	0	0	0	0	0	0	0	0	0	0	0	1506	4189	2342	3871
753	1085	53.72	460.159	C20H28O12	ION=[M+K]+	1511	1019	95	2059	1885	2604	1037	1310	1121	2009	2290	534	595	952	0	1974	0	1442	462	62	0	523	168	1228	61	0	0	1582	0	1453	0	0	426	0	0	0	388	685	804	1197	1137	1178	630	0
754	1086	54.63	372.142	C17H24O9	ION=[M+K]+	613	362	75	1942	0	0	983	280	0	0	0	717	226	476	201	0	713	271	245	0	0	0	192	845	0	837	0	217	89	540	630	431	432	83	539	1009	584	10699	476	2415	1731	514	0	362
755	1087	53.48	186.09	C12H12NO	ION=[2M+H]+	270	260	268	0	520	0	612	0	710	0	396	302	890	392	722	282	381	0	411	869	0	0	469	471	260	211	340	185	255	0	84	3284	430	176	34	0	0	1063	141	4376	897	432	480	427
756	1088	53.78	66.0481		ION=[M+Na]+	957	699	49	974	684	674	806	1025	618	846	581	333	479	881	0	1282	91	1155	301	118	0	528	348	458	0	82	0	311	0	767	958	237	725	0	419	437	733	1014	541	509	935	836	513	774
757	1089	53.17	400.137	C13H21N8O5P	ION=[M+Na]+	629	594	0	711	1183	1176	639	828	978	825	630	488	365	672	0	1689	0	856	242	0	0	377	0	1650	0	0	0	319	0	703	518	108	721	0	66	0	527	0	425	664	820	709	336	973
758	1090	53.59	278.137	C15H20NO4	ION=[M+Na]+	904	360	0	600	325	0	1348	527	0	441	290	489	4858	974	0	193	404	538	1629	307	139	466	4455	0	295	0	0	0	0	0	570	0	611	0	229	291	560	1083	560	0	774	530	571	744
759	1091	53.55	165.079	C9H11NO2	ION=[M+H]+	419	695	468	462	603	530	744	442	455	721	1044	764	709	0	560	827	311	1111	1202	370	537	847	1203	767	3214	247	353	259	0	512	2329	3817	1458	1766	2444	3439	1611	2717	3025	314	2306	872	1064	1367
760	1092	53.43	408.176	C21H28O8	ION=[M+H]+	1278	3847	482	816	1189	1064	3524	3254	2185	1125	981	1456	1432	696	1238	1455	2614	1296	1852	1455	631	947	694	1166	372	1513	1337	1478	1055	1081	764	1211	725	837	515	774	630	1171	629	981	1409	1649	3328	869
761	1093	53.67	119.074	C8H9N	ION=[M+H]+	870	1058	830	614	692	701	1044	619	712	1222	1884	1242	585	799	628	983	471	1458	2440	770	1333	1542	2386	1206	7419	423	760	528	476	755	3050	8563	3052	3735	4643	8612	2063	3397	5396	642	3630	1394	1388	2417
762	1094	53.33	188.12	C13H16O	ION=[M+H]+	552	1195	79	246	402	623	1007	837	673	569	205	416	495	285	290	546	877	546	521	385	223	187	130	344	157	522	298	452	347	478	225	0	281	201	162	0	116	354	115	492	676	689	1575	433
763	1096	53.56	388.15	C16H24N2O9	ION=[M+H]+	512	0	0	300	681	0	791	421	812	0	444	0	813	683	599	496	875	488	637	1039	215	0	400	582	219	440	0	204	355	176	341	3647	506	0	0	337	0	1124	0	4244	999	631	769	460
764	1098	53.8	340.131	C20H20O5	ION=[M+H]+	1399	722	257	750	1461	681	1891	1454	1251	945	611	510	914	974	0	1894	407	1652	664	576	171	446	351	1504	0	664	432	802	366	322	466	681	384	0	182	312	403	1158	320	1928	1164	896	812	573
765	1099	53.38	134.037	C8H6O2	ION=[M+H]+	3591	2058	95	2753	2833	2653	2684	2847	2380	4230	2150	1816	1678	0	0	4305	407	3883	1473	299	96	2272	775	1439	261	276	96	893	264	2917	3430	841	2091	75	2057	1236	2505	3165	2372	2314	3367	3087	2253	3438
766	1100	53.29	756.19	C36H36O18	ION=[M+H]+	0	0	0	3330	0	0	0	0	0	0	0	5015	2918	0	0	0	5551	0	1583	0	0	0	0	0	0	0	0	0	0	0	0	0	0	0	0	1131	0	0	0	0	383	8271	2285	0
767	1101	53.59	216.097	C6H12N6O3	ION=[M+H]+	802	554	763	833	0	0	1656	2718	581	816	705	520	917	504	916	591	541	573	172	526	602	1614	3169	534	655	682	792	636	499	615	713	2037	520	695	622	589	895	354	719	1483	699	669	659	0
768	1103	53.66	190.082	C4H10N6O3	ION=[M+H]+	691	677	1326	1012	1220	1421	900	937	1092	1462	1036	1325	707	1095	1426	969	858	914	1133	1334	0	0	0	0	0	0	0	0	0	0	0	0	0	0	0	0	0	0	0	0	334	1323	949	1010
769	1104	53.62	275.116	C15H17NO4	ION=[M+H]+	2001	0	0	216	264	302	518	510	395	0	0	1032	211	965	0	412	0	1219	3939	0	0	369	803	0	0	0	0	117	528	0	7277	400	784	81	0	1020	503	248	0	0	714	0	466	546
770	1105	53.6	134.11	C10H14	ION=[M+H]+	653	862	302	319	496	449	1699	987	724	830	665	0	553	790	594	508	716	649	622	629	320	258	392	639	259	317	362	357	378	552	202	1235	372	440	211	488	272	1918	0	1439	1067	451	735	580
771	1107	53.32	564.148	C26H28O14	ION=[M+H]+	0	0	0	0	0	117	0	0	0	0	0	371	0	0	18392	0	1086	0	0	0	0	0	0	1608	1386	16738	6562	0	0	9527	0	1610	0	0	7329	0	0	0	1763	0	3443	928	0	0
772	1108	56.01	244.074	C14H12O4	ION=[M+H]+	1111	468	0	0	0	0	753	1329	201	120	0	320	454	620	73	0	0	360	625	0	0	0	362	0	0	0	0	0	0	0	407	0	308	0	0	0	198	0	0	0	238	0	608	271
773	1109	53.59	192.042	C10H8O4	ION=[M+H]+	3275	336	0	159	225	0	1173	395	229	212	0	136	459	270	7472	303	84	0	279	116	0	0	211	271	0	85	58	88	112	115	309	0	325	0	0	0	0	18603	0	362	2041	79	0	351
774	1110	53.62	166.063	C9H10O3	ION=[M+H]+	1923	2018	440	426	776	1019	2214	2425	1329	890	653	768	1067	1870	455	2547	739	1361	2016	378	172	469	584	1079	579	447	176	1017	333	378	931	1460	975	404	231	332	1431	403	204	2075	1390	607	1977	1415
775	1111	53.66	191.088	C4H11N6O3	ION=[M+H]+	2042	2271	4261	3163	4203	3883	3042	3196	3163	5093	3136	5158	2192	3569	5266	3245	3496	2958	4272	4463	0	0	0	0	0	0	0	0	0	0	0	0	0	0	0	0	0	0	0	0	1316	3791	2708	4443
776	1112	53.84	180.042	C9H8O4	ION=[M+H]+	896	768	157	1020	1094	995	703	859	896	1348	870	537	566	756	0	1750	232	1154	310	319	160	619	171	870	128	251	83	1163	265	738	818	484	634	180	583	425	828	637	647	1428	1077	769	615	1201
777	1113	53.57	146.037	C9H6O2	ION=[M+H]+	365	236	203	249	259	306	436	409	363	307	205	272	72885	536	157	427	235	544	0	285	87	331	217	742	57	396	166	322	132	197	292	536	258	28	133	238	300	395	133	1722	1341	594	0	274
778	1114	53.98	516.127	C25H24O12	ION=[M+H]+	595	462	0	1469	1122	1520	542	605	807	1026	1236	286	0	436	0	1157	163	714	161	0	0	408	0	229	0	0	0	944	0	0	142	0	0	0	288	136	0	734	400	0	576	1037	187	350
779	1115	53.12	302.043	C15H10O7	ION=[M+H]+	9877	2096	0	1213	1387	1013	11264	6719	2067	1663	930	1708	2850	5144	246	1714	1729	1359	5729	800	0	892	1677	853	0	1139	483	2733	715	2276	3823	552	1467	249	441	1054	2357	1470	624	851	3000	1410	2694	893
780	1116	53.36	226.157	C13H22O3	ION=[M+H]+	706	0	0	539	1213	747	617	385	1073	1453	974	615	244	239	651	911	817	1213	684	1133	315	373	0	0	168	235	153	875	179	0	0	0	0	283	188	0	0	332	364	652	752	616	614	298
781	1117	53.3	206.131	C13H18O2	ION=[M+H]+	1102	3684	179	428	855	926	3641	3527	1409	1292	650	991	1027	525	755	1219	2067	1106	1465	1153	724	467	415	797	442	778	769	716	356	813	386	398	668	435	281	476	230	1666	314	623	1758	1360	3681	818
782	1118	53.5	324.085	C15H16O8	ION=[M+H]+	4795	2160	0	6002	7332	9675	2388	5389	4916	11235	6629	1690	1547	2800	0	13485	737	7748	1483	784	0	2616	157	7812	0	273	0	4277	377	2935	1427	1214	2351	0	1556	1652	1915	536	1985	11577	5083	3750	1824	5269
783	1119	53.42	440.108	C18H20N2O11	ION=[M+H]+	1651	1957	226	899	1034	668	1065	1600	802	822	0	812	1711	914	0	1827	0	1398	1070	0	0	552	313	1199	0	0	0	464	0	0	870	501	745	0	581	559	540	586	457	4417	1006	0	1395	1322
784	1120	53.57	594.159	C27H30O15	ION=[M+H]+	8320	3869	16957	8397	37571	39562	8626	9037	14009	48337	49651	5015	3404	7766	18208	39797	11091	18886	9311	31215	6047	13340	0	6577	11014	2325	1670	9681	2559	2829	1935	766	1775	4952	7336	2918	1103	1825	18197	143	14416	6307	3755	21001
785	1121	53.42	146.109	C11H14	ION=[M+H]+	517	580	298	281	405	503	722	598	685	697	347	436	312	401	482	557	593	856	226	515	179	321	116	365	374	244	360	497	305	110	188	329	99	219	142	174	121	494	245	754	583	551	733	353
786	1122	53.56	338.1	C16H18O8	ION=[M+H]+	1916	642	690	420	999	736	1386	2297	471	777	614	538	901	1210	389	1136	0	1122	1174	736	0	844	199	191	0	0	0	444	0	391	225	0	0	0	249	350	0	1429	557	283	689	498	493	425
787	1124	53.89	502.183	C26H30O10	ION=[M+H]+	1511	1122	0	714	1528	878	1698	1546	996	1719	0	886	1022	1277	432	1763	0	1448	838	269	0	620	0	1638	37	0	104	687	0	0	553	0	643	0	215	391	649	1000	432	1358	1319	594	1153	958
788	1126	53.31	224.141	C13H20O3	ION=[M+H]+	2754	1052	441	608	1243	1011	1077	1023	3383	1350	1004	1523	1767	624	949	2564	2717	2790	1896	1381	549	633	0	1626	313	2139	1031	1710	833	1784	393	311	200	671	251	677	295	854	485	1583	2253	2975	3139	1012
789	1127	53.41	144.021	C9H4O2	ION=[M+H]+	3510	2252	101	2576	2959	2675	2955	3951	2430	3619	1598	1477	1171	2721	170	4211	0	3646	1020	519	0	2065	610	1793	104	201	0	878	257	2289	2885	960	3007	0	1608	1533	2256	3374	2003	2108	3118	2232	1706	3368
790	1128	53.37	162.032	C9H6O3	ION=[M+H]+	77527	48001	1329	66944	70849	62112	66673	80494	50436	90608	47678	37821	35780	73223	1113	100830	4828	104072	25366	5033	206	57722	17883	26826	2630	1311	831	18547	3988	84072	89732	18308	66850	896	55118	29192	63748	83555	57759	36213	72812	60644	46528	76456
791	1129	53.52	145.053	C9H7NO	ION=[M+H]+	465	187	302	907	545	640	0	690	279	627	589	278	0	368	212	474	240	501	536	0	95	572	645	429	593	0	269	342	218	721	1502	901	423	214	644	876	796	696	505	0	577	217	398	575
792	1130	53.48	136.052	C8H8O2	ION=[M+H]+	1309	815	393	684	1159	675	2090	1515	735	681	448	518	883	754	491	1675	762	996	1209	790	176	336	511	865	174	718	314	776	344	277	686	298	367	239	267	388	342	1877	210	1184	6558	769	884	507
793	1131	53.08	464.096	C21H20O12	ION=[M+H]+	5788	1092	0	0	848	0	7070	4213	1281	0	0	844	1563	3248	0	0	957	0	2446	0	186	574	703	0	0	852	0	1490	0	1373	1859	0	818	0	0	749	1057	1029	426	0	1500	0	1418	0
794	1132	53.15	610.153	C27H30O16	ION=[M+H]+	31451	4374	949	2312	4246	2742	42450	23475	6124	5478	3061	3799	8146	16438	0	3602	4011	3198	11677	1813	97	2515	2970	2385	442	3204	1206	8137	2453	4743	7710	1341	3724	744	1056	2831	3981	5218	2100	1646	7575	2240	9384	2860
795	1134	54.14	418.184	C17H18N14	ION=[M+Na]+	332	0	0	0	0	0	375	390	0	0	0	110	111	410	0	0	0	432	0	0	0	0	170	635	0	82	0	0	227	1455	0	643	234	338	0	0	0	1370	0	2205	858	0	155	171
796	1135	55.19	530.14	C26H26O12	ION=[M+H]+	740	524	0	487	1014	720	751	1256	773	1103	931	198	396	697	0	1847	0	587	614	0	0	495	0	1704	65	0	0	330	78	930	1058	641	541	0	261	0	1183	0	138	2677	1151	324	788	2523
797	1136	53.47	336.085	C16H16O8	ION=[M+H]+	818	364	0	1117	895	813	741	741	672	945	842	409	404	706	0	885	0	783	253	0	0	563	101	340	0	0	54	642	0	599	871	184	412	0	393	0	459	577	589	0	715	833	472	735
798	1137	56.26	190.084	C5H13N5OP	ION=[M+Na]+	0	0	6054	2364	4015	6947	0	116	590	14149	13260	368	0	0	8549	2134	2198	0	0	3011	1737	2003	0	836	682	1356	336	1875	1122	941	0	555	0	1742	4123	0	0	0	574	908	2055	1104	0	1324
799	1138	55.75	372.106	C13H24O10S	ION=[M+Na]+	1185	585	0	0	401	365	783	1026	282	290	353	330	1084	496	0	1162	241	1678	457	310	128	255	149	1035	402	275	358	322	218	195	297	623	204	0	77	245	288	351	0	1590	773	254	891	0
800	1139	55.24	546.114	C29H22O11	ION=[M+H]+	1087	595	0	908	1366	906	599	1513	1156	1385	1422	345	549	913	0	2615	302	614	616	155	0	694	0	2571	0	0	0	586	0	1313	1487	630	963	0	508	0	1822	0	0	4398	1281	414	994	2869
801	1140	53.63	410.192	C21H30O8	ION=[M+H]+	1011	1126	0	634	684	528	852	870	1015	739	763	0	710	498	776	778	952	1112	616	1414	421	536	0	303	191	474	227	685	415	307	281	205	0	592	192	359	455	611	468	520	1274	639	1218	511
802	1142	55.43	178.063	C10H10O3	ION=[M+H]+	723	329	233	278	495	351	675	880	540	520	317	269	529	464	404	885	489	752	371	494	195	0	0	656	225	967	379	470	263	146	303	445	203	178	0	243	149	304	141	691	590	397	562	145
803	1143	55.52	286.048	C15H10O6	ION=[M+H]+	1587	438	0	203	36	202	995	3003	375	575	0	156	364	401	0	179	416	303	1583	0	0	0	0	129	0	99	157	436	175	457	443	115	973	0	0	210	476	230	148	0	569	297	301	134
804	1144	53.65	426.165	C24H26O7	ION=[M+H]+	1518	0	0	555	1136	675	937	912	1108	1064	952	537	713	609	893	682	1213	1263	792	2033	345	529	0	0	217	0	0	968	565	0	439	178	0	755	297	646	375	663	664	716	857	635	1367	657
805	1145	56.5	368.111	C17H20O9	ION=[M+Na]+	3479	1709	427	4554	5048	5015	2529	2011	2870	6053	4020	1688	1772	3150	782	6626	864	3799	1175	1190	106	1521	668	1377	486	551	266	1008	794	947	2268	369	1112	171	1968	1209	821	949	1312	1559	2874	3747	2456	4707
806	1146	55.16	448.102	C21H20O11	ION=[M+H]+	1163	380	0	78	198	142	1273	2370	311	538	198	70	0	540	0	326	342	332	0	0	0	0	0	0	0	0	0	259	0	62	0	0	578	0	0	0	0	343	56	325	477	144	363	0
807	1147	56.41	176.047	C10H8O3	ION=[M+H]+	13057	5696	859	11468	11121	8566	8293	9405	7160	11089	6131	4938	6132	9108	1575	17624	1728	12479	4924	2987	269	4044	2017	3818	851	1277	533	3356	1844	2962	7025	1520	3086	592	3367	2883	2052	3363	3070	3527	8542	10407	6371	12617
808	1148	54.08	616.141	C29H28O15	ION=[M+H]+	147	0	1259	0	747	839	0	1287	426	751	1046	203	68	379	1006	659	393	409	429	1046	466	493	0	284	774	195	139	353	146	149	0	0	602	0	271	0	0	115	566	0	429	226	282	544
809	1149	55.07	332.184	C10H24N10OS	ION=[M+K]+	1011	582	497	850	1654	853	1011	1028	644	1777	2155	710	676	600	1187	1226	1653	1755	722	2597	0	642	408	961	643	652	596	375	882	797	271	1868	621	1073	176	613	368	4372	498	2807	2141	710	228	1232
810	1150	55.54	486.208	C23H34O11	ION=[M+H]+	751	587	174	629	809	721	1035	1406	489	764	291	494	598	789	145	605	0	913	514	0	186	0	252	738	0	0	0	282	0	0	0	0	407	0	50	226	468	118	0	0	780	0	793	919
811	1151	58.04	464.096	C16H17N8O7P	ION=[M+H]+	3754	1310	2098	1977	1413	0	6341	5800	2316	2197	1209	1490	2191	3414	166	0	3361	2877	4198	1270	0	1185	2078	1797	338	3348	2179	5706	1059	8067	4950	844	1123	491	653	3253	1902	11547	1971	2092	5216	1961	1537	0
812	1152	57.3	494.106	C17H19N8O8P	ION=[M+H]+	3387	1307	0	0	0	0	15557	2729	1585	0	0	614	1656	3670	0	0	0	0	950	79	0	0	582	0	0	1331	1479	2737	3334	5471	706	0	0	855	0	0	0	0	172	0	3328	0	699	1508
813	1153	58.57	478.075	C16H15N8O8P	ION=[M+H]+	1151	0	239	1012	537	156	6956	1134	0	548	267	640	1054	2198	0	0	2123	1060	1481	925	0	1279	885	803	0	2643	1312	3452	575	15401	2158	669	0	439	334	555	0	6939	1230	3036	2884	1049	0	125
814	1154	58.25	366.153	C14H27N2O7P	ION=[M+Na]+	573	0	0	0	0	214	891	477	258	0	905	154	0	402	149	242	0	378	377	219	0	0	0	92	0	0	82	0	0	0	151	0	104	0	0	0	0	0	0	0	192	0	0	240
815	1155	56.89	386.23	C20H34O7	ION=[M+H]+	2483	173	0	0	0	0	1496	2829	0	0	0	0	1276	1425	0	0	0	0	1258	0	0	0	404	0	0	0	0	101	0	0	512	0	528	0	0	0	238	0	0	0	325	0	1309	0
816	1156	58.89	232.11	C14H16O3	ION=[M+H]+	2408	398	0	72	136	61	1276	834	238	169	0	160	335	515	0	115	69	134	310	48	0	0	510	0	60	90	0	180	0	47	750	0	203	0	50	0	377	95	103	0	383	64	608	121
817	1157	58.15	302.043	C15H10O7	ION=[M+H]+	5351	1687	3304	2844	2758	734	10771	8345	2864	3980	1612	2300	3515	5829	151	676	4983	4015	6400	2191	315	2031	3274	2323	566	5499	3532	7634	1185	15958	6845	1603	1668	843	812	4388	2528	17208	3055	3375	7180	3279	1415	125
818	1158	58.48	556.156	C24H24N6O10	ION=[M+H]+	150	0	0	603	0	0	162	145	64	329	693	109	77	89	0	185	160	0	0	0	0	0	0	557	0	0	77	126	0	245	237	272	0	0	238	0	0	381	0	1295	372	0	0	0
819	1159	58.03	179.058	C9H9NO3	ION=[M+H]+	321	0	766	43	438	335	0	154	345	658	789	1346	365	749	953	676	687	313	549	165	540	912	2194	660	3930	525	257	151	1786	172	1497	5335	1237	2043	2185	2852	430	279	3844	1010	1634	200	154	3070
820	1160	60.71	440.241	C18H36N2O10	ION=[M+Na]+	292	0	533	1404	3106	4425	213	261	745	5138	3386	360	158	522	1196	1709	538	1447	161	0	293	1075	232	277	894	0	102	1019	804	0	182	0	110	201	1052	443	221	0	1073	0	1132	625	0	1170
821	1161	60.29	386.121	C17H22O10	ION=[M+Na]+	0	148	0	520	502	637	491	362	186	1095	0	301	303	225	127	1598	783	465	219	55	163	333	0	263	226	879	373	376	422	241	178	87	86	846	0	0	0	77	182	546	629	375	349	329
822	1162	61.88	520.195	C34H24N4O2	ION=[M+K]+	755	248	0	129	453	0	1069	665	756	0	295	248	412	475	0	910	0	744	1794	0	143	241	332	571	0	301	376	146	455	338	544	634	315	213	0	365	614	3982	0	1804	1590	277	525	315
823	1163	61.98	312.121	C12H20N6S2	ION=[M+K]+	3968	578	0	282	383	437	1314	1025	726	98	352	1134	541	1848	313	637	0	1907	1772	136	0	0	405	0	0	0	0	0	0	0	2054	0	360	0	166	242	0	0	0	0	439	0	874	692
824	1164	62.07	352.225	C20H32O5	ION=[M+H]+	1091	2035	0	602	327	601	129	240	105	710	508	550	79	256	223	63	67	216	254	122	0	443	148	0	303	0	0	81	293	0	110	0	0	0	0	0	0	249	330	0	250	322	1241	85
825	1165	61.96	340.131	C20H20O5	ION=[M+H]+	653	442	204	574	867	560	1111	702	803	888	771	386	481	458	517	1506	222	848	1183	181	0	167	518	627	144	409	272	428	441	0	368	600	292	173	266	353	0	3324	337	1697	1271	0	602	473
826	1166	59.6	232.073	C13H12O4	ION=[M+H]+	596	531	187	486	339	273	587	2127	689	583	360	437	641	450	0	809	302	671	421	415	264	402	218	436	0	635	403	277	280	336	0	132	241	271	0	346	215	306	242	848	573	315	496	415
827	1167	60.65	282.198	C20H26O	ION=[M+H]+	317	1315	554	1001	1636	1771	145	125	624	1863	1654	185	140	407	747	944	428	569	112	314	146	671	261	300	623	97	112	723	376	137	373	0	181	193	574	336	232	71	719	0	920	420	80	874
828	1168	60.66	368.199	C23H28O4	ION=[M+H]+	0	0	94	417	692	1318	0	0	269	1274	1140	0	0	0	396	431	254	445	0	117	0	455	102	0	498	0	0	347	214	0	0	0	0	0	266	0	0	0	401	0	276	221	0	640
829	1170	60.85	158.037	C10H6O2	ION=[M+H]+	912	941	0	0	0	0	883	988	256	0	0	322	625	449	0	0	0	348	530	0	0	0	251	0	0	0	0	0	0	0	358	0	166	0	0	0	102	0	0	0	265	0	536	92
830	1171	62.84	356.111	C16H20O9	ION=[M+K]+	481	228	0	1020	1427	611	609	380	650	1498	1128	338	0	394	149	2487	234	3450	0	1065	77	954	225	1505	189	720	269	496	845	1056	214	384	307	414	282	273	187	312	661	2662	1111	1138	123	320
831	1172	63.29	502.183	C26H30O10	ION=[M+H]+	883	0	0	0	874	177	1800	1202	770	538	415	431	568	432	138	1628	129	612	0	141	0	0	114	656	0	0	0	134	0	113	123	0	0	0	141	105	0	234	85	988	498	347	578	327
832	1173	61.85	214.099	C14H14O2	ION=[M+H]+	2375	615	0	0	82	0	1178	1034	213	61	0	164	578	1085	0	0	0	148	891	0	0	0	444	0	0	0	0	0	0	0	796	0	288	0	0	38	0	0	0	0	326	0	820	290
833	1174	64.18	516.127	C25H24O12	ION=[M+H]+	0	0	78	0	6097	2366	1738	1072	2275	6431	6044	10195	1006	1112	95	1079	3120	2021	204	0	0	94	325	14927	0	625	619	1503	0	21269	525	11395	1214	159	1054	4297	240	1397	1959	24771	8490	3453	0	0
834	1175	64.02	448.1	C21H20O11	ION=[M+H]+	860	36	0	0	0	0	640	3281	377	0	0	126	235	319	0	0	453	0	875	174	0	249	195	113	0	221	361	634	167	836	554	108	706	194	262	500	543	1280	0	0	663	291	0	80
835	1176	63.29	440.166	C17H24N6O8	ION=[M+H]+	307	0	0	0	122	0	502	362	375	210	465	138	92	287	0	0	285	703	214	235	0	108	237	609	0	365	291	347	242	584	0	528	340	225	100	147	189	346	52	1550	470	0	0	243
836	1177	63.34	162.032	C9H6O3	ION=[M+H]+	4397	2352	1980	3262	9988	6349	3788	4962	5954	10233	8521	12685	3180	2950	2024	9383	4767	6273	4781	4624	174	2915	727	20485	985	1306	912	3060	842	26057	2280	15152	2742	621	1796	8250	1775	2118	3577	32189	12135	6944	1948	6123
837	1178	64.13	498.116	C25H22O11	ION=[M+H]+	437	292	0	0	8408	2912	2342	1078	2831	8660	7013	12101	1299	1311	0	0	3786	2055	339	85	0	1301	0	18281	0	668	609	1610	0	28198	594	15083	1891	395	1382	6606	0	2025	2234	35340	11187	4185	418	0
838	1179	64.63	330.038	C16H10O8	ION=[M+H]+	243	0	225	337	399	221	416	0	294	0	312	159	220	198	316	475	0	444	241	154	148	208	0	620	61	281	82	185	226	285	124	64	0	475	714	202	71	0	436	0	448	152	226	1043
839	1180	61.93	470.083	C19H14N6O9	ION=[M+H]+	483	119	0	152	132	101	282	2088	212	0	79	0	0	178	0	59	310	273	599	150	0	0	176	0	125	179	306	343	100	360	476	0	539	97	188	483	212	868	172	0	404	189	133	0
840	1181	63.13	376.152	C20H24O7	ION=[M+H]+	969	350	212	352	619	675	623	819	409	1044	624	187	426	482	504	394	96	527	547	0	86	144	182	0	0	0	0	287	196	0	336	0	169	0	90	0	269	0	0	0	349	0	437	0
841	1182	64.27	286.046	C11H14N2O3S2	ION=[M+H]+	1554	0	0	308	0	0	855	4900	684	746	0	0	380	436	0	196	923	397	0	0	0	0	223	0	225	0	0	1017	0	0	1086	0	0	0	0	939	576	2283	409	0	1606	780	346	0
842	1183	62.54	478.111	C22H22O12	ION=[M+H]+	835	158	271	114	203	0	1273	610	111	297	63	170	398	407	231	155	0	474	417	0	0	149	466	0	0	712	520	157	271	135	622	0	252	0	0	0	344	0	0	0	361	86	488	456
843	1184	65.29	522.174	C25H30O12	ION=[M+K]+	1930	1887	0	0	0	0	1822	3958	504	0	0	208	1211	1592	0	627	0	449	1499	0	0	0	0	147	0	0	0	0	0	0	0	0	270	0	0	0	0	0	0	127	623	0	1403	244
844	1185	64.4	346.163	C12H29NO8P	ION=[M+Na]+	400	773	0	0	0	0	580	612	0	0	0	0	1399	0	0	0	0	300	116	0	0	0	358	0	0	0	0	0	0	0	0	0	0	0	0	0	243	0	0	0	0	0	387	535
845	1186	66.18	146.037	C9H6O2	ION=[M+H]+	680	400	130	495	516	573	1579	995	267	767	460	628	1061	1264	150	581	230	834	1589	310	43	712	334	0	315	241	58	0	87	209	97	0	88	0	262	353	141	1774	347	67	507	277	415	277
846	1187	65.05	454.345	C30H46O3	ION=[M+H]+	203	157	0	0	209	1470	137	274	434	985	587	0	109	0	246	357	1279	0	81	485	671	0	0	291	0	0	0	62	280	0	0	0	0	0	0	44	0	0	0	790	323	0	242	0
847	1188	64.83	388.135	C13H20N6O8	ION=[M+H]+	0	0	269	0	587	621	0	1507	715	355	1413	108	0	192	854	846	359	1401	163	836	142	352	0	161	338	186	102	0	0	56	85	94	56	134	563	0	0	650	639	347	525	117	100	732
848	1189	68.15	694.211	C27H35N8O12P	ION=[M+Na]+	3487	863	640	1682	3239	2529	2724	3398	1816	3524	1872	2397	1792	4623	540	3047	678	4572	3779	1816	0	2523	942	0	759	422	371	438	350	1223	0	0	44	0	489	1010	414	4820	897	0	1921	1220	2624	1978
849	1190	68.52	458.179	C18H22N10O5	ION=[M+Na]+	1638	1616	0	145	0	63	2724	1742	0	0	0	216	555	786	0	0	0	176	1168	0	0	0	284	752	106	742	0	0	0	275	513	0	0	0	0	0	1131	0	0	0	616	573	1096	356
850	1191	66.34	388.188	C18H24N6O4	ION=[M+Na]+	1146	4019	0	0	0	0	10635	5587	358	0	0	0	356	4025	0	0	0	451	326	198	0	0	285	0	0	0	0	0	0	42	304	0	529	151	0	0	418	2281	0	0	893	0	680	0
851	1192	66.89	394.197	C21H30O7	ION=[M+H]+	0	1440	0	0	0	0	2414	2003	0	64	54	0	230	1119	0	177	0	0	238	93	0	0	276	0	0	0	0	139	0	0	142	85	408	64	0	0	0	786	0	95	552	0	284	26
852	1193	65.66	404.16	C18H29O8P	ION=[M+H]+	4318	655	0	171	170	0	2576	4442	110	367	425	0	2395	2510	273	0	0	0	1430	0	0	324	641	0	0	0	0	0	0	0	750	0	820	0	197	0	409	0	0	0	726	0	2148	172
853	1194	68.14	284.178	C19H24O2	ION=[M+H]+	6973	380	28	0	65	78	4656	7701	82	107	58	60	4710	6172	0	218	0	149	3703	0	0	0	2110	0	0	0	0	0	0	0	2163	0	2380	0	0	0	1194	52	0	0	923	0	5173	79
854	1195	65.96	440.239	C19H32N6O6	ION=[M+H]+	229	0	0	0	108	89	365	0	0	0	0	111	96	171	124	0	107	342	388	148	0	0	0	366	152	0	0	0	475	178	0	188	0	265	0	0	0	972	0	582	512	0	179	0
855	1196	68.14	338.1	C16H18O8	ION=[M+H]+	13871	2139	994	5404	10481	9804	10175	10364	5239	15445	6099	7344	3882	12440	1345	12835	1925	16550	12008	5406	0	7378	2300	0	1590	1179	772	994	791	3348	95	0	132	117	1226	2084	765	16828	2424	0	6345	3281	7080	6012
856	1197	67.82	170.037	C11H6O2	ION=[M+H]+	4351	2243	0	0	154	102	5449	4190	1279	0	0	1672	2272	2888	0	142	0	1955	1898	54	0	0	1889	68	0	0	0	32	0	0	1997	0	1299	0	0	166	816	0	0	0	772	49	1896	559
857	1198	66.34	494.176	C20H26N6O9	ION=[M+H]+	224	850	0	0	122	104	6037	987	635	0	125	0	0	1952	0	163	241	272	250	47	0	0	433	104	0	211	0	0	149	0	2260	0	120	0	42	0	131	0	0	0	401	91	84	1010
858	1199	68.25	230.094	C14H14O3	ION=[M+H]+	2077	1348	92	113	0	113	2436	2725	655	158	0	724	1910	2133	0	125	182	818	1475	161	191	124	1045	233	66	142	203	145	137	132	1093	122	752	124	152	176	742	97	151	120	441	116	1269	364
859	1200	67.1	188.047	C11H8O3	ION=[M+H]+	7326	2675	143	115	80	0	7736	4691	1712	148	120	2479	3156	4411	123	0	0	2856	3273	38	119	0	2847	210	97	67	0	99	0	0	3084	0	1916	0	0	256	1682	0	0	118	1161	117	3038	1028
860	1201	66.72	210.162	C13H22O2	ION=[M+H]+	300	2307	113	0	0	0	2959	1940	79	0	73	0	164	1346	166	78	135	110	0	243	0	0	543	0	122	0	0	133	0	0	183	114	681	98	0	0	381	1763	0	0	714	0	401	69
861	1203	66.45	192.151	C13H20O	ION=[M+H]+	0	1268	220	203	346	299	1236	781	121	229	908	281	202	837	718	393	66	174	29	0	131	157	216	43	64	76	0	85	42	0	81	131	255	103	295	90	258	514	549	0	365	127	200	210
862	1204	65.74	202.063	C12H10O3	ION=[M+H]+	2201	854	0	0	0	0	1921	1346	508	134	0	1044	922	1644	0	0	0	1018	938	0	0	0	1041	0	0	62	0	0	0	0	995	0	651	0	0	103	356	32	0	53	331	0	1221	330
863	1205	66.38	510.151	C19H18N12O6	ION=[M+H]+	437	1130	0	0	0	0	6651	1167	671	0	0	57	0	2014	0	0	241	0	283	124	0	200	391	0	0	194	0	0	116	0	2264	0	0	57	0	0	115	0	0	52	399	0	0	909
864	1206	68.15	176.047	C10H8O3	ION=[M+H]+	15594	2874	1448	6750	12264	12615	12324	12850	7487	18372	8393	9268	5129	15438	1853	14571	2772	19636	15696	6662	204	9538	2585	0	2262	1241	1207	1453	793	4213	1090	149	692	189	1915	2224	1599	21894	3216	0	8099	4388	8869	7548
865	1207	68.68	1032.25		ION=[M+H]+	281	63	0	348	426	410	476	328	0	595	565	0	32	55	0	684	73	438	0	0	0	314	0	441	0	0	0	0	0	456	0	55	143	0	367	86	0	525	280	782	408	287	27	289
866	1208	69.5	258.089	C15H14O4	ION=[M+H]+	11395	3260	0	25	0	0	6389	12416	1912	193	0	1412	2554	5538	139	162	0	3568	2629	0	0	0	1117	0	0	0	0	178	77	0	2554	0	1816	0	0	43	913	0	0	0	1351	82	5559	968
867	1209	70.11	556.215	C21H33N8O8P	ION=[M+K]+	5287	1080	0	0	0	0	7636	4365	376	0	0	0	896	727	0	0	0	1410	918	0	0	0	440	0	0	0	0	0	0	0	1369	0	472	0	0	0	1267	0	0	0	665	0	1593	444
868	1211	69.57	216.079	C13H12O3	ION=[M+H]+	5008	1431	0	0	0	0	2800	5337	749	0	0	556	966	2517	0	0	0	1945	1308	0	0	0	594	0	0	0	0	0	0	0	1119	0	875	0	0	162	391	79	40	63	644	0	2222	513
869	1212	69.9	232.11	C14H16O3	ION=[M+H]+	1444	414	0	0	49	160	2303	1452	208	0	0	135	542	335	78	143	67	371	602	0	0	80	456	0	42	0	0	110	71	0	802	77	377	0	91	0	666	67	0	39	322	55	789	197
870	1213	69.97	462.116	C22H22O11	ION=[M+H]+	0	0	541	2609	5310	1125	58	224	796	7472	3317	472	0	153	3420	2784	577	351	159	1625	0	2297	0	0	369	318	99	0	642	277	0	38	23	122	2020	159	0	0	3641	501	1345	1078	102	698
871	1214	69.87	214.099	C14H14O2	ION=[M+H]+	2016	834	0	0	0	0	3156	1649	217	90	0	138	658	574	0	0	0	547	597	0	0	79	309	0	0	0	0	0	0	0	1063	0	488	0	0	131	962	0	0	0	329	0	907	216
872	1215	72.84	516.127	C25H24O12	ION=[M+H]+	25970	19998	890	30583	36684	29666	36125	28915	23262	40939	36529	16738	14954	29864	1110	43594	5015	32518	8444	4946	36	30370	10260	9839	1549	650	996	8704	1469	28698	26047	8724	15291	1032	26584	11946	18072	40648	26815	16288	26611	26076	15961	25632
873	1216	72.35	550.205	C27H34O12	ION=[M+Na]+	63	0	0	312	605	319	171	326	242	1257	2309	407	131	175	0	1183	64	268	0	150	0	206	0	181	112	0	0	75	0	412	0	172	406	0	1413	0	32	133	1102	393	656	528	240	322
874	1217	73.04	498.116	C25H22O11	ION=[M+H]+	106421	83329	2308	47549	83309	77178	156047	114480	68140	102349	64661	42449	57113	112066	2602	140158	14073	101131	31755	8219	0	43230	32637	35192	5124	2538	3703	20638	5469	91623	107248	23375	54466	3523	66421	29095	68489	154963	60728	54226	91949	59308	64848	79220
875	1218	71.66	336.085	C16H16O8	ION=[M+H]+	2754	1972	117	3891	3998	3020	3182	2458	3116	4937	4199	1833	1740	2932	327	4485	599	3119	1035	581	0	3466	988	1420	75	0	145	1061	162	2714	2186	1226	1289	114	3485	1260	1559	3896	3080	2580	2663	2982	1355	2615
876	1219	72.81	284.178	C19H24O2	ION=[M+H]+	7568	432	0	71	0	46	4740	7674	94	107	168	0	5392	6175	0	232	0	108	3474	50	0	0	2029	0	0	0	0	47	0	0	2609	0	2119	0	0	0	976	0	0	0	1212	0	4305	99
877	1220	71.61	218.058	C12H10O4	ION=[M+H]+	3531	604	0	0	0	0	2123	3222	540	92	72	558	627	1392	0	102	37	1228	744	0	58	0	623	0	0	0	0	0	0	0	1180	53	984	0	0	83	0	0	0	0	396	0	1906	0
878	1221	71.15	206.058	C11H10O4	ION=[M+H]+	1362	777	0	0	22	58	1756	1284	501	97	99	888	781	970	97	206	53	992	764	0	0	88	713	0	0	0	0	53	0	0	785	0	455	0	0	34	336	63	0	100	320	32	744	280
879	1222	70.91	414.225	C21H34O8	ION=[M+H]+	307	0	233	674	698	631	284	355	1086	775	821	729	350	323	457	1323	152	1335	201	108	105	66	0	0	0	0	0	221	108	0	62	0	0	0	61	144	0	0	0	0	548	111	225	372
880	1224	72.64	162.032	C9H6O3	ION=[M+H]+	28838	22932	1393	33811	38866	32606	36163	28141	28875	43650	37373	18111	18164	29603	1775	42876	7460	33987	11720	6980	68	32321	12490	13296	2408	1170	2080	13224	2296	29795	25336	13426	18874	1906	30326	13736	20561	42219	29541	25806	30365	30257	17537	27603
881	1225	73.08	354.095	C16H18O9	ION=[M+H]+	1353	1058	0	1850	1798	1607	1963	1471	1538	2989	1970	932	787	1337	0	2015	371	1792	577	277	0	1574	494	665	125	0	0	525	0	1524	1148	525	715	142	1482	716	780	2025	1484	1689	2921	1537	891	1405
882	1226	73.72	286.043	C11H14N2O3S2	ION=[M+H]+	0	2134	133	1222	0	0	0	1966	0	0	0	1153	1563	984	175	0	619	0	1252	462	0	1185	0	1401	326	170	175	944	210	1853	0	1141	0	315	0	0	1817	0	0	0	0	0	0	0
883	1227	74.1	324.085	C15H16O8	ION=[M+H]+	721	430	0	926	1816	1589	614	963	926	4703	2411	797	1361	534	231	2107	513	1322	463	497	0	499	0	837	222	133	122	871	153	862	571	1019	867	0	1498	300	349	328	1364	4599	1395	1037	464	1354
884	1228	76.71	394.163	C20H26O8	ION=[M+H]+	107	0	667	985	2086	1811	0	131	261	2922	1847	200	0	0	1504	772	313	276	102	302	267	309	0	0	162	0	40	1100	521	46	0	0	0	0	383	0	0	0	190	0	575	233	88	124
885	1229	77.35	408.082	C14H20N2O10S	ION=[M+H]+	0	0	0	514	671	240	118	0	0	1670	190	0	0	0	115	0	0	176	0	485	121	158	0	315	0	536	391	459	293	1010	0	0	114	319	116	0	0	10499	0	926	1346	797	0	0
886	1230	80.11	348.142	C11H20N6O7	ION=[M+K]+	505	213	0	208	244	928	1573	663	284	410	240	1056	498	1140	104	366	386	404	641	0	200	271	570	484	0	475	392	923	1064	1403	195	0	916	656	742	437	1490	3285	703	258	1375	277	2955	192
887	1231	79.05	462.116	C17H19N8O6P	ION=[M+Na]+	0	205	0	285	763	564	468	851	726	998	445	639	503	439	0	1807	0	1728	339	0	0	452	0	715	0	0	0	162	113	0	646	82	326	0	0	0	285	0	372	1632	728	231	443	831
888	1232	79.7	478.113	C22H22O12	ION=[M+H]+	1615	533	0	0	0	0	1546	0	0	153	0	45	0	919	0	0	0	0	1058	101	0	0	575	0	0	0	0	0	111	0	423	0	0	0	0	0	278	0	0	0	0	0	1188	0
889	1233	79.96	440.168	C21H28O10	ION=[M+K]+	0	0	50	667	219	271	0	0	0	665	463	0	1190	0	0	0	125	753	0	0	0	0	0	76	0	0	0	0	0	0	0	84	0	0	179	179	0	0	348	140	0	279	0	1079
890	1234	79.7	564.161	C30H28O11	ION=[M+H]+	837	171	0	225	0	517	668	405	152	1426	0	43	207	279	0	571	0	90	199	33	0	131	163	0	0	0	0	0	0	0	540	0	121	0	0	93	391	0	0	0	265	0	309	87
891	1235	80.88	410.194	C21H30O8	ION=[M+H]+	0	0	606	1209	1496	1648	0	0	0	1567	1438	530	0	0	996	1911	1024	355	0	1347	200	48	0	0	431	0	0	2411	361	0	0	0	0	0	51	0	0	0	1002	58	830	941	0	33
892	1236	82.36	530.143	C26H26O12	ION=[M+H]+	0	27	0	0	217	0	0	0	209	279	135	426	0	0	0	0	321	73	0	0	0	0	0	1173	0	99	55	0	0	434	0	1037	0	0	0	100	0	0	0	3620	499	113	0	0
893	1237	84.59	502.241	C19H35N8O6P	ION=[M+Na]+	54	0	206	347	231	0	0	195	388	1134	624	86	55	0	338	0	488	946	37	768	0	0	0	136	0	0	136	233	0	0	0	194	0	0	0	0	0	0	53	1083	450	689	0	0
894	1238	83.72	232.11	C14H16O3	ION=[M+H]+	1538	302	0	97	79	86	1296	665	357	96	92	399	751	1482	113	149	71	258	545	48	0	0	3432	0	0	0	0	142	0	41	2566	0	685	75	0	171	1190	0	0	0	474	0	443	578
895	1239	83.3	454.345	C30H46O3	ION=[M+H]+	65	130	0	0	260	935	158	228	456	1510	1195	121	154	129	263	831	725	214	115	343	432	192	0	48	0	0	0	0	275	0	118	93	0	0	69	0	0	0	48	188	257	52	294	0
896	1240	83.89	508.156	C20H24N6O10	ION=[M+H]+	0	0	0	0	36	0	0	0	0	0	0	0	0	0	0	0	0	0	0	0	0	0	0	0	0	1420	539	417	531	460	0	0	0	748	0	0	0	0	0	0	553	53	0	0
897	1241	84.05	214.099	C14H14O2	ION=[M+H]+	1872	502	0	0	0	0	1226	1274	349	0	77	363	772	1195	35	174	44	384	693	0	0	45	2570	0	0	0	91	0	0	0	2443	0	700	0	0	186	804	0	0	0	418	0	678	418
898	1242	84.4	512.132	C26H24O11	ION=[M+H]+	34	0	0	0	178	320	51	0	250	331	0	374	0	27	0	0	217	178	0	0	0	0	0	1268	0	0	0	122	0	306	0	711	0	0	0	159	60	0	0	3908	671	147	0	58
899	1243	85.04	314.043	C9H18N2O4S3	ION=[M+H]+	193	0	522	638	876	368	0	120	73	490	525	379	0	0	833	709	80	121	146	287	334	594	0	1008	800	1331	902	237	570	1146	0	519	0	750	794	98	0	0	637	977	565	676	0	288
900	1244	85.81	176.047	C10H8O3	ION=[M+H]+	12798	2926	999	406	813	934	5437	8418	1880	824	554	2067	7861	10989	1199	1175	448	2693	16689	941	114	0	5484	1957	246	303	217	0	431	632	5450	1260	3351	182	305	859	1463	0	172	5892	3189	493	4490	3539
901	1245	92.38	510.171	C21H22N10O6	ION=[M+H]+	597	329	0	0	0	0	1536	788	243	0	0	34	226	924	0	0	0	227	276	0	0	0	243	0	0	0	0	139	140	0	352	0	287	62	0	63	288	0	0	0	273	0	492	541
902	1246	90.67	332.053	C16H12O8	ION=[M+H]+	449	553	231	492	652	71	878	370	1067	413	837	613	249	656	381	893	0	723	384	527	190	248	209	0	0	394	223	171	565	277	178	179	0	283	431	186	0	0	563	240	335	216	511	715
903	1247	92.23	458.215	C15H22N16O2	ION=[M+H]+	947	3222	0	0	103	0	7583	5043	172	0	0	0	212	1405	0	0	0	189	72	109	0	0	383	0	0	0	0	427	57	0	321	118	864	0	0	0	811	0	0	0	587	91	851	0
904	1248	92.74	440.205	C22H32O9	ION=[M+H]+	0	0	294	442	594	785	124	107	98	1211	895	0	0	0	737	361	0	199	0	0	129	325	0	0	0	0	0	0	331	0	0	0	0	0	309	0	0	0	0	0	2232	0	0	0
905	1249	92.05	210.162	C13H22O2	ION=[M+H]+	838	3062	0	249	0	0	7538	4420	177	0	0	0	232	1493	0	0	0	441	179	146	0	0	374	77	0	0	0	295	0	0	343	272	569	119	0	70	672	0	0	158	610	38	951	75
906	1250	91.74	440.241	C23H36O8	ION=[M+H]+	0	0	647	781	926	962	0	0	949	888	949	486	0	0	1361	679	0	890	0	0	98	334	0	0	0	0	0	882	180	0	0	0	0	0	242	0	0	0	320	76	301	0	0	751
907	1251	92.94	480.197	C24H32O10	ION=[M+H]+	354	1300	0	0	0	0	2554	1874	100	0	0	0	102	786	51	0	0	53	0	0	0	0	178	0	0	0	0	0	0	0	0	80	360	50	0	0	329	57	38	29	185	0	504	0
908	1252	92.29	302.224	C20H30O2	ION=[M+H]+	1078	497	0	0	0	194	652	433	242	0	0	471	1079	1334	0	0	0	380	2032	232	215	200	948	156	141	198	219	0	0	0	2373	0	808	0	0	209	0	121	195	0	345	245	1562	0
909	1253	92.5	526.145	C19H30N2O13S	ION=[M+H]+	923	412	0	0	0	0	2011	902	335	0	0	0	0	949	0	0	0	241	0	0	0	0	333	0	0	0	0	128	154	143	442	0	239	73	0	81	274	0	0	43	588	0	540	658
910	1254	94.36	246.089	C14H14O4	ION=[M+H]+	8988	4195	61	0	89	0	7850	7452	2028	157	129	2517	6044	5103	68	0	0	3151	3818	0	0	0	1606	0	0	57	0	0	0	0	2493	0	1513	0	0	0	1009	0	0	70	1223	68	3503	1335
911	1255	95.65	578.27	C30H42O11	ION=[M+H]+	8902	198	0	0	0	76	5028	4123	1502	0	216	0	1699	3661	0	1778	0	4220	4094	0	0	0	4029	0	0	0	0	0	0	0	1692	0	1187	36	249	426	1566	0	194	0	988	0	2553	1246
912	1256	95.59	594.244	C25H42N2O12S	ION=[M+H]+	17621	188	0	0	0	0	8181	5990	2515	0	370	0	2942	6403	0	2694	0	7206	5668	0	0	0	5015	0	0	0	0	0	0	0	2814	0	1382	135	312	656	2191	0	255	0	1647	0	3681	1849
913	1257	94.96	230.094	C14H14O3	ION=[M+H]+	2477	873	141	57	60	120	2825	1396	902	158	171	830	1134	1660	161	327	110	1329	818	205	142	0	4288	179	227	113	144	213	117	75	3753	87	2517	109	126	567	2069	163	191	132	833	170	925	997
914	1258	95.6	316.204	C20H28O3	ION=[M+H]+	5137	698	0	0	96	138	2655	2109	1099	105	174	104	911	1918	78	1062	264	1904	2297	0	0	81	1966	0	0	231	0	100	0	0	1244	137	556	147	167	361	809	0	81	0	554	0	1270	830
915	1259	99.25	264.1	C14H16O5	ION=[M+Na]+	4400	2004	57	87	0	143	4332	3998	1291	194	0	1425	2764	2986	128	219	0	1396	2242	102	0	0	1174	96	0	0	0	71	29	0	1675	0	1294	0	0	185	881	0	0	172	899	122	1716	734
916	1260	98.24	350.209	C21H34S2	ION=[M+K]+	2862	9783	1292	2003	3725	2415	1332	824	2115	5234	1816	1827	0	539	828	2592	326	1572	2526	195	287	1057	138	0	1164	0	0	549	1209	0	2114	0	915	0	3737	1387	206	0	1408	0	1614	305	1715	1389
917	1261	99.7	390.131	C20H22O8	ION=[M+K]+	2528	969	0	0	109	43	1115	4091	226	113	0	196	1507	1664	160	150	0	469	832	0	0	0	210	0	0	0	0	131	39	0	157	0	459	0	0	0	197	0	0	108	352	0	477	103
918	1263	98.11	374.173	C21H26O6	ION=[M+H]+	0	0	210	854	1234	844	0	0	143	1758	1285	179	0	0	817	722	0	271	0	0	0	163	0	0	0	0	0	128	142	0	0	0	0	0	222	0	0	0	0	0	2950	69	0	137
919	1264	99.05	146.037	C9H6O2	ION=[M+H]+	976	751	119	105	166	234	730	1824	285	265	216	334	994	933	207	284	116	409	782	94	0	142	445	97	0	184	115	235	76	127	283	57	499	46	97	121	253	76	132	201	406	211	414	248
920	1265	99.71	246.089	C14H14O4	ION=[M+H]+	56244	26330	246	275	449	507	53268	44534	14787	443	574	16531	39647	36309	455	828	164	21069	27285	196	172	0	14592	169	0	0	0	304	117	0	17674	109	11898	0	0	868	7803	0	142	315	9421	258	22552	8441
921	1266	98.32	296.178	C20H24O2	ION=[M+H]+	1475	5584	376	1089	2070	1162	778	560	1116	3130	942	890	343	621	345	1231	65	964	1464	149	130	451	198	0	430	0	0	420	420	0	918	50	443	35	1758	591	179	0	456	0	934	110	932	841
922	1267	99.58	210.068	C14H10O2	ION=[M+H]+	2363	1379	0	0	0	0	2270	2364	720	0	0	1002	2025	1707	0	0	0	1173	1404	0	0	0	650	0	0	0	0	0	0	0	1086	0	685	0	0	0	404	0	0	0	540	0	1200	404
923	1268	100.39	416.124	C18H25O9P	ION=[M+H]+	1043	0	113	185	0	307	1551	1751	623	259	251	381	952	628	0	500	96	1029	557	136	0	62	193	0	94	0	0	0	0	0	272	0	260	0	0	166	259	0	253	0	407	35	578	238
924	1269	101.16	378.168	C20H26O7	ION=[M+H]+	1003	166	232	0	691	865	1680	1892	1026	652	0	742	1270	987	491	779	0	1843	691	0	181	72	189	126	101	49	0	0	300	0	431	0	548	0	143	191	315	0	510	0	685	0	796	489
925	1270	102.36	530.142	C26H26O12	ION=[M+H]+	1306	494	87	2224	3079	2137	817	1038	1336	2819	1472	1014	733	1134	412	2599	540	1467	362	700	0	833	300	1171	0	0	121	739	286	421	588	764	434	0	588	426	207	765	632	3894	1607	1068	590	2100
926	1271	102.3	176.047	C10H8O3	ION=[M+H]+	2113	1342	0	2717	3243	2766	1083	1819	2132	4174	1960	1344	1438	1733	788	3614	759	2387	666	786	97	1096	531	1205	212	314	225	1196	456	939	988	1479	814	279	970	692	0	1074	806	5144	2515	1511	1045	2887
927	1272	102.88	512.132	C26H24O11	ION=[M+H]+	2295	1050	108	2119	2803	2515	1593	1478	2014	3412	2027	1204	1784	1914	624	4488	755	1910	582	885	0	1105	363	1584	261	240	243	827	451	777	1308	1552	712	299	958	499	421	1284	748	5047	2783	1320	1093	3431
928	1273	106.3	338.246	C20H34O4	ION=[M+Na]+	3632	25131	0	131	0	76	2546	1336	0	163	50	244	1513	12874	0	0	0	168	2927	0	0	0	10037	0	0	0	0	0	93	0	2834	0	2049	0	0	0	1806	0	0	0	6697	0	2028	299
929	1274	106.66	196.11	C11H16O3	ION=[M+H]+	497	513	137	602	1259	1213	864	1261	924	1508	320	593	637	857	396	1483	1482	913	1190	1053	0	124	250	189	328	355	464	516	454	99	460	113	117	611	200	118	117	68	175	145	965	1177	811	1136
930	1275	106.55	390.168	C21H26O7	ION=[M+H]+	0	0	0	256	251	329	0	0	0	619	395	0	0	0	323	192	0	0	0	0	0	291	0	0	0	0	0	0	143	0	0	0	0	0	156	0	0	0	0	0	874	34	0	52
931	1276	104.59	330.183	C20H26O4	ION=[M+H]+	492	279	222	1878	352	724	327	695	0	369	452	686	354	525	336	354	0	479	160	328	282	0	195	0	935	0	0	595	163	0	69	0	149	0	589	0	139	0	409	0	588	356	243	76
932	1277	106.47	440.205	C22H32O9	ION=[M+H]+	0	0	279	391	541	730	0	0	0	1149	651	0	0	0	830	316	0	274	0	0	61	364	0	0	0	0	0	97	316	0	0	0	0	0	327	0	0	0	0	0	1943	0	0	109
933	1278	105.34	290.225	C19H30O2	ION=[M+H]+	336	6354	0	29	33	0	279	0	0	118	0	0	148	2597	0	0	0	81	581	0	0	0	1799	0	0	0	0	0	0	0	340	0	435	0	43	0	339	0	0	0	1274	0	229	104
934	1279	106.4	166.063	C9H10O3	ION=[M+H]+	323	166	170	392	397	383	151	176	418	370	258	512	177	197	260	793	203	258	177	324	94	351	253	306	360	0	0	134	291	311	439	247	275	84	339	73	197	0	315	505	431	108	162	426
935	1281	105.95	302.225	C20H30O2	ION=[M+H]+	4152	52839	166	318	311	203	2733	1138	296	314	0	436	1454	21178	276	276	239	0	3465	0	219	228	17676	209	205	0	204	0	180	0	2963	198	2729	0	0	412	2312	0	0	200	9351	199	1525	580
936	1282	108.18	376.152	C20H24O7	ION=[M+H]+	210	0	3777	4703	9484	7395	558	0	962	17456	10322	662	0	0	10042	3544	73	1533	0	43	1253	2687	0	0	0	0	0	3275	2640	0	85	0	0	0	3530	0	0	0	0	0	11784	0	0	645
937	1283	108.37	230.094	C14H14O3	ION=[M+H]+	391	211	447	556	903	1315	0	446	295	1809	1238	0	0	521	922	414	43	678	0	194	177	384	0	116	165	74	109	410	336	123	0	109	0	159	593	126	528	138	145	103	1167	0	194	0
938	1284	108.11	228.134	C8H16N6O2	ION=[M+H]+	0	0	284	467	352	322	119	713	1115	493	656	0	166	0	181	911	128	145	0	103	56	83	227	110	83	123	104	69	103	134	61	179	0	153	84	96	96	62	80	169	281	401	220	568
939	1285	108.36	310.12	C19H18O4	ION=[M+H]+	39	92	417	552	1225	997	124	0	121	1680	1154	160	0	89	958	427	0	279	96	44	205	269	0	0	0	0	0	418	322	0	0	0	50	0	376	0	0	0	0	85	1357	67	49	142
940	1288	108.66	212.156	C16H20	ION=[M+H]+	1131	2664	0	75	0	107	890	94	0	146	115	54	965	1549	132	0	0	69	1225	0	0	41	972	0	0	0	0	0	0	0	1105	0	223	0	0	0	231	0	0	0	411	0	1118	101
941	1289	110.95	340.261	C20H36O4	ION=[M+K]+	0	0	4280	4393	3028	3818	0	0	1590	5840	6448	1023	0	0	6410	3100	142	1744	210	185	496	1333	78	491	1511	57	0	3302	2374	104	53	218	0	253	2355	676	0	0	1921	0	2170	196	0	4146
942	1290	110.07	332.053	C16H12O8	ION=[M+H]+	16002	169	2627	14228	12154	7401	5931	326	6811	6186	9794	4561	246	4407	10776	22247	0	11637	9693	5449	683	1414	240	15258	911	2926	582	436	2518	3459	5711	682	52	10509	5799	1836	0	0	2972	642	5313	2465	4504	52179
943	1291	111.04	304.24	C20H32O2	ION=[M+H]+	0	0	4290	6085	3871	4584	250	0	1296	6840	8925	1123	95	0	10168	3602	298	2361	212	290	515	1805	0	497	1422	231	220	3520	1608	250	156	587	159	296	2764	683	141	122	1825	306	2330	0	129	5823
944	1292	110.95	286.23	C20H30O	ION=[M+H]+	0	110	1712	2401	1752	2138	0	0	600	2638	3386	564	158	0	4244	1606	118	825	0	116	312	564	0	296	575	101	118	1374	814	52	0	320	104	149	1109	236	0	0	941	0	1210	116	0	2346
945	1293	110.01	476.132	C19H20N6O9	ION=[M+H]+	0	0	1176	0	689	1058	0	0	0	100	1727	293	0	0	0	388	1390	0	0	871	121	0	0	0	1080	731	466	0	0	517	0	0	0	394	0	78	0	0	0	0	472	1708	0	0
946	1294	113.23	352.225	C20H32O5	ION=[M+H]+	361565	3460	493	1003	235	485	176283	136453	2391	514	506	3159	181685	285927	291	1163	48	3509	247625	0	90	132	271576	0	153	0	0	150	146	0	265884	0	148133	0	337	1136	92543	0	301	0	53064	532	194898	2518
947	1296	113.1	240.19	C14H27NP	ION=[M+H]+	15810	0	0	0	0	0	10329	9136	0	0	0	0	10461	15685	0	0	0	0	13144	0	0	0	14123	0	0	0	0	0	0	0	13381	0	8854	0	0	0	6077	0	0	0	3914	0	10159	0
948	1303	113.66	442.148	C20H26O11	ION=[M+Na]+	947	212	0	115	142	126	385	388	194	253	93	226	957	615	0	170	0	997	513	120	0	0	339	76	0	115	105	63	0	154	1508	0	737	52	0	132	1387	149	0	0	484	99	504	304
949	1304	112.17	174.142	C10H22S	ION=[M+Na]+	1629	832	0	0	0	0	1129	1185	88	0	0	0	1063	1423	0	0	0	0	1235	0	0	0	1366	0	0	0	0	0	0	0	1257	0	950	0	0	0	799	0	0	0	520	0	917	0
950	1306	112	394.163	C20H26O8	ION=[M+K]+	947	603	0	0	101	0	1082	867	541	0	0	875	359	720	0	207	0	542	859	0	0	0	1598	155	0	0	0	0	0	0	2447	0	966	0	52	565	1543	0	56	0	691	106	635	1458
951	1307	113.2	726.432	C42H62O10	ION=[M+H]+	41855	0	0	0	0	0	33303	29665	0	0	0	0	33740	41058	0	0	0	0	40685	0	0	0	42651	0	0	0	0	0	0	0	39937	0	31768	0	0	0	24130	0	0	0	11609	0	36227	0
952	1309	113.3	204.115	C13H16O2	ION=[M+H]+	4078	158	0	54	94	0	2377	2241	152	89	106	187	2974	3504	0	79	104	221	3247	0	0	0	3306	0	0	0	0	65	0	0	3141	82	1924	0	0	130	1603	193	0	109	1189	63	2528	180
953	1311	113.34	274.193	C18H26O2	ION=[M+H]+	8379	1062	61	62	84	118	5707	4230	108	100	60	272	5261	7370	107	173	37	322	5844	88	0	0	6802	35	0	0	0	68	0	0	6631	0	4493	91	71	133	2980	0	71	0	2114	0	5641	179
954	1315	113.39	316.204	C20H28O3	ION=[M+H]+	75843	1852	274	541	237	367	45554	39443	937	353	366	1800	49572	65743	304	534	0	1836	57707	173	0	0	61536	0	232	0	87	214	139	0	60692	0	40385	114	217	481	26817	0	0	0	18289	337	49470	1173
955	1316	112.55	127.061	C4H7N4O	ION=[M+H]+	3667	0	0	0	0	0	1900	1966	0	0	0	0	2121	3298	0	0	0	0	2713	0	0	0	2804	0	0	0	0	0	0	0	2591	0	2058	0	0	0	1111	0	0	0	0	0	2346	0
956	1317	113.24	188.084	C12H12O2	ION=[M+H]+	1334	61	0	39	0	37	891	726	94	148	73	70	1002	1475	0	0	0	240	1479	0	51	39	1076	49	0	91	0	0	0	0	925	40	974	0	39	0	655	140	0	0	448	0	848	193
957	1324	113.2	286.193	C19H26O2	ION=[M+H]+	152437	3124	269	861	332	471	94670	77430	1871	496	374	2561	96866	135506	242	1126	110	3059	119922	0	74	177	129032	45	0	0	0	148	0	0	128449	0	85129	0	413	754	55819	0	204	0	34188	403	100127	2366
958	1326	113.24	268.183	C19H24O	ION=[M+H]+	27549	680	173	256	159	124	17249	13812	301	150	226	697	16049	24381	0	235	0	724	21596	0	0	60	22959	0	68	0	0	0	0	0	21196	0	15142	0	0	249	9466	0	0	0	5802	130	17501	415
959	1334	113.34	390.173		ION=[M+H+H]2+	5764	630	0	280	0	0	4115	0	432	0	77	401	4792	0	0	206	0	531	4874	0	0	0	5220	0	0	0	0	139	61	0	4900	0	4894	0	0	149	4700	0	0	0	3278	153	4583	362
960	1337	113.11	270.198	C19H26O	ION=[M+H]+	18537	1442	120	0	0	121	12070	10435	339	79	0	537	12543	18140	47	232	52	639	15524	0	0	0	16047	0	0	0	0	38	74	0	15792	0	9981	71	78	199	7367	0	47	0	4431	45	12915	386
961	1342	116.77	286.048	C15H10O6	ION=[M+H]+	0	0	627	1815	4269	1946	120	0	492	3660	3302	1231	0	0	1712	1705	954	533	0	9030	734	705	0	198	2269	207	125	252	173	345	0	0	0	433	2281	293	0	108	1585	192	978	1386	0	1005
962	1343	118.33	354.24	C14H35N4O4P	ION=[M+H]+	942	0	1234	2858	688	757	811	1984	4801	1343	2597	5044	304	2204	1125	11051	103	6815	11364	56	174	877	1125	219	307	90	119	745	402	49	827	0	446	76	1011	617	383	0	1486	0	1276	114	1766	15099
963	1344	118.2	336.23	C20H32O4	ION=[M+H]+	0	0	576	1041	334	324	0	522	1844	501	1168	2005	292	0	578	3880	106	2784	3733	50	0	321	0	128	337	0	0	334	165	110	0	131	121	93	410	343	208	0	372	0	510	56	564	5575
964	1345	119.11	206.058	C11H10O4	ION=[M+H]+	3345	1641	0	0	0	43	3462	3857	923	0	0	1199	2079	1863	0	124	0	1852	2055	0	0	0	142	34	46	0	0	0	0	0	313	0	226	0	0	0	173	0	55	0	591	0	1334	422
965	1346	118.1	300.208	C20H28O2	ION=[M+H]+	0	337	450	763	453	411	360	851	1254	516	936	1429	0	811	589	3225	0	1915	2552	0	0	373	0	0	0	0	378	518	358	0	0	0	1656	0	563	0	0	0	490	0	544	331	0	3516
966	1347	118.73	382.199	C20H30O7	ION=[M+H]+	645	0	699	2438	1961	2065	496	698	2161	2565	1720	2106	332	424	922	2796	326	2779	566	254	324	332	170	370	308	126	0	1337	459	0	231	0	296	0	315	389	184	0	379	0	761	251	372	870
967	1348	121.64	324.194	C22H28S	ION=[M+H]+	1678	141	0	114	0	209	1021	2376	187	142	192	238	2099	1606	0	242	0	268	1012	0	0	0	1025	0	57	0	0	156	0	0	1304	46	1517	0	0	0	1066	0	56	0	331	0	1224	0
968	1349	122.85	378.167	C20H26O7	ION=[M+H]+	263	0	739	1557	2088	2559	188	76	214	2084	1698	571	149	0	1348	2357	1157	390	95	1457	565	352	0	291	766	0	0	4532	942	0	0	0	0	0	277	0	0	0	1899	0	979	1240	0	0
969	1350	122.77	360.157	C20H24O6	ION=[M+H]+	0	99	620	551	916	850	147	0	145	1091	812	317	179	0	530	788	411	438	0	504	108	182	0	290	195	0	0	1398	449	0	0	116	0	0	169	0	0	0	552	0	936	439	0	1185
970	1351	123.37	412.137	C19H24O10	ION=[M+Na]+	765	333	0	1734	189	2225	5879	912	1224	5013	0	499	251	1654	0	229	0	8623	249	995	0	124	1337	469	243	946	611	963	1567	925	1375	0	866	503	0	304	594	1865	0	0	1758	665	0	1670
971	1352	125.32	342.146	C20H22O5	ION=[M+H]+	0	62	415	522	883	1203	161	71	161	1409	781	275	158	0	1051	510	0	225	88	247	123	84	0	208	61	0	0	774	369	0	67	0	0	0	124	63	0	0	204	0	564	0	0	395
972	1353	129.65	366.204	C20H30O6	ION=[M+H]+	5950	355	0	0	170	127	3403	5423	146	99	0	70	3364	3633	0	159	0	145	1969	0	0	0	1147	69	88	0	0	0	149	0	1499	0	1104	0	0	57	652	0	0	0	768	0	3714	97
973	1354	128.09	376.163	C19H24N2O6	ION=[M+H]+	1755	0	0	0	0	0	0	1169	0	0	0	0	0	463	0	0	0	0	0	0	0	0	0	0	0	0	0	0	0	0	0	0	0	0	0	0	0	0	0	0	0	0	695	0
974	1355	128.01	338.209	C19H30O5	ION=[M+H]+	2050	0	0	0	0	0	945	1084	0	0	0	42	599	744	0	0	0	0	520	0	0	0	144	0	0	0	0	0	0	0	0	0	279	0	0	0	0	0	0	0	219	0	889	0
975	1356	128.39	382.199	C20H30O7	ION=[M+H]+	855	0	638	2013	2077	2152	524	842	2281	2428	1858	2122	321	583	956	3260	0	2967	0	240	403	569	221	273	200	191	41	1282	403	0	189	0	243	0	321	556	168	0	486	0	818	309	456	1289
976	1357	131.09	426.262	C23H38O7	ION=[M+K]+	0	0	12013	10003	9326	13035	0	0	5154	15343	22234	3484	0	0	21079	8303	355	6195	0	263	824	2242	0	778	1317	184	0	4559	2741	0	0	0	0	146	3207	413	0	0	3779	0	4349	245	0	13756
977	1358	131.11	408.251	C23H36O6	ION=[M+H]+	0	0	6873	6266	6419	9269	0	0	2789	11218	15306	2209	0	0	14635	5894	0	3683	0	268	489	1160	0	451	855	164	0	3089	1087	0	0	38	0	98	1908	162	0	0	1975	0	2698	0	0	9487
978	1359	130.21	286.048	C15H10O6	ION=[M+H]+	1902	0	6257	14071	24289	9281	149	56	358	13110	8333	1133	0	0	6520	7952	7950	716	529	31593	1128	766	0	9449	17608	8084	974	639	314	6495	208	5810	53	2084	7530	292	0	1113	6331	12784	5284	10731	193	4419
979	1360	131.55	498.116	C21H18N6O9	ION=[M+H]+	265	96	0	140	508	316	160	0	281	244	424	568	62	342	0	126	454	125	139	0	0	63	209	448	0	0	0	0	0	319	106	548	103	0	70	380	0	382	103	1544	512	62	122	65
980	1361	131.09	286.23	C20H30O	ION=[M+H]+	110	121	10539	11738	10541	14479	64	128	4939	17923	23512	3249	127	153	23499	8907	307	5681	105	350	739	2047	93	654	1171	198	74	4047	2114	165	80	0	81	155	2733	305	78	0	3376	112	4798	279	171	15062
981	1362	129.72	404.16	C17H28N2O7S	ION=[M+H]+	5358	482	63	0	0	0	2822	4133	0	0	0	0	2757	2942	0	0	0	145	1711	0	70	0	1124	0	0	0	0	0	0	0	1347	0	996	0	95	0	715	0	0	0	652	0	3063	0
982	1363	131.04	874.505		ION=[M+H]+	0	0	0	123	0	283	0	0	0	566	904	0	0	0	762	169	0	98	0	0	0	0	0	0	0	0	0	92	0	0	0	0	0	0	0	0	0	0	0	0	0	0	0	449
983	1364	131.1	268.219	C20H28	ION=[M+H]+	0	0	7839	8521	8742	11357	97	0	3881	14298	19221	2783	74	171	18284	7160	321	4715	50	235	598	1679	50	542	972	195	110	3577	1440	52	108	116	0	100	2383	309	0	65	3221	76	3236	246	0	12864
984	1365	131.11	304.24	C20H32O2	ION=[M+H]+	169	99	10878	12408	12016	15195	157	194	5931	19983	24057	3879	83	0	23613	10081	0	6470	241	455	1003	2228	151	881	1542	208	208	5248	1641	228	196	176	136	0	3117	402	132	187	3474	177	4639	414	134	16628
985	1366	129.64	330.183	C10H28N5O5S	ION=[M+H]+	1266	271	0	157	101	0	928	1525	95	156	107	171	833	833	101	248	45	99	590	183	70	0	271	0	54	0	61	167	67	0	359	0	411	0	0	76	194	0	0	0	347	159	826	0
986	1367	134.4	310.178	C13H22N6O3	ION=[M+H]+	2531	235	306	458	534	431	2609	4157	720	514	464	622	2427	1898	373	1055	0	1481	1738	0	0	224	909	96	187	0	0	362	181	0	1390	0	1251	0	139	260	1013	0	183	0	807	139	1566	598
987	1368	133.6	350.209	C20H30O5	ION=[M+K]+	4757	365	0	0	0	0	3003	3065	0	180	178	0	3818	4897	0	0	0	73	6403	0	0	157	5933	0	31	0	0	0	0	0	10084	0	2896	0	0	0	1759	0	0	0	1276	70	4878	145
988	1369	135.06	336.23	C20H32O4	ION=[M+K]+	954	9490	0	0	0	0	0	542	0	0	0	0	717	3731	0	0	0	0	469	0	0	0	5086	0	0	0	0	0	0	0	1687	0	2011	0	159	33	1358	0	0	0	1258	0	432	0
989	1370	134.83	300.209	C20H28O2	ION=[M+H]+	624	4684	0	0	0	0	603	466	0	0	0	0	0	1607	0	0	0	0	529	0	0	0	2422	0	0	0	0	0	241	0	903	0	780	275	0	0	758	0	0	0	625	0	433	0
990	1371	134.4	274.157	C17H22O3	ION=[M+H]+	752	110	154	215	171	104	947	1201	368	219	230	272	762	632	190	398	0	429	558	0	81	0	480	51	122	0	0	123	89	0	352	0	616	83	77	78	267	0	84	58	221	0	622	179
991	1372	134.84	252.188	C19H24	ION=[M+H]+	338	3903	151	125	83	50	618	265	0	161	78	35	275	1193	164	51	41	0	290	0	0	84	1940	0	0	0	0	81	0	0	370	0	411	0	0	0	388	0	0	0	410	0	270	176
992	1373	134.8	270.198	C19H26O	ION=[M+H]+	519	6940	0	307	198	350	460	457	257	122	583	90	324	2255	429	317	0	177	303	0	41	100	3147	0	0	0	0	132	0	0	689	0	788	0	72	70	548	0	108	0	677	0	403	146
993	1374	133.71	332.199	C20H28O4	ION=[M+H]+	2524	364	73	131	85	230	2051	2044	0	153	106	0	2557	3831	147	0	0	192	3965	78	0	80	4031	55	0	0	0	248	71	0	6732	0	1537	0	0	41	1110	0	0	0	884	144	3741	155
994	1375	134.36	256.146	C17H20O2	ION=[M+H]+	1018	150	216	398	238	341	1118	2047	410	284	229	162	1006	863	124	349	0	616	672	0	0	125	549	0	0	0	0	135	36	0	640	0	637	0	119	150	454	0	0	0	351	0	872	194
995	1376	134.21	292.167	C10H24N6O2S	ION=[M+H]+	1061	179	135	314	210	191	998	2048	463	198	138	155	1171	648	161	394	136	744	690	0	76	0	468	95	86	0	0	172	49	0	533	0	699	0	0	138	470	0	0	83	441	0	924	298
996	1377	133.72	296.178	C20H24O2	ION=[M+H]+	1251	144	0	130	0	111	774	842	0	180	86	0	867	1224	87	109	0	0	1408	0	0	0	1778	97	0	0	0	54	0	0	2079	0	556	0	0	0	429	57	0	0	432	0	1288	0
997	1378	136.23	316.058	C16H12O7	ION=[M+H]+	1815	0	675	4010	9291	1533	0	678	468	2977	2095	689	197	439	3500	1956	346	842	1530	2870	253	694	292	1964	1164	279	72	371	342	530	1804	0	0	358	1947	349	174	0	3812	461	928	959	641	8232
998	1379	137.73	177.943	H4O7P2	ION=[M+H]+	3431	3724	3682	3418	2950	3101	2592	2326	2615	2737	2689	2764	2874	2510	2468	2690	2640	2637	2576	2646	2653	2519	2202	0	2441	2558	2473	2915	2743	2882	2377	2545	2446	2726	2570	2488	2435	2533	2586	2610	2439	2948	2469	2377
999	1380	138.69	194.073	C14H10O	ION=[M+H]+	1963	1213	0	0	0	0	2660	1415	298	0	0	474	2237	1473	0	0	0	340	1733	0	0	0	1025	0	0	0	0	0	0	0	603	0	424	0	0	0	273	0	0	0	695	0	1229	322
1000	1381	138.73	212.084	C14H12O2	ION=[M+H]+	7912	4744	84	92	0	0	9586	5963	1012	198	90	1785	9011	6290	109	168	106	1440	7304	174	167	0	3266	187	0	109	174	161	98	74	3463	100	1838	159	98	302	1319	122	219	172	2483	145	5673	969
1001	1382	138.65	230.094	C14H14O3	ION=[M+H]+	6651	3720	0	177	0	140	9259	5445	1178	219	202	1563	7634	5585	205	236	85	1597	6533	221	128	105	3550	186	123	102	221	158	71	160	2905	164	1786	63	138	294	1317	170	123	212	1899	138	4544	885
1002	1383	140.68	374.186	C17H30N2O5S	ION=[M+H]+	626	4662	0	156	0	0	895	0	0	0	0	0	444	2169	0	0	0	0	894	0	0	0	2955	0	29	0	0	0	0	0	1301	0	578	0	0	0	0	0	0	0	1233	0	429	183
1003	1384	141.42	322.251	C20H34O3	ION=[M+H]+	120	0	49374	59391	64755	68017	130	33	26811	100662	125040	18826	0	345	95368	50328	1067	30464	0	842	5102	39537	0	3807	12769	751	223	14892	9723	242	75	0	0	370	52548	1374	0	0	58973	97	24598	1199	0	82355
1004	1385	141.44	426.262	C18H35N8O2P	ION=[M+K]+	0	0	26075	31997	36570	35413	0	0	11944	57257	65452	8310	0	136	50168	26914	609	13873	0	544	2075	17189	0	1751	5933	308	0	6674	4500	147	0	0	0	291	24452	719	0	0	30024	0	10586	461	0	41276
1005	1386	142.88	360.157	C20H24O6	ION=[M+H]+	219	0	2156	3100	8109	6577	448	117	626	12186	5833	776	86	145	5755	3789	137	1162	0	94	1017	644	127	177	0	0	0	4680	2227	0	0	0	160	0	876	0	56	0	0	0	1684	165	119	372
1006	1387	141.39	852.521		ION=[M+Na]+	0	0	588	0	1409	1362	0	0	240	3224	5143	0	0	0	2972	855	0	245	0	0	0	426	0	0	0	0	0	0	0	0	0	0	0	0	0	0	0	0	1203	0	259	0	0	2117
1007	1389	142.99	342.147	C20H22O5	ION=[M+H]+	103	0	1753	3903	8017	6143	140	136	565	11320	6102	801	31	84	6279	3117	51	1358	0	0	703	470	61	454	0	0	0	4307	2081	0	0	40	0	0	793	0	0	0	90	0	1850	0	0	583
1008	1394	142.87	372.157	C21H24O6	ION=[M+H]+	0	0	36	0	155	203	0	0	0	321	258	0	0	0	254	87	0	0	0	0	0	0	0	0	0	0	0	0	0	0	0	0	0	0	0	0	0	0	0	0	1164	0	0	0
1009	1397	142.62	324.136	C20H20O4	ION=[M+H]+	0	0	2925	5317	10585	9521	0	77	823	17375	8419	809	0	92	9273	4468	83	1522	0	0	1031	760	0	228	189	0	84	6402	3382	0	0	41	70	0	1336	106	0	0	0	0	2292	0	0	496
1010	1398	141.44	304.24	C20H32O2	ION=[M+H]+	198	0	19420	25293	26408	26325	78	181	10936	42763	51249	7435	251	418	37344	20846	525	13287	180	639	2175	16706	118	1581	5704	471	261	6353	4497	234	209	142	100	344	22589	839	154	37	25620	0	11476	640	165	33793
1011	1400	141.5	286.23	C20H30O	ION=[M+H]+	82	74	8886	11261	12021	12044	152	146	4962	17823	22926	3489	34	130	16417	9524	252	5233	116	253	878	7214	60	793	2491	210	86	2790	1876	77	54	46	74	193	9979	358	0	105	10554	132	4376	235	137	14331
1012	1403	141.48	268.219	C20H28	ION=[M+H]+	64	0	1726	1991	2184	2101	174	0	1111	3272	4021	798	0	100	3093	1698	0	1107	41	0	277	1238	0	0	559	100	70	845	348	54	90	0	109	96	1814	215	0	63	1852	0	817	111	81	2975
1013	1404	143.73	362.173	C20H26O6	ION=[M+H]+	1995	293	221	0	0	153	2643	3347	1661	0	58	849	1524	1612	0	692	93	2732	1200	0	0	0	405	3929	0	0	0	563	107	0	445	0	468	0	0	215	405	0	0	0	600	0	1338	508
1014	1405	144.02	433.246	C24H35NO6	ION=[M+H]+	1434	0	161	472	290	297	1197	1111	566	395	376	536	745	1472	142	603	0	1609	946	0	0	121	475	0	0	0	0	0	0	0	1545	0	465	0	108	102	478	0	0	0	723	0	839	649
1015	1406	144.03	732.372	C39H56O13	ION=[M+H]+	0	0	0	202	0	882	0	0	118	712	931	0	0	0	479	405	1855	154	0	1269	74	98	0	0	113	0	74	0	0	262	0	0	0	125	0	0	0	0	0	0	313	1044	0	0
1016	1407	144.51	362.173	C20H26O6	ION=[M+K]+	1718	1092	97	0	316	0	2091	2588	1179	0	0	745	1109	1041	0	399	0	2173	871	0	0	0	387	1386	0	0	0	332	0	0	508	0	403	191	0	193	295	0	0	0	530	0	1076	6347
1017	1408	144.83	408.178	C21H28O8	ION=[M+H]+	0	0	418	356	432	574	74	114	166	1144	716	0	0	0	630	0	0	189	0	0	0	191	0	0	0	94	0	139	228	99	124	0	163	0	99	89	214	0	53	0	2268	80	129	199
1018	1409	147.67	428.241	C17H33N8O3P	ION=[M+H]+	1322	0	440	942	552	898	804	1333	2989	989	912	1729	643	1175	664	1746	234	5370	1838	0	0	483	371	75	385	0	0	215	298	0	383	30	309	0	0	414	277	0	303	0	5333	0	413	2900
1019	1410	147.38	306.184	C18H26O4	ION=[M+Na]+	999	143	224	459	314	473	901	1559	1354	564	514	822	813	933	321	959	127	2113	867	176	0	293	347	281	274	34	0	358	214	142	485	96	369	170	235	293	284	0	199	75	2047	192	614	1229
1020	1411	147.66	310.157	C20H22O3	ION=[M+H]+	476	0	149	230	353	279	402	349	810	409	259	625	312	415	175	691	115	1458	596	121	0	197	102	180	148	68	0	175	175	0	154	0	0	68	70	168	0	0	0	39	1286	47	152	759
1021	1412	147.64	346.178	C20H26O5	ION=[M+H]+	706	258	286	441	281	487	590	601	1368	515	405	730	436	654	230	847	239	2189	910	114	0	211	222	175	0	139	0	178	212	0	230	0	211	288	160	183	223	0	176	100	2252	144	381	1163
1022	1413	148.75	330.183	C20H26O4	ION=[M+H]+	321	206	303	1315	654	864	0	183	413	1804	2730	281	162	207	461	525	0	979	120	109	0	258	0	0	0	69	0	234	248	0	0	0	150	0	463	0	53	0	129	0	435	0	117	224
1023	1414	150.55	350.209	C21H34S2	ION=[M+K]+	2971	570	0	92	126	67	4593	3490	0	112	0	74	672	847	0	68	61	0	424	0	58	260	462	0	0	0	0	96	0	0	457	105	1207	0	0	0	537	0	0	187	371	0	880	76
1024	1415	150.44	408.178	C21H28O8	ION=[M+K]+	0	0	250	322	262	511	0	0	0	826	431	33	0	0	422	165	0	215	0	0	0	291	0	0	0	0	0	85	225	0	41	0	0	0	166	0	0	0	0	0	2198	0	0	0
1025	1416	150.96	332.199	C20H28O4	ION=[M+H]+	5329	525	57	0	132	0	9539	7841	146	0	154	169	1056	1339	80	0	80	349	840	66	0	90	782	0	0	0	0	160	63	0	1128	142	1384	45	83	40	691	66	0	231	804	67	1845	198
1026	1417	152.32	546.171	C27H30O12	ION=[M+H]+	3800	2422	0	0	0	0	6470	7785	650	0	0	391	3622	3964	0	0	0	802	2357	0	0	0	1850	0	0	0	0	0	0	0	2264	0	545	0	0	141	1450	0	0	0	763	0	6828	217
1027	1418	151.04	414.181	C21H31ClO6	ION=[M+H]+	0	0	230	228	0	0	0	0	465	311	394	207	88	0	241	90	0	1964	556	67	0	0	0	0	0	0	0	0	0	0	0	0	0	0	0	0	0	0	0	0	2740	119	0	348
1028	1419	151.04	424.21	C21H33N2O5P	ION=[M+H]+	0	0	533	796	704	1816	0	0	141	1023	979	565	0	0	1026	1225	1415	595	0	1685	304	432	0	0	2131	0	0	657	845	0	0	0	0	0	328	0	0	0	2126	0	5495	1515	0	229
1029	1420	150.41	346.069	C17H14O8	ION=[M+H]+	196	0	265	378	1053	526	1104	0	1009	483	609	133	0	217	547	1551	144	273	225	470	0	180	0	761	132	70	0	0	111	375	195	0	0	361	456	0	0	0	1246	0	895	348	75	1628
1030	1421	151.32	782.445	C41H66O14	ION=[M+H]+	0	0	0	0	0	0	0	0	0	0	0	0	0	0	0	0	0	0	0	0	0	0	0	0	0	0	0	0	0	0	0	0	0	0	0	0	0	4541	0	43	1451	0	0	0
1031	1422	153.07	248.105	C14H16O4	ION=[M+H]+	12134	7782	0	85	0	0	14751	10571	2528	166	161	4597	9992	8674	142	0	82	3643	7512	0	0	0	5008	0	0	0	0	94	133	0	4252	0	3738	78	74	384	2881	0	0	0	3281	0	4690	1540
1032	1423	153.57	440.277	C24H40O7	ION=[M+K]+	0	0	970	1458	421	514	0	0	1008	698	1550	0	0	221	807	722	0	1027	0	0	0	470	0	0	0	0	0	0	0	0	0	0	0	0	1355	0	0	0	815	0	352	0	0	4577
1033	1424	152.3	562.145	C22H30N2O13S	ION=[M+H]+	5296	3175	0	0	0	0	6707	8846	767	52	0	383	3805	4402	0	0	0	571	2512	0	0	0	1629	0	0	0	0	0	0	0	1981	0	786	0	0	0	1521	0	33	0	851	0	6571	288
1034	1425	152.65	194.073	C14H10O	ION=[M+H]+	2137	1525	0	0	0	0	2873	2438	583	0	0	1175	1930	2040	0	0	0	809	1522	0	0	0	1104	0	0	0	0	0	0	0	928	0	647	0	0	104	662	0	0	0	487	0	1797	358
1035	1426	153.36	322.251	C20H34O3	ION=[M+H]+	36	0	1776	3024	807	1014	0	0	1110	1572	2643	0	0	234	1327	1397	0	1466	237	152	164	1034	87	137	0	0	0	120	101	0	0	0	0	0	2786	0	0	0	1622	0	696	0	0	4194
1036	1427	152.25	286.048	C15H10O6	ION=[M+H]+	5192	12555	463	1157	2105	968	5101	3916	734	5081	3215	1820	14905	11743	1586	6412	263	2942	23019	6199	482	486	15613	298	0	446	0	14620	355	428	17012	2400	3280	722	1864	1743	11241	177	1003	1266	5900	1370	18544	6658
1037	1428	152.7	230.094	C14H14O3	ION=[M+H]+	38908	24622	208	144	294	129	53847	43062	8340	321	330	14944	33905	31979	309	714	218	11314	27196	169	192	130	16659	454	143	136	138	295	354	115	15644	216	12377	149	214	967	8636	142	140	167	8769	264	24357	4543
1038	1429	152.42	212.084	C14H12O2	ION=[M+H]+	17267	11763	260	132	199	246	26129	22775	3435	523	265	5386	16142	16137	346	371	106	5364	12317	161	100	108	8036	219	79	215	82	185	197	120	7870	77	5536	83	130	507	4406	72	218	87	4392	201	16303	2197
1039	1430	156.09	316.058	C16H12O7	ION=[M+H]+	34066	42052	27231	111542	113264	50019	88636	13681	181050	88427	78213	51790	42318	64758	87574	116746	3183	116539	61210	39314	6529	28148	13622	62794	35002	31618	19082	4565	21831	41938	48960	15166	1951	56294	42308	37002	15286	0	64364	39155	42678	37509	45301	217728
1040	1431	156.81	376.152	C19H25N2O4P	ION=[M+H]+	0	0	1138	1078	1778	2621	0	0	341	3762	2429	179	0	0	2806	1091	26	565	51	0	338	1323	0	0	0	0	0	598	1116	0	0	0	0	0	1586	0	0	0	0	0	5127	0	0	406
1041	1432	157.4	414.181	C21H31ClO6	ION=[M+H]+	139	0	318	0	125	141	160	122	502	290	514	248	0	137	286	145	0	1704	592	0	0	0	0	0	0	0	0	0	0	0	0	0	0	0	0	0	0	0	0	0	2938	0	120	0
1042	1433	157	654.098	C34H22O14	ION=[M+H]+	120	0	141	1043	963	366	0	0	398	496	578	0	0	0	820	843	0	271	0	157	0	0	0	495	0	226	130	0	55	302	0	0	0	560	0	0	0	0	0	0	0	0	0	635
1043	1434	157.12	358.142	C20H22O6	ION=[M+H]+	0	0	370	370	663	605	69	0	205	847	571	63	0	0	653	246	0	207	60	0	97	372	0	0	0	0	0	209	556	0	0	0	0	43	454	0	0	0	0	0	1232	0	0	85
1044	1435	157.58	340.131	C20H20O5	ION=[M+H]+	135	0	375	545	630	906	0	84	129	1262	716	86	66	89	930	421	0	287	0	67	125	538	0	0	0	0	0	299	445	0	0	0	57	0	582	0	0	29	0	0	1797	0	0	151
1045	1436	158.63	376.188	C21H28O6	ION=[M+H]+	240	270	239	351	247	561	0	197	0	432	483	204	258	239	312	609	404	373	185	333	0	0	157	182	264	130	0	427	0	0	0	300	0	0	247	206	0	0	560	207	1702	0	0	319
1046	1437	159.25	402.189	C19H30O9	ION=[M+Na]+	309	157	0	45	184	103	990	507	238	57	279	325	0	572	142	274	422	1778	0	0	0	360	914	3564	173	0	229	0	293	9598	288	1524	864	289	0	208	530	4747	199	2471	2535	112	147	463
1047	1438	159.88	372.157	C21H24O6	ION=[M+H]+	0	0	0	158	252	351	0	67	99	607	338	0	0	0	341	126	0	0	0	0	0	0	0	0	0	0	0	115	0	0	0	0	0	0	0	0	0	0	0	0	797	0	0	0
1048	1439	159.79	408.178	C21H28O8	ION=[M+H]+	0	0	221	211	335	438	0	0	84	1175	425	0	0	0	430	0	92	134	0	0	0	0	56	107	80	0	46	0	72	46	0	83	112	0	205	87	0	55	0	48	1153	0	0	99
1049	1440	163.97	428.241	C17H33N8O3P	ION=[M+H]+	1044	0	436	599	457	810	750	970	2327	892	656	1575	448	1294	730	1524	0	4609	1627	0	0	348	448	0	413	0	0	108	307	0	0	0	239	0	329	357	0	0	300	0	4821	186	489	2206
1050	1441	163.91	362.173	C20H26O6	ION=[M+K]+	0	385	2549	402	5636	522	60	0	2291	9725	2413	374	0	41	1177	4507	3632	626	86	0	0	1991	50	243	0	0	0	375	537	0	0	0	0	0	2239	722	0	0	375	0	2771	270	0	995
1051	1442	163.47	374.137	C20H22O7	ION=[M+K]+	0	0	0	0	0	0	0	0	0	0	0	279	0	0	0	0	37	63	0	0	0	0	0	0	0	0	0	0	0	339	0	0	0	2526	0	0	0	0	38	0	804	0	0	0
1052	1443	162.91	442.148	C20H26O11	ION=[M+Na]+	380	237	0	0	0	0	1942	470	546	0	0	0	311	593	0	0	0	321	513	0	0	0	240	0	0	0	0	303	303	0	384	0	1241	226	0	0	1172	0	0	0	380	0	481	705
1053	1444	164.84	368.184	C19H28O7	ION=[M+H]+	904	60	0	0	0	0	1316	2874	0	0	0	0	1650	1054	0	0	0	0	840	0	0	0	434	0	0	0	0	48	0	0	514	0	408	0	0	0	285	0	0	0	315	0	1070	0
1054	1445	162.88	346.069	C17H14O8	ION=[M+H]+	37563	86	81	911	469	539	48	242	7316	0	199	4859	374	4366	5735	1025	135	25054	19909	105	0	60	939	2852	130	236	122	0	229	231	15767	206	61	903	123	2044	398	0	0	374	2176	192	7428	70205
1055	1446	161.97	344.162	C20H24O5	ION=[M+H]+	130	134	433	235	1074	359	327	0	521	2091	558	169	106	175	341	1122	819	282	0	176	46	346	0	213	182	0	0	337	95	0	43	0	0	0	465	178	0	0	205	0	1225	271	0	236
1056	1447	162.06	360.157	C20H24O6	ION=[M+H]+	185	0	1504	2218	2724	4331	89	192	337	3679	3299	1938	0	0	2688	4067	4518	1099	0	4868	841	692	0	0	3417	0	0	5867	2034	0	0	0	0	0	720	172	0	0	4005	0	6358	4387	0	325
1057	1448	163.47	358.178	C21H26O5	ION=[M+H]+	232	0	0	480	502	833	0	332	111	686	726	302	0	186	393	909	288	357	51	268	0	158	0	0	190	0	0	429	164	0	0	0	228	0	0	0	0	0	658	0	3034	327	0	0
1058	1449	163.28	308.141	C20H20O3	ION=[M+H]+	0	328	843	179	2039	356	181	144	820	3357	954	150	96	0	520	1788	1200	207	92	137	79	605	0	106	0	0	0	196	210	0	0	33	0	0	478	215	0	0	171	0	1350	199	0	575
1059	1450	163.78	326.152	C20H22O4	ION=[M+H]+	0	292	1743	379	4552	474	351	202	1937	9489	2248	358	80	159	1127	3716	3010	500	179	0	66	1592	0	153	141	0	0	354	470	0	47	0	89	0	1683	540	0	0	432	0	3388	306	76	1056
1060	1451	164.03	396.215	C21H32O7	ION=[M+H]+	751	0	205	490	254	399	408	593	1223	538	345	855	268	521	281	1012	99	1992	866	184	0	211	160	55	138	0	0	131	0	0	158	0	214	0	131	246	0	0	151	0	2163	99	250	1282
1061	1452	164.02	296.178	C20H24O2	ION=[M+H]+	223	1308	0	147	214	231	431	227	217	154	220	378	92	748	171	263	148	268	151	0	71	60	101	0	0	181	0	640	208	0	0	0	67	88	106	159	0	0	0	0	1000	0	144	278
1062	1453	164.01	177.943	H4O7P2	ION=[M+H]+	4100	3601	3639	3129	2884	2513	3140	2429	2659	2499	2425	2237	2397	3102	2454	2709	2416	2340	2345	2824	3023	2987	2604	2909	2681	2519	2606	2334	2726	2469	2498	2665	2418	2500	2587	2530	2855	2536	2432	2354	2401	2481	2786	2575
1063	1454	166.94	212.084	C14H12O2	ION=[M+H]+	2299	2890	0	66	88	85	2978	3023	1085	0	114	927	7568	2831	145	0	134	1728	1341	193	131	64	1570	151	150	80	76	67	78	138	1624	226	211	72	89	123	184	138	135	121	558	152	1759	0
1064	1455	167.09	346.178	C20H26O5	ION=[M+H]+	6062	0	2781	5140	4636	5690	5251	6356	13304	8211	5498	13357	4052	6550	3260	10664	1304	21199	5909	1565	1219	1709	1718	1127	1450	0	0	2700	1707	0	1805	0	1869	0	1423	2540	1438	0	1613	0	13843	1508	2856	9899
1065	1456	168.12	364.189	C20H28O6	ION=[M+H]+	6346	0	2514	5505	5559	6024	5359	6817	14446	9510	6263	14309	4444	6292	4117	11974	1289	25076	6138	1630	948	1719	1787	0	1411	0	0	2905	2023	0	1962	0	0	159	1309	2410	1566	0	1891	0	0	1798	0	9818
1066	1457	168.85	310.157	C20H22O3	ION=[M+H]+	1589	0	569	1468	1233	1542	1207	1602	3237	2470	1586	2717	920	1480	847	2985	388	4948	1673	369	299	560	348	260	655	206	152	700	431	0	480	0	478	77	389	528	497	0	431	105	3525	468	757	2064
1067	1458	168.46	282.162	C19H22O2	ION=[M+H]+	1369	170	452	1111	973	957	1112	1334	2395	1595	1139	2260	772	1465	550	2110	292	4034	1026	306	185	514	327	325	299	101	0	384	436	130	401	0	340	0	318	470	301	0	313	112	3051	332	706	1815
1068	1459	168.87	380.22	C18H36O6S	ION=[M+K]+	1254	223	237	504	385	474	1024	878	836	0	422	583	625	861	182	991	0	1736	708	48	0	0	376	0	0	0	0	0	0	0	332	0	344	0	0	91	248	0	0	0	2194	50	458	619
1069	1460	168.9	312.172	C20H24O3	ION=[M+H]+	847	145	135	411	332	372	668	816	747	553	440	520	474	708	319	970	0	1558	457	48	0	156	171	0	120	0	0	101	95	0	162	0	161	0	246	176	0	0	83	0	1640	159	448	500
1070	1461	168.71	330.183	C20H26O4	ION=[M+H]+	950	690	121	304	208	185	477	528	816	347	366	436	356	556	0	910	58	1131	392	161	0	132	258	0	89	0	0	83	57	0	232	0	0	0	0	93	116	0	154	0	1413	0	384	502
1071	1462	169.8	360.157	C20H24O6	ION=[M+H]+	0	0	4861	6557	9939	16165	112	190	768	13604	9014	5814	0	0	8802	13401	16332	3421	0	25848	3620	2625	0	0	12788	0	0	17554	6672	0	0	0	0	0	2380	252	0	0	14980	0	26874	16982	0	615
1072	1463	171.64	350.21	C21H34S2	ION=[M+K]+	2743	2366	91	266	0	516	933	1948	0	733	399	139	1081	1571	0	0	0	0	653	0	0	185	0	191	0	38	0	878	478	0	0	0	392	0	0	243	81	0	0	0	3203	0	1093	0
1073	1465	169.77	232.11	C14H16O3	ION=[M+H]+	160	99	260	496	416	507	0	124	106	575	549	286	0	105	395	507	591	323	0	937	239	176	112	98	559	0	91	885	339	0	92	115	113	129	190	0	79	0	539	144	1103	722	0	95
1074	1467	170.42	332.199	C20H28O4	ION=[M+H]+	1258	3548	340	239	0	509	866	1286	382	591	375	714	612	1339	272	422	0	456	327	74	117	216	288	112	0	0	0	863	526	0	104	0	336	0	179	199	110	0	82	0	2731	75	540	812
1075	1468	171.27	296.141	C19H20O3	ION=[M+H]+	0	0	793	1022	1830	2602	0	119	208	2215	1709	938	0	0	1446	2217	3130	946	0	4120	566	506	0	68	2081	2183	0	3430	1234	0	0	0	0	4164	461	204	0	0	2817	0	4521	3049	0	296
1076	1469	169.81	342.147	C20H22O5	ION=[M+H]+	0	0	1270	1526	2540	3850	245	92	406	3509	3230	1799	0	106	2277	3013	4107	1105	0	6288	891	865	0	0	3047	0	0	4423	1668	0	28	0	0	53	769	165	0	0	4392	0	6892	4340	0	425
1077	1470	170.25	302.188	C19H26O3	ION=[M+H]+	0	1816	131	119	214	250	309	156	0	397	207	290	121	889	72	370	41	223	52	51	0	77	0	102	0	0	0	723	365	0	0	0	0	0	0	173	60	0	0	46	1570	0	168	442
1078	1471	169.85	324.136	C20H20O4	ION=[M+H]+	248	180	1824	2388	2840	4993	380	335	404	4199	3292	2200	247	206	2752	4356	4703	1472	206	7913	953	891	91	69	3832	0	36	6595	2106	0	118	0	184	0	902	181	63	0	5223	0	7875	5266	0	372
1079	1472	172.99	316.058	C16H12O7	ION=[M+H]+	258703	195315	4359	23752	21877	11370	273924	120254	79143	52152	55448	133438	377376	370144	24325	82304	399	212343	460412	15868	5518	15992	379135	6376	2227	2212	1151	44268	23128	2201	237557	14230	81653	12651	35922	57207	85031	0	7445	5665	99376	10916	369427	146878
1080	1473	171.29	364.189	C20H28O6	ION=[M+H]+	12063	521	5415	11372	9591	12689	9139	12851	28772	16315	10992	25305	6071	10838	7606	22882	2409	49796	11667	3260	2119	4548	2757	2117	3346	782	513	4203	3385	274	3563	237	3827	528	2377	4660	2548	0	3345	456	34297	3533	4725	20210
1081	1474	172.15	394.236	C22H34O6	ION=[M+K]+	2828	0	245	0	0	141	36593	1280	538	0	489	0	2523	49178	0	0	0	465	2090	0	0	0	5395	0	0	0	0	0	0	0	6544	0	1487	0	0	188	1264	43	0	0	3313	0	786	0
1082	1475	171.29	728.377	C40H56O12	ION=[M+Na]+	0	0	0	0	0	0	0	117	826	274	0	474	0	126	0	498	0	2118	220	0	0	0	0	0	0	0	0	0	0	0	0	0	0	0	0	0	0	0	0	0	1357	0	0	506
1083	1476	171.26	346.178	C20H26O5	ION=[M+H]+	7565	430	3260	6661	5811	6996	5743	8053	17521	9904	7220	15607	4267	6595	4480	13641	1780	28586	6926	1575	1573	3040	1520	1387	2081	721	286	2938	2374	275	2207	164	2638	410	1505	3158	1680	0	2286	348	21743	1989	2945	11702
1084	1477	171.98	376.225	C22H32O5	ION=[M+H]+	468	0	0	0	0	0	8131	375	0	55	0	0	444	12992	0	0	0	102	385	0	0	0	999	0	0	0	0	0	0	0	1181	0	332	0	0	0	279	0	0	0	957	0	188	0
1085	1478	172.96	654.098	C23H22N6O17	ION=[M+H]+	3322	2634	0	141	79	0	1993	1231	404	0	0	1226	6211	2974	114	598	0	1766	7206	0	0	0	7416	0	0	0	0	291	117	0	3428	30	883	0	0	485	865	0	0	0	718	0	6422	1499
1086	1479	171	300.173	C19H24O3	ION=[M+H]+	1477	157	607	1058	1112	1495	1197	1852	2344	1858	1417	2407	805	1375	802	2404	354	5325	1414	347	219	494	527	284	550	0	0	520	588	0	486	0	442	0	466	523	313	0	298	0	3465	362	668	1966
1087	1480	171.28	328.167	C20H24O4	ION=[M+H]+	2125	169	910	1754	1774	2297	1609	2549	4749	2890	2045	4010	1122	1825	1326	3486	556	8198	1848	521	412	641	481	420	854	231	172	857	580	119	617	113	664	112	534	925	509	0	667	154	5827	676	1000	3227
1088	1481	174.13	346.069	C17H14O8	ION=[M+H]+	40128	21550	8369	52503	42171	29488	113487	15147	228188	49005	70518	150911	48309	69640	56412	125395	92	157333	52637	12206	10801	41174	21835	33239	3267	5819	4723	5390	107275	13235	26509	489	2316	49108	56151	47313	6696	0	32653	198	60433	17543	39238	175648
1089	1482	174.37	692.137	C34H28O16	ION=[M+Na]+	108	0	0	0	258	164	953	0	5360	286	643	2195	0	422	420	1784	0	2098	0	0	0	291	0	304	0	0	0	0	1409	0	0	0	0	568	391	324	0	0	272	0	509	0	169	3168
1090	1483	175.84	338.245	C16H37NO4P	ION=[M+K]+	0	0	970	1035	1404	1530	0	0	491	1784	1104	461	0	0	1537	1039	0	305	0	421	558	1291	0	283	1641	99	0	1383	1092	0	171	245	0	266	1344	691	0	0	1017	232	1054	0	0	987
1091	1484	175.57	454.345	C30H46O3	ION=[M+H]+	135	93	305	469	305	946	284	261	215	436	687	106	110	82	981	310	1333	380	109	504	0	140	0	140	130	160	145	154	103	0	0	169	0	0	57	97	75	254	0	497	233	542	64	97
1092	1485	178.87	358.142	C20H22O6	ION=[M+H]+	0	0	106	0	28	82	0	72	0	272	175	0	0	0	138	86	0	126	0	0	0	0	0	0	0	30644	7967	0	84	0	0	0	0	60842	0	0	0	0	34	0	7784	64	0	53
1093	1486	176.31	362.173	C14H27N4O5P	ION=[M+H]+	107	105	1350	1581	3256	2431	0	176	238	5200	3429	0	139	0	3203	791	0	267	70	0	377	286	52	0	0	118	0	821	468	0	84	0	0	79	611	0	0	0	0	0	233	0	93	260
1094	1487	177.5	328.225	C22H32S	ION=[M+Na]+	2753	260	216	318	193	1003	1529	3390	618	597	220	466	1515	1841	415	1057	696	1366	1227	572	454	621	626	259	799	287	344	366	707	141	767	783	737	1800	531	463	773	509	592	140	1025	556	1583	631
1095	1488	177.72	396.251	C22H36O6	ION=[M+K]+	0	0	1520	0	0	690	115	0	1559	0	3941	0	0	0	619	0	0	556	0	0	0	0	0	0	0	0	0	0	0	0	0	0	0	0	874	0	0	0	986	0	198	0	0	79
1096	1489	176.71	344.162	C20H24O5	ION=[M+H]+	110	0	1244	1159	2301	2270	187	207	222	3346	2852	288	0	0	2287	1226	346	398	0	311	0	300	58	0	148	0	0	738	410	0	0	0	33	0	507	0	0	0	426	0	2125	343	0	197
1097	1490	177.95	358.178	C21H26O5	ION=[M+H]+	0	0	73	344	434	579	0	0	0	568	702	228	0	0	321	895	269	363	0	242	0	55	0	0	94	0	0	439	0	0	0	0	0	0	0	0	0	0	388	0	2300	430	0	117
1098	1491	178.38	274.193	C18H26O2	ION=[M+H]+	247	231	338	233	611	917	672	624	549	567	636	253	291	588	639	731	703	950	981	941	553	749	751	315	739	333	298	362	474	315	657	642	265	1198	400	445	884	446	449	204	1097	663	437	637
1099	1492	178.78	322.12	C20H18O4	ION=[M+H]+	231	131	103	101	158	0	148	138	0	100	0	0	148	103	91	0	36	145	115	65	0	97	0	0	91	2959	1071	0	45	71	0	57	80	6184	0	44	0	41	0	0	833	0	0	131
1100	1493	177.12	428.241	C22H36O8	ION=[M+H]+	0	0	0	172	0	0	0	151	285	0	160	0	96	218	214	227	0	1171	313	0	0	0	0	0	0	0	0	0	0	0	0	0	0	0	0	0	0	0	0	0	1202	101	0	255
1101	1494	178.67	340.131	C20H20O5	ION=[M+H]+	0	85	0	0	113	147	163	70	93	118	129	69	0	96	0	0	0	141	112	0	0	0	110	0	85	7992	2330	89	116	0	74	0	0	16245	0	0	0	68	0	0	2637	45	85	0
1102	1495	181.02	392.147	C21H28O3S2	ION=[M+Na]+	657	201	0	0	0	0	706	863	0	0	0	116	1166	1357	0	0	0	387	1147	0	0	0	1220	0	0	0	0	0	0	0	1053	0	240	0	0	81	293	0	0	0	267	0	1079	378
1103	1496	182.32	310.157	C20H22O3	ION=[M+H]+	159	395	163	86	512	212	159	116	348	668	324	120	135	494	134	208	74	309	1448	0	0	0	253	781	78	1191	277	197	107	190	109	179	0	2056	92	0	367	0	0	107	525	0	0	176
1104	1497	183.2	328.167	C20H24O4	ION=[M+H]+	372	629	153	101	501	0	273	0	96	155	430	284	249	1252	177	671	173	174	2365	92	0	0	611	162	0	1901	607	120	157	350	168	136	237	4750	99	114	894	45	68	146	878	192	322	179
1105	1498	182.87	384.134	C17H24N2O6S	ION=[M+H]+	311	578	0	0	0	0	349	0	0	95	0	0	0	1192	0	0	0	0	1924	0	0	0	601	761	0	1318	309	0	0	258	0	0	113	3261	0	0	636	0	0	0	495	0	149	39
1106	1499	184.99	394.199	C22H26N4O3	ION=[M+H]+	479	71	0	231	220	372	499	503	906	278	214	638	235	646	140	465	108	1781	393	78	0	0	0	0	66	0	0	117	0	0	142	0	185	0	105	97	52	0	60	0	1183	0	188	544
1107	1500	185.44	284.214	C20H28O	ION=[M+H]+	243	1082	3791	4253	7673	6779	364	178	3167	10802	6448	2005	207	622	8979	5736	1057	2430	412	1783	1749	3459	1834	1037	4216	595	204	2611	2064	282	0	90	151	457	3733	1389	141	83	3925	0	2629	949	116	4664
1108	1501	185.23	266.203	C20H26	ION=[M+H]+	106	0	568	694	1207	864	60	96	498	1298	896	352	0	223	1326	1033	0	504	72	0	269	481	369	319	705	177	63	355	0	75	0	0	71	149	462	0	88	0	619	0	484	208	0	828
1109	1502	183.1	376.189	C21H28O6	ION=[M+H]+	959	0	0	453	331	465	660	725	1216	534	356	775	377	863	395	631	144	1813	679	373	0	204	0	0	0	0	0	0	0	138	292	0	414	0	186	0	220	0	0	145	2625	0	0	947
1110	1503	187.27	446.228	C25H34O7	ION=[M+H]+	0	0	1754	2099	2393	3782	0	0	1357	4914	4958	853	0	58	4264	2865	551	1445	39	776	695	1717	0	483	2649	317	0	1256	937	93	0	97	0	362	2273	965	38	0	2404	105	1240	553	0	1147
1111	1504	188.88	177.943	H4O7P2	ION=[M+H]+	3550	3456	4113	3214	2959	2854	2517	2847	2604	2519	2873	2801	2619	2553	2759	3074	3400	2346	2588	3041	2736	2712	2568	2548	2699	2794	2468	2511	2701	2626	2493	3014	2580	2644	2435	2770	2562	2603	2385	2784	2368	2701	2557	2592
1112	1505	189.35	462.202	C20H34N2O8S	ION=[M+H]+	0	0	2296	3441	5522	4958	0	104	1576	7498	8293	1061	0	50	5993	3970	699	1454	0	1183	845	3151	248	681	2120	0	270	2994	1939	176	0	127	0	0	3946	823	0	0	4757	155	2209	651	0	3237
1113	1506	190.74	274.23	C19H30O	ION=[M+H]+	0	0	591	817	779	747	0	0	262	1284	2250	231	0	31	1285	465	0	350	0	59	0	602	242	188	383	0	0	915	0	0	0	0	0	0	1064	175	0	36	1101	0	770	84	0	577
1114	1507	190.77	302.225	C20H30O2	ION=[M+H]+	149	1012	1360	2141	2412	2597	0	233	1056	4124	6614	605	282	0	3781	1699	425	972	406	0	561	2168	0	588	1303	0	223	1991	1214	0	562	0	346	194	2368	0	0	137	3477	147	1920	0	182	1293
1115	1508	191.83	792.393	C41H60O15	ION=[M+H]+	0	0	263	0	884	392	0	209	0	1736	961	343	0	0	859	1839	993	588	0	738	0	1111	0	1596	497	0	0	1182	0	0	0	0	0	91	0	0	0	0	0	0	841	595	172	0
1116	1509	191.22	392.183	C21H28O7	ION=[M+H]+	0	90	0	141	305	542	163	0	0	364	375	205	0	113	256	422	408	195	113	321	0	115	0	0	196	55	0	232	169	0	0	0	0	0	0	0	0	0	150	0	1252	347	0	0
1117	1510	191.43	282.162	C19H22O2	ION=[M+H]+	576	0	0	237	210	135	477	704	565	357	207	433	341	532	83	512	125	1183	269	0	135	126	129	72	0	116	0	0	160	0	198	0	323	0	0	0	226	0	122	69	827	0	240	332
1118	1511	193.59	390.168	C17H22N6O5	ION=[M+H]+	0	0	1050	510	1167	889	0	0	103	1748	1558	147	0	0	2567	356	305	224	0	197	105	388	0	137	299	0	50	323	248	0	0	0	0	0	517	0	0	0	381	0	3648	259	0	226
1119	1512	192.24	380.22	C18H36O6S	ION=[M+K]+	2722	221	189	329	339	289	1365	1981	1101	485	374	682	1088	1556	141	934	0	2250	1139	115	0	0	482	152	0	0	0	136	0	0	499	0	557	0	175	156	342	0	136	0	2338	0	1171	674
1120	1513	194.19	380.256	C22H36O5	ION=[M+K]+	418	3099	0	0	0	0	374	0	0	0	0	0	394	1632	0	0	0	0	819	0	0	0	9350	0	0	0	0	0	0	0	1613	0	873	0	0	0	769	0	0	0	856	0	282	0
1121	1514	192.02	312.172	C20H24O3	ION=[M+H]+	786	176	203	275	212	313	788	783	611	362	321	398	413	715	166	626	115	1177	473	184	73	94	170	0	115	0	0	385	89	0	235	34	239	0	88	0	146	0	118	0	1037	0	237	600
1122	1515	193.63	322.12	C20H18O4	ION=[M+H]+	195	117	265	237	407	313	0	106	79	470	312	0	0	167	556	170	0	151	98	97	0	0	81	85	0	106	0	91	66	57	98	67	0	102	158	0	0	126	0	0	979	0	0	114
1123	1516	193.59	340.131	C20H20O5	ION=[M+H]+	143	0	351	347	549	434	120	170	149	731	535	76	125	139	748	216	0	129	82	84	0	127	0	0	0	167	51	152	111	73	141	0	0	0	0	73	69	0	0	0	1495	117	0	0
1124	1517	193.92	358.142	C20H22O6	ION=[M+H]+	66	152	653	355	733	500	72	0	0	894	640	75	0	0	1282	189	103	0	55	105	0	179	0	0	0	0	0	0	0	0	0	0	0	0	244	0	0	0	194	0	1818	113	0	0
1125	1518	192.61	348.193	C20H28O5	ION=[M+H]+	1156	901	263	1182	485	492	1068	1077	1135	690	430	1102	527	1097	313	2150	399	2216	593	532	240	609	235	188	205	248	176	945	535	157	351	0	329	198	156	181	278	0	228	136	2222	707	414	736
1126	1519	193.02	396.215	C21H32O7	ION=[M+H]+	517	0	202	0	316	496	279	434	792	580	353	697	305	514	312	804	161	1549	558	129	0	103	0	0	0	0	0	153	72	0	54	0	0	0	0	133	0	0	107	0	2073	103	160	851
1127	1520	194.39	424.246	C23H36O7	ION=[M+H]+	0	0	0	0	290	505	0	0	85	553	160	1590	0	0	215	179	592	0	0	331	209	64	0	1269	182	427	312	137	827	0	0	128	0	0	169	216	0	0	364	578	739	511	0	0
1128	1521	191.59	300.173	C19H24O3	ION=[M+H]+	908	151	208	275	460	298	820	1076	930	517	392	629	510	750	186	946	0	1995	522	0	0	147	207	0	67	102	0	143	112	0	337	0	263	0	112	118	258	0	121	0	1856	79	630	797
1129	1522	192.38	360.157	C20H24O6	ION=[M+H]+	0	83	119	117	0	131	115	140	67	0	0	0	0	0	88	0	0	134	0	89	0	0	0	180	0	2009	527	151	85	0	0	0	0	1667	0	0	0	0	0	0	298	103	109	0
1130	1523	196.17	436.21	C23H32O8	ION=[M+Na]+	0	0	243	561	563	973	0	0	779	1427	458	438	0	0	543	1011	0	794	0	68	190	385	0	317	163	0	71	771	545	0	0	0	0	155	220	219	0	0	220	0	1950	0	0	1349
1131	1524	196.07	302.188	C19H26O3	ION=[M+H]+	148	139	218	244	525	772	180	139	610	976	288	368	78	0	298	796	103	565	0	180	0	231	0	247	173	0	0	494	442	112	0	0	0	80	180	70	0	0	190	0	1534	79	68	1019
1132	1525	196.09	332.199	C20H28O4	ION=[M+H]+	776	0	410	845	904	1582	191	458	1044	1882	614	427	401	383	616	1369	112	783	72	151	258	678	176	518	190	174	0	753	694	81	106	0	241	122	390	269	0	0	371	0	3154	117	121	1808
1133	1526	197.27	506.194	C29H30O8	ION=[M+H]+	1232	510	0	0	0	0	1153	2993	220	0	0	107	289	665	0	59	0	270	488	0	0	0	0	0	0	0	0	0	0	0	509	0	509	0	0	0	350	0	0	0	278	0	647	0
1134	1527	197.29	372.17	C17H28N2O5S	ION=[M+H]+	550	3119	0	0	0	0	460	254	0	0	0	85	466	1969	0	0	43	0	844	0	0	0	2138	36	0	0	0	0	0	0	1023	0	446	0	0	0	309	0	0	0	693	0	519	0
1135	1528	198.07	342.147	C20H22O5	ION=[M+H]+	138	0	791	496	682	1450	91	0	78	827	764	351	0	0	1061	887	2718	208	0	3636	277	55	0	0	474	2765	586	2772	378	0	0	0	0	3043	82	0	0	0	458	0	582	1816	47	142
1136	1529	198.44	322.251	C20H34O3	ION=[M+K]+	4716	492	0	152	0	0	1821	871	0	0	174	1293	645	1738	105	0	136	0	797	0	0	0	1674	69	0	0	0	0	52	0	1935	0	2927	0	0	0	245	0	0	0	678	0	1107	0
1137	1530	201.51	270.053	C15H10O5	ION=[M+H]+	19125	5442	9813	31142	29500	18435	4573	19126	6327	93679	56000	41340	25071	8626	22403	40090	11670	21246	28120	102991	6401	3806	4035	7421	36091	5150	1492	61336	1575	4703	3556	180052	26298	4511	37110	7698	2131	71102	8120	162886	55250	34860	7040	27710
1138	1531	200.14	424.246	C23H36O7	ION=[M+K]+	0	0	5356	6684	14221	8484	140	0	4785	18850	9849	2496	0	0	8061	8845	1185	3697	0	1966	3392	21760	116	1333	11827	539	250	3051	3444	586	398	257	185	659	23147	3040	0	0	19343	342	4308	1239	0	5925
1139	1532	200.59	243.183	C13H25NO3	ION=[M+Na]+	1327	799	683	738	1087	801	1513	988	765	877	650	996	220	422	1069	739	734	712	699	684	190	332	202	204	422	163	142	232	141	534	191	692	171	221	994	229	256	182	284	170	705	669	865	662
1140	1533	200.11	302.225	C20H30O2	ION=[M+H]+	0	0	4250	5886	11763	7846	308	0	4393	15182	8583	2471	119	748	7812	7302	1417	3305	0	2196	2835	17015	4013	1365	11174	502	348	2678	3061	624	194	374	0	636	17559	2613	0	275	16708	315	4094	1335	202	5466
1141	1534	200.47	344.162	C20H24O5	ION=[M+H]+	123	123	285	235	375	515	1516	409	359	506	521	726	197	258	456	634	1003	660	335	617	111	311	70	565	785	161	43	1087	322	156	198	90	73	31	61	94	134	0	350	0	1806	465	112	527
1142	1535	199.51	454.345	C30H46O3	ION=[M+H]+	250	0	1397	1854	2639	2006	78	454	1157	3471	3364	731	101	0	5818	4748	4079	2611	0	2207	1241	3610	79	64	1312	353	870	0	197	1360	128	0	0	476	1045	528	136	80	1111	133	1064	3559	313	297
1143	1536	200.19	300.064	C16H12O6	ION=[M+H]+	11768	0	3981	7616	12860	3538	2897	1970	907	6762	2527	2424	691	2226	16706	7299	15700	2121	6890	7616	0	615	0	10762	8847	21251	1993	870	0	5428	1564	13338	595	1344	3375	0	380	2067	2692	22423	8803	8353	1825	6773
1144	1537	201.03	326.152	C20H22O4	ION=[M+H]+	480	188	128	207	380	426	543	279	455	470	383	459	51	310	478	390	449	707	265	191	84	1427	114	1071	281	42	0	554	343	0	149	0	85	118	0	51	137	0	279	118	1582	340	130	320
1145	1538	201.82	310.157	C20H22O3	ION=[M+H]+	1019	787	365	0	398	104	459	601	412	707	262	224	280	729	158	339	391	264	1465	0	0	129	230	72	0	0	0	0	0	724	469	0	492	76	0	179	210	0	0	0	482	0	394	2859
1146	1539	201	330.074	C17H14O7	ION=[M+H]+	339	0	1502	5745	13516	2686	105	0	1531	5531	3532	500	98	0	11566	6067	3879	689	188	3722	305	2178	0	4526	3772	1153	306	47	578	1356	0	0	0	694	4630	128	0	0	12028	0	4509	2817	0	1969
1147	1540	200.93	274.23	C19H30O	ION=[M+H]+	94	0	594	664	1330	1005	49	0	561	1553	1124	256	0	60	956	1005	187	370	37	294	390	1657	0	192	1106	254	66	372	423	106	0	0	0	101	2092	356	0	48	1788	0	685	117	0	640
1148	1541	200.89	266.204	C20H26	ION=[M+H]+	123	266	555	843	1514	1047	198	0	570	1776	1075	414	72	216	813	837	420	501	174	404	416	2103	120	217	1441	127	91	438	400	206	255	54	0	152	2288	382	0	163	2053	69	577	421	0	863
1149	1542	200.36	284.214	C20H28O	ION=[M+H]+	145	435	3694	4755	9695	6154	263	0	3781	11537	7609	1995	346	551	6162	5906	1496	2807	0	1955	2199	14382	3766	1076	8840	601	325	2205	2460	511	216	293	0	453	15746	2053	50	211	14207	218	4080	1156	136	4802
1150	1543	202.31	362.173	C20H26O6	ION=[M+H]+	162	114	0	0	373	118	526	592	206	254	70	245	0	283	278	162	0	319	99	0	104	1211	71	1780	0	45	80	110	148	0	0	0	73	0	0	129	0	0	0	0	946	0	0	0
1151	1544	205.52	330.241	C6H28N13O3	ION=[M+Na]+	0	0	635	315	886	444	0	0	295	1264	785	191	0	0	473	1083	403	949	1818	823	286	657	752	271	951	281	358	339	546	222	767	584	0	1360	542	513	394	387	858	0	998	440	583	686
1152	1545	206.66	300.063	C16H12O6	ION=[M+H]+	21806	4122	80364	429010	649816	178823	12739	30036	201574	719247	484864	182346	14348	11237	593753	333748	98322	124009	20449	282214	68141	400251	0	93422	158225	18113	12144	25598	98794	35988	3815	649	5246	55397	559966	40880	1577	0	650121	0	241731	162526	6564	236616
1153	1546	206.69	616.092	C21H28N6O8P4	ION=[M+K]+	0	0	145	1254	1476	279	0	0	443	1268	938	0	0	0	1185	651	220	145	0	598	0	711	0	0	0	0	0	0	146	0	0	0	0	37	921	54	0	0	1068	0	325	234	0	411
1154	1547	206.68	638.075		ION=[M+H+H]2+	0	0	263	1514	1900	706	0	52	624	2588	1658	710	0	0	2086	922	256	384	41	1100	215	1731	0	438	394	0	0	0	205	0	0	0	0	95	1589	117	0	0	1640	0	758	634	0	739
1155	1548	207.04	356.196	C22H28O4	ION=[M+H]+	0	152	280	508	921	872	51	65	146	1137	2322	247	0	212	1731	531	0	146	0	0	0	416	0	0	0	0	0	200	38	0	0	0	0	0	448	86	0	0	877	0	0	0	58	836
1156	1549	206.68	622.108	C30H18N6O10	ION=[M+H]+	0	0	0	1051	2396	365	0	0	503	2997	1385	437	0	0	2376	873	130	160	0	711	0	1571	0	128	221	0	0	0	0	0	0	0	0	75	2026	0	0	0	2518	0	0	235	0	401
1157	1550	206.67	322.987		ION=[M+H+H]2+	160	0	619	0	1622	699	0	249	786	1022	1006	792	148	0	1357	1031	525	511	225	1046	427	1096	0	368	770	0	0	179	480	315	0	0	0	339	1357	289	0	0	1208	0	837	581	80	675
1158	1551	208.71	440.277	C24H40O7	ION=[M+K]+	0	0	536	759	819	717	0	0	395	1714	1768	0	0	0	1237	824	0	646	0	0	0	0	0	0	70	0	0	52	0	0	0	0	0	0	0	0	0	0	0	0	433	0	0	666
1159	1552	209.72	326.282	C18H36N3O2	ION=[M+K]+	0	0	1039	956	1357	1387	0	0	705	1849	1481	783	0	0	1686	505	291	677	0	391	180	461	0	808	623	256	143	0	369	172	0	315	0	0	980	0	0	110	923	214	588	0	0	1458
1160	1553	211.25	324.136	C20H20O4	ION=[M+H]+	330	1036	177	120	248	160	228	113	869	155	186	1064	86	0	197	170	0	842	887	62	0	0	95	0	0	48	0	0	0	1446	228	0	257	437	86	653	115	59	0	0	523	63	197	1355
1161	1554	211.46	628.325	C35H48O10	ION=[M+H]+	3681	43	0	0	0	0	901	1819	0	0	0	0	436	1490	0	0	0	0	776	0	0	0	0	0	0	0	0	0	0	0	570	0	453	0	0	0	153	0	0	0	208	0	1112	0
1162	1555	211.25	342.147	C20H22O5	ION=[M+H]+	0	696	297	372	538	692	0	113	637	783	613	487	0	0	616	332	0	697	759	222	0	0	75	0	59	120	0	346	249	1143	92	48	0	278	0	484	0	0	90	0	415	96	0	1049
1163	1556	210.88	300.063	C16H12O6	ION=[M+H]+	4657	15235	0	0	0	0	3060	0	0	0	0	0	20765	10299	0	0	0	0	16705	0	0	0	14986	0	0	0	0	0	0	0	13434	0	2845	1311	0	0	7802	442	0	0	0	0	12833	0
1164	1557	211.24	398.113	C17H22N2O7S	ION=[M+H]+	310	1200	118	80	196	159	0	0	1008	128	82	599	0	0	132	0	0	707	819	0	0	0	0	0	0	0	0	109	95	1701	112	54	0	684	0	612	0	0	0	0	179	0	180	1246
1165	1558	211	330.074	C17H14O7	ION=[M+H]+	7114	0	0	0	0	174	2834	1301	0	65	0	0	1451	5970	1091	0	0	1818	12276	0	0	0	2060	615	0	0	0	0	62	0	12723	0	0	0	0	0	2783	0	0	0	2439	0	6648	14410
1166	1559	210.36	362.173	C20H26O6	ION=[M+H]+	733	269	0	96	196	0	1859	1533	532	141	0	551	205	271	83	508	206	290	0	181	0	58	267	1656	0	165	40	0	0	0	216	0	576	0	0	60	133	0	63	0	944	0	383	176
1167	1560	210.4	348.193	C20H28O5	ION=[M+H]+	1247	1631	836	912	853	1008	978	1495	1193	1273	1097	1237	735	1118	882	1783	228	2258	1298	312	145	639	487	334	482	0	0	1460	925	0	136	0	514	117	401	257	393	0	439	289	827	264	895	1651
1168	1561	212.01	348.194	C20H28O5	ION=[M+K]+	4505	573	1770	2063	1955	2571	2907	5220	3612	2919	2773	3333	2018	2832	2791	5456	275	6322	2860	519	300	694	932	783	1254	176	0	1820	955	0	1364	0	1088	0	1213	749	683	0	1392	0	1784	561	1993	4258
1169	1562	211.93	330.183	C20H26O4	ION=[M+H]+	3541	291	1789	1414	1758	2466	2403	4066	3213	2649	2350	3041	1913	3102	2750	4607	296	6124	2494	389	285	817	921	679	1005	152	0	1082	686	0	1268	0	885	0	1159	706	782	0	1233	86	1537	532	1788	4110
1170	1563	211.54	346.251	C22H34O3	ION=[M+H]+	0	0	160	121	0	0	0	0	0	93	228	580	0	0	188	119	0	41	0	0	0	0	0	340	0	0	40	676	0	0	0	56	0	0	51	3076	0	0	0	0	499	0	0	1764
1171	1564	211.35	284.177	C19H24O2	ION=[M+H]+	1014	0	628	473	558	571	775	1077	906	627	681	842	624	787	730	1226	151	1604	927	170	0	306	420	254	419	105	0	443	248	0	390	0	319	0	252	323	248	0	382	0	535	204	587	998
1172	1565	211.82	360.085	C18H16O8	ION=[M+H]+	769	0	0	0	0	157	355	0	2331	0	0	83	155	733	777	215	0	961	523	0	0	0	0	474	0	0	0	0	0	0	879	0	0	0	0	319	121	0	138	0	348	0	289	4703
1173	1566	213.57	334.214	C20H30O4	ION=[M+Na]+	16405	3017	142	590	451	752	10811	10066	313	242	1783	534	13706	16499	0	311	0	491	16829	0	49	622	6933	59	442	0	0	580	390	0	6820	0	4383	0	211	96	2697	0	0	0	2603	0	9354	1262
1174	1568	213.62	438.35	C30H46O2	ION=[M+H]+	133	1207	1871	3581	1618	5134	175	2467	1419	3614	2754	1011	902	96	6783	1368	5911	2399	942	1906	1971	1455	82	1341	2562	676	875	2382	1248	469	178	896	303	865	554	354	215	352	476	4633	2205	3772	1036	446
1175	1569	213.23	270.198	C19H26O	ION=[M+H]+	5254	870	116	112	144	161	2893	2356	135	176	0	144	3362	3991	139	216	101	191	3784	0	247	938	1858	102	425	0	0	345	113	63	1502	0	882	0	456	113	666	0	360	0	853	72	2464	189
1176	1570	212.28	312.172	C20H24O3	ION=[M+H]+	1504	181	830	1010	873	1358	1594	2149	1764	1433	1354	1739	1178	1265	1348	2388	192	3131	1768	245	231	445	471	281	710	82	0	866	417	0	671	0	536	147	544	338	501	0	466	87	1027	271	1293	1956
1177	1571	215	286.193	C15H29NO2P	ION=[M+H]+	2820	523	401	501	285	441	1244	1786	108	90	1176	121	1888	2267	94	256	122	78	2272	83	47	153	758	0	292	0	0	147	126	81	1000	78	591	0	61	286	334	0	0	45	562	47	1177	89
1178	1573	214.39	298.193	C20H26O2	ION=[M+H]+	28248	4162	2096	1563	1489	2075	13968	13082	649	2396	4900	2067	17379	23447	1806	1141	142	623	23193	260	110	563	8992	514	794	61	53	1564	860	72	8335	134	4562	233	533	928	3088	44	385	49	2905	247	10951	3494
1179	1575	212.8	382.14	C22H22O6	ION=[M+H]+	360	551	131	105	0	0	240	398	891	0	189	495	888	1335	77	348	0	579	635	152	0	75	40	0	0	122	123	218	0	1088	202	0	427	0	62	375	451	97	96	0	318	0	0	1100
1180	1576	215.6	330.074	C17H14O7	ION=[M+H]+	16434	28055	26941	1365	10508	21439	15394	13367	94975	4336	43508	68462	45601	41561	13259	15788	18178	96400	28840	31494	3245	1205	26237	12331	25786	16141	5742	13648	1202	23997	29917	249	1781	47110	1567	47367	16222	0	1871	248	30307	27603	25118	140327
1181	1577	215.37	574.168	C28H30O13	ION=[M+Na]+	0	0	0	724	0	1588	0	0	772	394	0	429	252	0	0	0	85	503	0	637	0	0	0	179	0	247	205	199	128	111	0	0	0	0	0	0	0	569	0	63	481	549	0	752
1182	1578	217.65	396.215	C17H28N6O5	ION=[M+Na]+	301	0	0	195	201	345	261	322	837	486	294	344	0	398	159	527	93	1422	449	98	0	0	0	0	0	0	0	0	0	0	0	0	144	71	89	0	0	0	0	0	2409	86	40	615
1183	1579	217.01	478.148	C18H23N8O6P	ION=[M+Na]+	1235	230	0	0	0	0	1677	1895	266	0	0	230	2229	2131	0	0	0	424	1749	0	0	0	2772	0	0	0	0	0	0	0	2992	0	1229	0	0	304	1455	0	0	0	509	0	2162	364
1184	1580	217.05	486.246	C24H38O10	ION=[M+Na]+	0	0	300	625	741	0	0	0	430	2596	469	103	0	0	844	0	596	773	0	564	0	494	0	0	162	0	130	147	0	78	0	0	0	0	324	0	0	138	0	1341	469	519	0	0
1185	1581	216.96	300.173	C19H24O3	ION=[M+H]+	619	109	135	316	148	327	479	743	1216	455	309	660	262	561	225	775	163	2281	862	115	63	194	172	101	204	0	0	142	217	0	127	0	107	41	97	185	0	0	145	39	4914	0	260	1022
1186	1582	216.39	316.204	C20H28O3	ION=[M+H]+	6182	4071	4069	2864	2569	4124	3298	2957	890	3814	11061	4178	4237	5530	1030	1160	219	473	5511	271	290	926	2261	202	1912	0	0	1830	1087	0	2078	221	1319	0	1369	1842	212	0	447	0	1026	114	3210	8269
1187	1583	216.59	416.16	C26H24O5	ION=[M+H]+	336	150	0	282	161	161	176	87	321	0	120	254	0	245	0	266	109	757	181	192	0	0	0	0	119	0	0	0	0	0	0	0	0	59	0	45	0	0	0	0	942	247	0	371
1188	1584	215.88	382.118	C20H18N2O6	ION=[M+H]+	0	75	347	403	585	1395	0	0	0	811	529	753	0	0	846	811	1725	426	0	2462	0	0	0	0	0	0	0	2548	585	0	0	0	0	0	0	0	0	0	371	0	476	1409	0	0
1189	1585	217.19	212.084	C14H12O2	ION=[M+H]+	2058	1124	151	0	81	0	2642	3307	580	69	125	432	3452	4007	126	105	131	694	3133	126	113	137	5497	107	142	125	53	113	135	0	4109	107	1684	87	0	0	2236	76	132	103	961	120	3165	586
1190	1586	217.08	468.236	C24H36O9	ION=[M+H]+	0	0	824	667	853	0	0	0	687	3838	613	146	0	91	1241	0	1016	1049	0	772	149	566	0	43	189	0	0	121	0	89	0	237	0	0	314	0	0	0	437	1452	485	522	0	0
1191	1587	219.87	392.184	C14H28N6O5S	ION=[M+H]+	107	0	508	876	623	2079	128	0	229	1256	1084	612	0	0	984	1404	1676	687	0	1615	296	348	0	0	1352	0	0	1008	744	0	0	0	0	0	176	0	0	0	1980	0	10430	1538	0	299
1192	1588	220.03	380.22	C18H36O6S	ION=[M+H]+	2477	0	0	0	154	44	1424	1601	0	116	77	0	1256	1563	0	0	36	75	924	0	0	0	358	0	0	0	0	0	0	0	418	0	546	0	0	0	291	0	72	0	379	0	1095	47
1193	1589	220.95	394.199	C22H26N4O3	ION=[M+Na]+	0	0	0	0	300	0	0	75	310	1211	352	0	0	0	131	483	467	0	0	62	0	0	0	0	0	0	0	0	0	0	0	52	0	0	283	134	0	0	0	0	1027	0	0	323
1194	1590	219.42	272.178	C18H24O2	ION=[M+H]+	935	0	261	443	399	507	1080	1271	588	479	287	542	1050	813	394	998	0	875	653	123	186	0	297	0	0	0	0	0	135	0	334	0	591	0	0	144	276	0	0	0	337	157	898	309
1195	1591	218.75	378.204	C17H26N6O4	ION=[M+H]+	0	0	0	182	112	237	0	0	412	255	263	333	0	190	0	319	0	786	282	0	0	0	0	0	47	0	0	0	0	0	0	0	0	0	0	0	0	0	0	0	1086	0	0	334
1196	1592	218.81	396.215	C21H32O7	ION=[M+H]+	503	0	286	341	328	516	265	589	1233	539	474	772	267	619	353	757	136	2164	607	119	0	0	0	0	0	0	0	75	108	0	0	0	0	33	0	0	0	0	0	0	3435	104	0	1141
1197	1593	219.29	308.199	C18H28O4	ION=[M+H]+	1353	0	592	584	528	672	1104	1801	607	809	380	697	1648	1274	413	1097	147	1218	881	186	96	159	483	0	93	0	0	450	205	0	493	0	538	0	55	296	237	0	0	0	677	203	1203	350
1198	1594	223.39	344.162	C20H24O5	ION=[M+H]+	145	108	3821	6737	8988	15819	421	197	608	11549	8875	7185	85	254	7326	15385	14998	4198	149	20509	2203	738	0	150	4439	0	0	26866	6182	0	0	0	0	0	964	0	0	0	7973	0	4668	14433	0	455
1199	1595	224.31	298.157	C19H22O3	ION=[M+H]+	131	115	3018	5023	6368	10247	214	139	608	8499	5248	4631	0	124	5290	10489	9106	2774	159	14145	1609	510	0	0	3257	4560	0	16747	5253	95	115	0	129	0	799	192	0	69	5235	0	3458	10067	0	532
1200	1596	223.36	326.152	C20H22O4	ION=[M+H]+	0	142	1666	3034	3978	6555	0	165	422	4994	4006	3376	34	93	3677	6852	6665	2008	0	9415	1284	499	0	0	2233	0	47	12395	2702	0	0	0	0	0	384	87	0	69	3605	0	2471	6152	0	254
1201	1597	226.96	384.134	C21H16N6O2	ION=[M+H]+	625	535	2606	661	7519	742	211	0	3962	13019	3210	787	0	0	1404	6614	4596	853	156	215	0	911	0	0	0	2883	701	553	579	138	0	551	0	0	1182	1108	0	0	402	341	656	545	0	11599
1202	1598	227.75	416.16	C19H24N6O3S	ION=[M+H]+	552	183	0	185	0	296	283	422	566	201	0	433	0	240	106	295	0	789	368	96	0	0	0	0	0	0	0	0	74	0	81	0	88	0	0	0	0	0	0	0	967	0	91	507
1203	1599	226.13	310.157	C20H22O3	ION=[M+H]+	375	511	1718	397	5797	625	254	202	2671	11960	2353	532	134	0	1188	5610	3574	763	124	140	0	428	0	0	0	301	0	437	404	0	0	0	134	138	626	541	0	0	267	84	888	265	71	8525
1204	1600	228.47	346.251	C22H34O3	ION=[M+H]+	0	0	151	0	93	87	0	0	0	0	192	528	0	0	109	0	0	0	0	0	0	0	0	1511	0	0	0	1691	1069	0	0	0	0	142	0	2270	0	0	0	0	684	0	0	1005
1205	1601	226.97	300.172	C19H24O3	ION=[M+H]+	1747	0	423	986	456	1393	1195	1649	2926	1033	1023	1888	601	1595	0	2290	0	6826	1837	0	161	533	455	0	0	0	0	0	0	0	0	0	316	0	250	580	75	0	0	0	8823	0	538	2974
1206	1602	227.52	282.162	C19H22O2	ION=[M+H]+	649	268	1560	462	5382	657	685	711	2020	10295	2386	1232	347	561	1147	6344	3147	2501	512	211	135	565	0	0	206	76	0	326	553	0	173	0	201	0	779	555	108	0	441	0	3034	269	246	1957
1207	1603	228.41	364.261	C22H36O4	ION=[M+H]+	0	0	64	180	272	189	0	0	110	273	491	1096	0	148	253	197	0	214	49	0	0	155	0	7282	67	0	0	9068	5395	0	0	0	0	652	208	9447	0	52	248	0	2677	0	0	3990
1208	1604	227.02	368.16	C22H24O5	ION=[M+H]+	0	383	1596	271	4399	354	125	0	1926	7304	1913	514	0	0	811	3932	2674	359	0	0	0	278	0	0	0	1890	475	438	401	273	25	382	0	0	512	477	0	0	207	0	438	166	47	5652
1209	1605	230.23	300.063	C16H12O6	ION=[M+H]+	187495	19869	38128	179260	158445	106185	38383	322409	41771	522824	318905	524237	183665	73961	159813	342036	0	83408	231194	100357	54318	85557	38186	44738	75568	17919	34834	213792	159061	28542	19325	257935	149941	82516	153533	31386	10189	5046	48915	297751	152059	117930	65449	78784
1210	1606	230.43	348.194	C20H28O5	ION=[M+K]+	15113	584	3874	11679	11160	13208	9831	20650	28981	24507	12321	43946	7838	8593	8334	31389	2401	48026	9646	2764	1719	933	1769	2481	1403	741	310	11508	4670	0	2823	0	2830	113	987	3045	2490	0	1695	650	7943	2619	4286	12646
1211	1607	228.34	468.272	C20H37N8O3P	ION=[M+Na]+	0	0	168	0	87	190	0	0	0	172	354	703	0	0	192	0	0	101	0	0	0	70	0	6312	0	0	0	9862	4878	0	0	0	0	596	176	4736	0	0	0	0	2453	0	0	2409
1212	1609	229.27	268.219	C20H28	ION=[M+H]+	0	0	59	77	96	35	84	0	0	0	128	0	0	125	78	197	59	115	0	64	34	67	132	2731	115	0	75	4149	1926	77	279	0	189	412	89	688	101	0	0	84	1216	0	42	427
1213	1610	230.2	322.987		ION=[M+H+H]2+	847	214	285	783	593	266	503	829	212	1169	1224	0	697	607	638	987	0	475	873	637	435	492	240	235	387	136	277	717	699	402	0	980	856	470	663	329	103	0	375	0	844	684	306	377
1214	1611	230.44	284.178	C19H24O2	ION=[M+H]+	4266	488	1685	4291	4019	4888	3971	4942	12975	5290	3497	9473	2798	4195	2913	9334	1142	20823	3312	1260	1014	548	1054	1048	597	1445	289	3408	1478	248	1716	320	1140	0	506	1614	945	0	905	350	3168	1205	2252	6110
1215	1612	230.43	330.183	C20H26O4	ION=[M+H]+	7659	385	3141	7957	7151	9778	7500	7993	25577	9721	6129	17333	5044	6966	5125	15810	2180	39575	5678	2445	1795	749	1851	1721	1279	528	261	4842	2872	0	2403	55	2032	111	653	2876	1759	0	2035	497	4968	2036	3690	10571
1216	1613	230.19	622.109	C30H18N6O10	ION=[M+H]+	2499	0	356	3712	3026	613	236	6536	255	12104	7715	9473	4084	1092	2694	5630	0	392	4804	1940	654	1469	431	297	1032	127	0	3924	3094	401	0	6998	2996	1652	3141	0	0	0	496	7750	2186	2563	820	787
1217	1614	230.48	312.172	C20H24O3	ION=[M+H]+	3104	348	1711	2931	3159	4413	3351	3768	10339	4130	2597	8214	2296	3026	2193	7133	886	16626	2667	967	861	515	713	702	563	0	148	2720	1304	0	1015	0	1108	140	413	1477	896	0	726	264	2959	1155	1615	4847
1218	1615	229.05	286.23	C20H30O	ION=[M+H]+	114	90	114	223	131	175	108	109	143	198	315	376	122	0	189	179	105	203	145	121	62	102	0	8162	133	0	114	10894	5713	84	118	0	171	1004	99	1207	133	134	191	67	3528	61	78	590
1219	1617	228.63	304.24	C20H32O2	ION=[M+H]+	229	0	0	225	0	311	193	116	0	0	559	494	104	133	331	0	0	0	118	142	191	0	203	9989	204	0	0	11692	5983	93	159	143	116	918	0	1661	154	166	0	0	3721	147	142	1070
1220	1618	230.62	330.074	C17H14O7	ION=[M+H]+	20330	125	2573	6139	7414	4022	3557	3828	1879	4555	3352	10687	1315	5080	25978	8450	112	4211	9992	1586	0	876	0	23305	3881	11982	7829	0	0	5986	1012	5150	179	6856	2081	0	0	0	1412	13243	9488	5861	2398	7574
1221	1619	231.28	396.215	C21H32O7	ION=[M+K]+	1932	102	416	829	353	977	1177	2102	2833	1254	1018	1998	664	2050	593	2119	303	6877	1514	171	127	470	458	0	269	0	0	109	278	0	327	0	321	87	308	355	233	0	348	42	8408	295	402	3065
1222	1621	231.91	300.173	C19H24O3	ION=[M+H]+	1508	0	385	807	435	987	1139	1321	3830	1053	1614	1360	731	1430	525	1668	338	7403	1552	352	0	679	544	62	381	339	0	229	398	38	463	0	340	0	296	546	345	0	460	102	7661	372	493	3080
1223	1622	233.69	278.115	C15H18O5	ION=[M+Na]+	7000	8567	214	1377	1753	1810	2405	945	2131	5129	2779	9119	21198	12063	1598	2334	446	8254	22564	394	421	2039	15684	0	3309	0	0	0	0	0	7036	0	3152	0	1072	2236	604	62	2301	0	3040	499	5871	12256
1224	1623	233.09	366.204	C16H26N6O4	ION=[M+H]+	5009	204	0	0	0	0	2677	2319	280	145	0	123	1146	2216	0	160	0	341	1100	0	0	0	406	0	0	0	0	0	0	0	680	0	377	0	0	0	310	0	120	0	519	0	2637	109
1225	1624	233.74	162.032	C9H6O3	ION=[M+H]+	12070	17647	927	2719	3333	3440	4184	1777	3936	10051	6482	15750	39370	21857	2917	5737	570	15544	45013	806	618	3434	27565	937	7075	36	114	287	327	252	11416	276	5618	1138	2025	4348	850	316	4577	146	6441	2021	10024	20156
1226	1625	236.27	406.199	C22H30O7	ION=[M+K]+	135	0	1763	0	0	2255	1665	129	2853	0	5424	0	0	1132	1137	144	0	1615	58	0	0	0	0	1122	0	306	88	0	0	0	126	0	0	435	647	81	0	0	884	0	3180	0	0	66
1227	1626	236.12	346.178	C20H26O5	ION=[M+H]+	1510	248	1542	914	0	2278	2266	1397	4422	1074	4593	1758	655	1658	1353	2341	0	5992	1903	0	0	711	613	217	648	4176	670	0	468	382	163	788	0	162	739	597	126	0	931	0	6088	199	148	3302
1228	1627	234.46	388.187	C22H28O6	ION=[M+H]+	1390	0	355	312	0	505	827	835	558	0	1222	89	390	801	292	0	150	421	357	132	115	0	0	63	0	80	62	0	0	0	264	47	0	141	118	0	0	0	142	85	726	0	0	0
1229	1628	235.91	330.074	C17H14O7	ION=[M+H]+	79375	65536	4751	55662	47769	15076	11623	45283	20272	51699	24088	51978	167732	103528	28192	30182	172	81308	126116	7863	7339	14253	164280	11435	10985	4006	7622	2444	69996	12036	69711	887	34783	21782	16055	10541	25729	105	18179	596	24010	18528	91775	42799
1230	1629	236.08	368.03	C14H12N2O8S	ION=[M+H]+	4002	3194	332	4117	3101	615	586	2037	1093	3675	1016	3002	9413	5289	1878	1405	0	3964	7285	403	306	553	10406	1037	463	345	379	206	6829	641	3459	0	1436	990	674	327	888	0	797	0	1027	820	4775	1924
1231	1630	237.17	364.189	C17H32O6S	ION=[M+H]+	4151	187	1159	2660	1633	3266	3386	4111	9791	3430	2145	6440	1691	4104	1879	6783	607	15897	5378	480	486	2137	1063	280	1813	0	0	946	1269	123	1202	0	856	0	1179	1439	837	0	1804	0	14146	731	1717	9388
1232	1631	236.73	334.214	C16H34N2OS2	ION=[M+K]+	619	6315	396	525	907	984	678	432	994	1382	973	1709	317	1929	649	1308	0	1114	438	0	131	187	436	0	226	93	0	4346	1248	0	199	0	129	0	252	384	128	0	53	192	1235	0	437	881
1233	1632	237.05	420.215	C22H33N2O4P	ION=[M+Na]+	0	0	481	344	534	1216	0	0	477	1367	647	221	0	0	498	1267	0	424	0	0	124	222	0	618	257	0	0	1559	1003	0	0	0	0	0	331	0	0	0	394	0	700	0	0	1178
1234	1633	237.05	316.204	C20H28O3	ION=[M+H]+	925	2281	1247	728	1230	2223	636	822	637	2981	2235	785	729	1492	1489	2181	328	1113	628	342	160	569	444	1075	493	310	0	4204	1955	0	453	0	0	189	671	312	223	0	715	92	1468	226	554	2324
1235	1634	236.1	438.35	C30H46O2	ION=[M+H]+	342	1526	1327	3440	1652	1570	0	2397	1458	2116	1685	604	1703	383	6216	1790	2568	2446	1032	900	814	1924	166	106	1296	300	693	726	494	1161	266	115	364	779	885	263	376	1280	1234	397	1513	3443	1353	541
1236	1635	236.4	286.193	C19H26O2	ION=[M+H]+	1329	2590	288	394	415	578	660	919	528	537	327	724	730	1291	415	771	119	420	494	0	47	103	408	243	73	35	0	1943	615	0	466	0	289	0	160	178	231	71	0	108	890	0	513	568
1237	1636	237.06	562.148	C30H26O11	ION=[M+H]+	4960	4734	0	0	0	0	7825	2530	594	0	0	919	7087	4272	0	120	0	1741	5196	0	0	0	2584	0	0	0	0	0	0	0	2262	0	728	0	0	0	794	0	0	0	1419	0	5109	593
1238	1637	237.33	628.325	C35H48O10	ION=[M+H]+	7952	0	0	0	0	0	2122	4465	0	0	0	88	860	3347	0	0	0	0	1303	0	0	0	607	0	0	0	0	0	0	0	1306	0	902	0	0	0	240	0	0	0	659	0	3202	0
1239	1638	236.6	298.193	C20H26O2	ION=[M+H]+	860	1008	599	715	827	1554	686	744	874	1762	752	635	556	933	644	1635	133	1003	597	261	266	245	0	574	163	188	0	2529	1107	129	512	0	0	219	0	237	0	0	0	117	822	278	627	1223
1240	1639	236.48	308.141	C20H20O3	ION=[M+H]+	2122	1171	377	642	157	598	1700	3127	510	157	115	1654	1047	2066	134	301	325	829	3157	0	183	348	453	60	573	110	0	170	240	0	875	63	943	0	814	153	385	100	680	0	590	253	857	1171
1241	1640	237.96	360.085	C18H16O8	ION=[M+H]+	69066	1212	5620	0	1769	8712	5708	3609	8514	243	13637	52626	13506	39479	6316	7453	0	32553	47176	3088	1894	42	10591	4593	2755	10360	6486	6978	67	16450	24274	596	0	57410	625	16323	2224	0	155	472	16415	10741	23364	55858
1242	1641	238	328.167	C20H24O4	ION=[M+H]+	1205	164	904	701	418	1642	1393	1262	3936	946	2959	1600	463	1229	883	1463	273	3650	1355	315	164	819	338	147709	590	2997	48	260	410	0	459	50	440	3489	433	366	291	0	593	201	46787	323	549	1992
1243	1642	238.25	404.126	C24H20O6	ION=[M+H]+	1119	1145	0	0	0	0	2414	2242	294	0	0	263	979	881	0	0	0	0	636	0	0	0	317	0	0	0	0	0	0	0	393	0	386	0	0	0	278	0	0	0	0	0	470	42
1244	1643	239.7	344.162	C20H24O5	ION=[M+H]+	0	0	721	744	1177	1301	98	0	1716	2948	1732	7006	107	0	844	932	1102	2983	0	455	353	754	0	0	947	0	44	736	387	0	0	0	0	0	1423	498	0	0	1131	0	1271	433	0	4986
1245	1644	241.75	298.157	C19H22O3	ION=[M+H]+	271	0	0	535	490	545	269	243	507	787	656	948	165	271	379	472	289	1177	215	195	174	307	143	3008	519	179	0	0	124	0	0	0	0	196	667	155	85	0	592	70	750	273	116	843
1246	1645	240.42	358.212	C22H30O4	ION=[M+H]+	32586	221	0	0	0	0	9826	6834	1274	0	377	914	21970	6717	366	231	0	1608	42674	0	0	0	4509	0	0	0	0	0	0	0	19162	0	16925	0	130	0	1379	0	0	0	2749	0	29393	0
1247	1646	240.45	288.209	C19H28O2	ION=[M+H]+	79619	401	62	207	146	273	20722	13602	2215	277	251	1557	46015	14034	219	307	168	2741	92497	112	0	84	7728	85	218	98	48	328	172	127	40925	0	34766	0	108	171	1953	0	103	97	5855	173	59520	512
1248	1647	240.4	162.068	C10H10O2	ION=[M+H]+	5824	101	129	147	0	185	1526	1257	201	74	94	248	4037	1211	161	44	38	416	7049	133	65	87	868	186	48	0	108	84	110	84	3438	113	2992	65	125	75	290	68	117	0	574	46	4397	203
1249	1648	242.06	300.209	C20H28O2	ION=[M+H]+	13281	0	1849	1308	2166	3190	4088	2559	1150	2774	3725	746	8270	2584	4000	1489	0	772	16282	906	0	0	1432	0	2333	0	0	3194	721	0	7904	0	6272	148	0	272	465	0	1115	622	0	0	11173	2055
1250	1649	239.9	476.183	C28H28O7	ION=[M+H]+	2584	2803	0	0	0	0	7210	7448	699	0	0	0	2046	2702	0	0	0	0	1904	0	0	0	1236	0	0	0	0	0	0	0	2010	0	1339	0	0	0	1109	0	0	0	835	0	1367	0
1251	1650	240.99	270.198	C19H26O	ION=[M+H]+	13023	184	0	88	0	182	3813	2124	575	126	282	351	7315	2329	121	89	0	460	14843	0	0	127	1639	0	0	0	0	80	0	0	6827	0	6090	0	215	72	370	0	153	156	818	112	9308	204
1252	1651	240.05	310.157	C20H22O3	ION=[M+H]+	250	0	574	0	178	175	663	266	1301	205	201	551	166	271	556	476	0	1413	335	0	0	143	115	53373	316	452	110	176	136	90	93	61	116	1482	348	56	0	88	150	55	18230	103	130	583
1253	1652	240.38	694.442	C42H62O8	ION=[M+H]+	9722	0	0	0	0	0	555	519	0	0	0	0	3679	345	0	0	0	0	14743	0	0	0	104	0	0	0	0	0	0	0	2483	0	1701	0	0	0	0	0	0	0	0	0	5478	0
1254	1653	240.47	318.219	C20H30O3	ION=[M+H]+	14981	0	0	489	0	0	3542	2440	571	0	0	0	8501	2551	0	0	0	687	16586	0	0	0	1901	0	0	0	0	0	393	0	7917	0	7035	77	0	167	502	0	0	0	1278	0	11283	0
1255	1654	240.58	176.084	C11H12O2	ION=[M+H]+	8891	93	125	144	66	0	2498	1736	246	138	120	278	5099	1838	121	102	0	360	9425	0	0	89	1017	236	66	65	0	0	0	0	4292	53	3803	41	55	78	324	0	60	61	668	57	6289	247
1256	1657	241.37	364.189	C20H28O6	ION=[M+H]+	4181	370	1149	2447	1424	3671	2868	4227	10489	3562	2174	6287	1618	4912	1724	5816	668	15188	5630	510	496	1916	1333	303	2034	228	153	662	1380	141	1091	0	853	323	1010	1583	735	0	1397	190	12829	585	1205	9297
1257	1658	240.88	362.173	C14H27N4O5P	ION=[M+K]+	197	235	715	129	1489	257	0	117	1162	2901	652	179	169	115	447	1390	1130	248	0	0	0	1260	0	0	0	0	0	105	244	0	0	0	0	0	990	441	0	0	300	40	1746	0	90	799
1258	1659	241.21	374.186	C17H30N2O5S	ION=[M+H]+	65591	286	0	0	0	0	13814	9185	1330	0	1195	1244	29668	8769	0	680	0	2416	64135	147	0	0	4576	0	1025	0	0	1492	0	0	25548	0	23613	0	314	0	1340	0	0	0	3202	184	40991	0
1259	1660	240.93	326.152	C20H22O4	ION=[M+H]+	125	117	1062	1946	1614	2210	71	175	1071	3399	3034	3542	0	0	1199	1402	1678	2759	0	837	619	1170	0	102	1603	0	0	637	428	157	110	0	0	26	2700	745	0	0	2531	0	1285	967	0	2446
1260	1661	242.88	346.178	C20H26O5	ION=[M+H]+	1784	110	92	715	775	1131	2170	2181	2981	956	643	1974	578	1641	0	1790	367	4504	1804	364	213	751	480	172799	688	1395	320	308	509	0	473	0	783	4727	0	589	587	0	170	199	55456	396	596	3220
1261	1662	243.57	360.085	C18H16O8	ION=[M+H]+	21338	9651	0	1499	583	3847	2473	12369	80231	762	520	38727	29203	22989	10316	1696	0	89013	20600	0	1131	525	14007	7407	78	0	0	163	3866	0	12302	0	2023	5987	0	13412	3883	0	357	0	10523	70	15847	66154
1262	1663	244.05	360.157	C17H16N10	ION=[M+H]+	0	0	832	1322	1095	3312	0	0	287	1879	1433	1077	0	0	1605	2233	3326	798	0	2811	439	1260	0	587	5747	0	0	2203	2276	0	0	0	0	0	811	107	0	0	5800	83	9303	2974	0	464
1263	1664	243.89	422.231	C18H31N8O2P	ION=[M+K]+	723	623	0	501	576	976	1473	1363	530	1104	1761	493	628	820	1316	602	241	311	600	457	0	2253	0	488	0	278	81	999	0	44	595	61	441	79	1219	0	443	0	0	330	746	0	384	839
1264	1665	244.16	342.147	C20H22O5	ION=[M+H]+	0	52	437	635	421	1287	162	150	116	791	669	434	0	100	745	737	1093	528	80	1067	238	690	0	226	2461	0	0	1032	742	0	0	0	49	0	261	0	0	0	2214	0	3250	1103	92	126
1265	1666	243.05	476.183	C28H28O7	ION=[M+H]+	3243	2539	0	0	0	0	6397	7831	731	0	0	356	2055	2112	0	0	0	708	2185	0	0	0	1525	0	0	26	0	0	0	0	1649	0	1316	0	0	72	1265	0	0	0	711	0	1409	223
1266	1667	246.77	150.104	C10H14O	ION=[2M+H]+	284796	3408	542	2858	652	746	309626	139909	1597	0	0	7450	39764	84528	0	2108	718	1186	82083	690	516	648	179165	506	742	459	363	0	541	299	175446	257	129142	436	630	1133	63326	0	639	657	35099	902	89557	2519
1267	1668	246.64	336.23	C18H30N3O3	ION=[M+Na]+	101650	853	210	1172	0	291	130880	57371	570	266	33	2689	15531	34035	167	772	0	602	31014	0	0	183	80423	0	363	0	0	533	147	0	74228	0	57574	0	214	128	23934	44	157	93	15674	284	33382	938
1268	1669	246.82	122.111	C9H14	ION=[M+Na]+	10581	457	171	357	0	0	11797	5503	0	494	287	740	1729	3653	206	0	97	279	2993	122	146	205	7067	352	337	53	0	110	147	55	6903	151	5103	77	337	138	2136	40	287	138	1906	156	3784	397
1269	1671	246.57	346.178	C20H26O5	ION=[M+K]+	74	106	0	0	373	0	241	565	0	159	0	0	0	134	47	0	0	0	0	0	0	288	0	37230	0	981	79	0	280	0	0	0	0	2084	50	0	0	0	0	0	13723	0	0	0
1270	1674	246.63	141.082	C8H14P	ION=[2M+H]+	0	177	111	101	235	229	117	0	555	237	0	224	164	206	191	0	0	597	95	77	0	147	0	17395	0	219	0	0	0	0	108	0	0	566	0	0	146	0	120	0	5528	145	118	0
1271	1683	245.77	248.105	C14H16O4	ION=[M+H]+	1318	343	80	83	87	46	1011	723	687	426	301	1046	1401	2235	78	683	0	1541	2770	0	71	0	4068	50	91	0	175	0	0	0	6158	110	3006	0	69	441	2153	42	92	0	858	0	821	2270
1272	1686	246.67	282.198	C20H26O	ION=[M+H]+	23521	626	188	374	190	210	23663	11354	173	149	306	554	3748	6872	367	266	112	165	6685	131	0	224	13715	70	135	114	0	100	121	0	14400	0	10807	95	111	95	4761	58	172	53	2811	206	7399	284
1273	1687	246.35	318.219	C20H30O3	ION=[M+H]+	137833	1689	659	1563	553	776	146102	68842	705	682	1109	3110	18173	40705	1111	864	205	589	36384	100	107	316	86561	151	903	109	76	1338	68	89	81955	0	58429	179	328	430	27447	0	280	115	15618	322	41026	1153
1274	1690	245.17	546.153	C30H26O10	ION=[M+H]+	2670	2606	0	0	0	0	8612	1600	335	0	0	434	7527	7523	0	0	0	698	7551	0	0	0	8612	0	0	0	0	0	0	0	4391	0	833	0	0	230	1071	0	0	0	1114	0	3460	419
1275	1691	245.8	192.042	C10H8O4	ION=[M+H]+	2197	597	313	156	222	102	1562	1196	1340	564	600	2172	3169	3589	259	1327	67	2931	5507	0	0	0	8028	0	0	0	0	0	113	0	12400	0	4317	0	0	887	3700	0	85	0	1600	80	2165	3313
1276	1694	246.67	124.052	C7H8O2	ION=[M+H]+	5163	53	52	195	0	0	5801	3137	98	0	0	145	814	1363	0	0	0	110	1541	0	0	0	3634	122	0	0	0	0	0	0	4055	51	2953	0	0	0	1467	0	0	0	984	0	1797	0
1277	1695	245.78	230.094	C14H14O3	ION=[M+H]+	3422	881	470	207	400	191	2849	2188	1953	960	750	2885	4747	5346	227	1658	163	4854	8345	169	130	181	10699	126	154	123	181	170	171	170	18109	109	7367	135	290	1417	5294	212	223	147	3015	135	3246	5228
1278	1696	249.37	298.193	C20H26O2	ION=[M+H]+	3454	329	532	679	771	1096	0	1729	729	1896	979	632	0	0	945	1177	323	1151	1742	354	193	203	814	265	128	138	67	906	0	148	0	128	0	104	387	79	220	242	497	49	578	251	0	484
1279	1697	249.23	286.23	C20H30O	ION=[M+H]+	1904	1301	0	200	344	163	835	514	181	0	0	461	869	2526	0	0	49	239	2266	0	50	98	2482	228	143	100	117	315	131	0	1176	94	2299	102	200	525	190	110	186	0	872	133	1157	588
1280	1698	249.11	268.219	C20H28	ION=[M+H]+	1297	826	0	53	107	137	736	313	250	116	227	309	493	1603	121	100	86	203	1546	114	0	0	1213	87	0	128	45	145	72	0	1071	0	1259	0	82	321	189	0	59	117	500	125	688	184
1281	1699	250.21	162.032	C9H6O3	ION=[M+H]+	830	0	1943	854	2951	306	59	409	517	2324	1035	1353	820	923	0	1547	238	2249	424	1634	129	399	1492	599	1126	59	197	726	392	683	3210	0	1216	371	576	587	1051	476	0	138	736	1588	698	638
1282	1700	250.31	562.148	C30H26O11	ION=[M+H]+	1218	1232	0	0	0	0	2074	528	0	0	0	406	1321	1157	0	0	0	531	1309	0	0	0	743	0	0	0	0	0	0	0	477	0	166	0	0	0	258	0	0	0	466	0	1335	117
1283	1701	253.81	598.314	C34H46O9	ION=[M+H]+	14363	361	0	0	0	0	7473	5836	108	0	0	0	5363	8040	0	0	0	136	5956	0	0	0	3124	0	0	0	0	0	0	0	3999	0	2403	0	0	0	1425	0	0	0	1240	0	5008	0
1284	1702	254.39	352.225	C20H32O5	ION=[M+H]+	9430	199	0	0	0	0	5055	4159	0	0	0	0	3572	5379	0	73	0	183	4171	0	0	0	1985	0	0	0	0	0	70	0	2820	0	1706	0	0	0	1410	0	0	0	1162	0	3299	74
1285	1703	253.73	562.293	C34H42O7	ION=[M+H]+	7535	131	0	0	0	0	4105	3245	0	0	0	0	2862	4322	0	0	0	0	3250	0	0	0	1648	0	0	0	0	0	0	0	2052	0	1295	0	0	0	1084	0	0	0	603	0	2721	0
1286	1704	253.73	580.304	C34H44O8	ION=[M+H]+	5115	118	0	0	0	0	2996	2454	0	0	0	0	2391	2836	0	74	0	0	2333	0	0	0	1077	0	0	0	0	0	0	0	1755	0	964	0	0	0	627	0	0	0	456	0	1983	0
1287	1705	253.76	130.042	C9H6O	ION=[M+H]+	696	125	653	289	646	795	232	192	215	586	1268	967	156	0	794	2203	167	1097	517	180	95	291	112	84	292	38	0	269	402	227	1385	64	269	200	392	330	252	54	952	86	664	124	313	309
1288	1706	256.76	322.251	C20H34O3	ION=[M+K]+	9703	2284	0	0	422	223	17503	2102	0	774	225	738	0	5303	0	991	238	0	1034	0	218	0	11037	0	306	0	79	0	0	0	1813	0	3387	0	459	0	599	0	551	0	1840	0	869	504
1289	1707	255.41	420.215	C22H33N2O4P	ION=[M+Na]+	0	0	303	667	893	1484	0	0	629	1808	643	484	0	0	432	1453	184	1108	0	0	192	0	0	554	0	0	0	1414	786	0	0	0	0	0	0	0	0	0	0	0	495	0	0	986
1290	1708	256.17	218.058	C12H10O4	ION=[M+H]+	429	190	286	307	532	247	479	275	944	883	430	113	549	237	538	456	0	831	866	0	46	0	397	214	125	0	0	94	298	0	740	0	217	0	0	53	336	0	203	110	414	159	447	925
1291	1709	255.49	316.204	C20H28O3	ION=[M+H]+	2816	524	685	851	982	1629	1899	1344	970	1877	588	849	1448	1832	703	1835	264	1025	1367	230	324	172	786	522	715	157	0	1913	1282	0	1234	0	911	0	187	189	595	0	1845	0	894	124	1149	963
1292	1710	255.2	286.193	C19H26O2	ION=[M+H]+	4106	95	430	630	1242	1478	2146	1819	711	1773	626	507	1399	2298	478	1653	148	1062	1641	0	231	194	1163	443	0	76	0	1482	1173	0	2051	0	998	93	162	172	856	0	256	0	905	82	1736	1131
1293	1711	257.14	304.24	C20H32O2	ION=[M+H]+	766	500	273	320	364	0	1906	342	0	0	441	359	241	674	0	613	171	0	0	181	217	231	1031	0	201	152	0	0	204	202	784	168	788	175	370	0	253	0	285	131	431	122	0	411
1294	1712	256.51	334.214	C20H30O4	ION=[M+H]+	6335	267	200	447	598	827	3937	3175	180	546	1807	487	2572	4492	121	195	259	281	2849	342	131	435	2003	25	1419	0	0	1726	691	48	2415	106	1309	0	325	0	1134	0	3912	51	774	199	1838	181
1295	1713	255.93	382.142	C22H22O6	ION=[M+H]+	383	0	0	0	0	0	302	399	984	215	0	259	615	1092	0	457	259	0	0	209	0	47	117	56	234	39	78	79	148	0	0	0	139	0	0	48	154	0	0	74	622	187	105	175
1296	1714	257.01	286.23	C20H30O	ION=[M+H]+	9974	2488	417	463	712	664	26726	2078	434	1133	436	1170	600	6194	455	1205	0	661	1783	296	211	512	15892	196	707	137	162	292	386	249	1945	0	5225	137	731	0	958	143	774	201	3015	373	1138	963
1297	1715	256.87	268.219	C20H28	ION=[M+H]+	12734	3295	227	428	411	370	33677	2514	397	606	196	1024	784	7558	209	1093	247	0	1588	262	99	207	18839	81	305	116	105	194	151	142	1955	227	6327	98	331	296	1163	0	326	93	3288	302	1352	741
1298	1716	260.93	364.189	C17H32O6S	ION=[M+H]+	2192	121	502	1006	756	1468	1402	1671	4343	1789	1150	2626	679	1910	709	2467	278	6717	3117	295	235	1110	615	115	821	0	47	380	670	0	619	0	633	112	609	751	345	0	635	0	5631	378	702	3646
1299	1717	258.99	344.162	C20H24O5	ION=[M+H]+	162	199	3744	3679	6633	5846	174	255	436	9614	7746	441	0	166	8802	2845	149	638	497	0	479	544	0	282	180	0	0	1196	1220	0	0	526	0	479	1351	0	0	0	220	0	383	140	170	727
1300	1718	259.38	540.272	C31H40O8	ION=[M+K]+	5551	0	0	0	0	0	2014	1881	0	0	0	0	3545	2678	0	0	0	119	3466	0	0	0	743	0	0	0	0	0	0	0	991	0	662	0	0	0	410	0	0	0	622	0	2188	0
1301	1719	258.89	460.173	C19H25N8O4P	ION=[M+K]+	1525	174	0	165	862	133	1002	1932	1924	539	0	533	2173	3756	0	1272	228	0	428	237	0	0	0	0	84	196	120	189	102	0	422	0	780	0	0	242	765	0	135	118	598	152	168	0
1302	1720	258.79	322.12	C20H18O4	ION=[M+H]+	517	264	0	191	193	234	312	602	1016	327	123	318	980	1625	119	524	250	209	273	152	116	142	103	187	183	261	0	135	113	152	348	0	433	143	135	316	503	163	0	171	340	0	0	167
1303	1721	259.37	308.141	C20H20O3	ION=[M+H]+	713	485	1862	2002	3990	3073	629	766	341	4546	4263	428	402	493	4410	1523	0	459	721	0	345	375	453	123	0	0	0	654	705	144	524	127	608	289	879	0	328	0	0	0	310	0	298	551
1304	1722	259.2	362.173	C20H26O6	ION=[M+H]+	0	93	1189	1856	3677	1850	0	240	317	3922	3420	269	0	0	2348	1298	87	412	57	0	221	548	118	336	0	0	0	839	624	0	0	0	0	0	1023	73	0	0	0	0	625	0	0	232
1305	1723	259.41	326.152	C20H22O4	ION=[M+H]+	117	104	8762	7936	14700	13241	117	0	942	20759	17714	725	58	129	16970	5572	174	1529	284	0	1146	1021	0	79	99	167	0	3386	2426	0	0	347	0	283	2770	0	0	53	157	0	616	0	0	1361
1306	1724	260.53	348.194	C20H28O5	ION=[M+H]+	240	228	314	3409	1159	827	968	771	906	558	365	2603	250	0	394	3744	1439	565	186	1688	699	0	97	0	522	847	445	512	404	521	266	0	414	430	233	340	246	0	136	186	996	2342	361	468
1307	1726	261.48	422.231	C23H34O7	ION=[M+Na]+	0	0	1489	1267	2841	2715	176	0	1525	3209	3953	464	0	0	3042	1890	259	615	0	325	335	1441	0	263	3036	0	0	1814	510	0	0	0	0	0	1925	208	0	0	2514	0	1053	191	0	2238
1308	1727	261.83	318.219	C20H30O3	ION=[M+H]+	0	0	1736	1295	2988	2840	0	214	1647	4068	4881	625	91	190	3386	2597	331	741	196	483	238	2150	191	306	3644	161	188	1784	526	0	214	0	0	0	2022	217	107	0	2705	99	1299	0	0	2600
1309	1728	262.09	260.177	C17H24O2	ION=[M+H]+	110	63	393	401	561	579	0	96	421	658	748	223	61	172	687	461	124	321	0	173	79	422	0	61	660	0	0	347	105	0	89	104	0	0	387	70	0	0	630	0	399	76	110	515
1310	1729	261.84	288.209	C19H28O2	ION=[M+H]+	167	103	409	387	585	796	204	103	470	689	1039	206	58	79	750	453	70	162	201	166	0	345	79	50	876	0	0	441	207	0	116	0	82	0	553	0	0	0	691	94	298	132	42	550
1311	1730	261.9	300.209	C20H28O2	ION=[M+H]+	1261	518	1140	1081	2095	1846	1457	738	1313	2579	3102	527	0	0	2071	1547	0	667	0	0	416	1378	438	366	2326	0	197	1382	554	255	582	0	0	0	1327	257	0	0	1689	258	1078	272	0	1497
1312	1731	263.48	346.178	C20H26O5	ION=[M+K]+	1735	694	1621	1187	5101	716	3226	2975	5258	5625	3684	2922	421	530	1327	2240	876	3080	796	221	163	3637	235	1691	287	135	0	714	285	860	448	0	518	175	12199	4872	240	0	816	0	859	308	668	6518
1313	1732	262.85	328.167	C20H24O4	ION=[M+H]+	535	296	1849	816	5393	946	814	601	5976	5944	5388	2999	310	367	1645	2224	943	3173	1132	168	215	4140	290	1254	393	121	30	285	398	1119	402	64	205	38	16308	5657	139	0	827	149	1020	220	297	8819
1314	1733	262.96	310.157	C20H22O3	ION=[M+H]+	310	384	1296	810	4616	886	272	344	6004	6172	4425	2588	152	217	1385	1653	683	2507	752	0	204	4090	136	1800	431	0	109	345	275	1083	306	0	121	92	14070	4645	198	0	691	52	1097	224	260	8133
1315	1734	263.6	598.314	C34H46O9	ION=[M+H]+	6436	117	0	0	0	0	3651	2657	0	0	0	0	2281	3342	0	0	0	0	2814	0	0	0	1266	0	0	0	0	0	0	0	1783	0	1252	0	0	0	853	0	0	0	792	0	2547	0
1316	1735	263.53	176.047	C10H8O3	ION=[M+H]+	2159	2174	83	92	254	210	1412	930	789	0	238	1272	6684	5248	0	423	107	2538	4516	0	0	183	2615	92	341	0	0	145	107	0	1595	167	967	81	122	426	0	0	131	229	828	53	2298	2060
1317	1736	263.07	346.178	C20H26O5	ION=[M+H]+	1594	777	317	493	1090	491	3374	3160	1555	1494	768	1738	365	701	0	1373	351	1542	697	412	0	812	262	1396	269	192	87	386	215	101	553	0	608	128	2300	819	397	0	286	0	1557	310	905	1766
1318	1737	263.41	314.188	C20H26O3	ION=[M+H]+	536	2872	403	453	719	867	1087	1305	1311	885	650	798	298	611	464	953	277	2187	496	305	185	382	421	209	229	199	140	408	367	0	319	101	338	124	266	300	148	0	235	85	1747	129	408	1239
1319	1738	266.12	227.189	C13H25NO2	ION=[M+H]+	700	571	0	0	0	467	862	523	711	468	462	606	163	540	559	0	487	448	525	0	0	223	0	114	232	229	243	0	331	0	1064	509	183	0	0	1098	147	0	0	0	832	512	573	1045
1320	1739	266.26	210.162	C13H22O2	ION=[M+H]+	356	291	196	183	271	191	313	256	319	186	246	0	0	214	201	154	231	202	182	176	50	58	0	93	86	89	56	115	62	253	91	298	56	129	287	60	170	160	49	58	123	324	200	142
1321	1740	265.2	324.266	C23H34N	ION=[M+K]+	1555	0	280	272	600	902	0	0	95	1356	0	1220	176	0	460	706	825	0	0	1264	364	234	111	638	1007	465	425	284	677	375	0	2583	174	2319	913	331	78	416	540	434	1067	871	0	335
1322	1741	265.31	306.256	C20H34O2	ION=[M+H]+	0	225	399	1025	1231	2564	0	160	204	3835	396	3017	429	292	1228	1976	2886	240	113	2481	1170	221	260	2283	3727	1148	1562	1040	1920	826	94	10353	476	6490	1665	858	101	786	1166	1235	2650	2784	55	1347
1323	1742	266.78	330.074	C17H14O7	ION=[M+H]+	250	234	0	0	63	27122	73	98	97	0	0	193	296	0	0	0	0	197	312	0	787	0	112	25684	0	0	0	0	63	0	154	0	0	7072	0	0	0	65	0	0	1821	0	152	132
1324	1743	266.93	230.094	C14H14O3	ION=[M+H]+	3738	1169	0	70	180	114	2843	1848	2869	237	210	4015	1555	3395	114	384	0	4109	2634	90	169	77	5486	159	78	0	158	0	77	132	5701	181	2399	115	132	862	2019	144	173	0	980	123	1859	3499
1325	1744	269.75	546.153	C30H26O10	ION=[M+H]+	3204	501	0	0	67	0	966	7853	263	0	0	4430	3070	904	0	0	0	582	2110	0	0	0	0	0	0	0	0	0	0	0	166	0	1506	0	0	0	0	0	0	315	406	0	648	243
1326	1745	268.93	478.199	C28H30O7	ION=[M+H]+	1713	391	0	0	0	0	2142	829	151	0	0	232	741	1007	0	0	82	358	886	0	0	0	848	0	0	0	0	0	0	0	1041	0	539	0	0	0	386	0	0	0	352	0	635	84
1327	1746	272.16	232.108	CH15N9O3P	ION=[M+H]+	64980	9223	1454	1437	1139	1007	60272	23138	36269	2524	3745	56900	59025	77314	1792	3060	657	46551	89559	745	1060	617	123607	1667	1994	423	105	275	667	121	110516	471	70506	596	1645	22259	44932	106	1399	730	31216	807	34185	62767
1328	1747	272.11	73.0194	C3H6P	ION=[2M+H]+	12369	2126	326	363	287	288	11597	4792	7140	503	566	11050	11801	15019	469	722	132	10038	18242	104	266	134	22957	297	658	64	0	123	280	0	22662	151	14758	128	446	4447	9763	0	370	193	6436	182	6926	13027
1329	1748	272	410.267	C23H38O6	ION=[M+K]+	0	0	1726	2800	3824	5487	0	0	9270	6350	7646	2007	0	66	5807	1664	0	10953	0	0	167	898	0	254	577	0	0	1742	1198	0	0	0	87	0	461	278	0	0	1328	0	2614	0	0	6571
1330	1749	271.52	338.246	C20H34O4	ION=[M+H]+	1238	0	344	620	789	685	293	0	5958	999	1607	2766	685	718	583	2015	0	6494	9497	0	0	942	296	0	365	0	0	985	425	0	1216	0	566	0	359	0	0	0	989	0	906	0	1001	1263
1331	1750	271.98	350.246	C21H34O4	ION=[M+Na]+	607	1717	0	0	0	0	979	132	0	0	0	226	488	7266	0	0	0	0	1446	0	0	0	794	0	0	0	0	0	0	0	179	0	0	0	0	0	0	0	0	0	744	0	239	0
1332	1751	272.05	260.105	C15H16O4	ION=[M+H]+	5858	1569	0	37	165	0	4026	6189	789	298	145	514	859	2495	185	81	96	1321	1524	0	0	0	566	0	0	0	0	61	189	0	840	0	636	0	0	124	472	0	0	0	628	0	3115	436
1333	1754	272.11	196.089	C14H12O	ION=[M+H]+	20277	3144	501	309	447	409	17946	7003	11926	867	1153	17816	17696	23513	555	973	267	15704	28671	326	370	290	37160	534	573	0	0	0	282	0	33531	0	23727	165	728	6706	14481	0	596	255	9927	407	10506	20791
1334	1759	271.57	282.198	C20H26O	ION=[M+H]+	603	2979	63	168	59	96	605	234	164	178	86	95	187	3919	0	164	99	119	747	84	0	67	260	99	0	66	0	0	232	0	160	0	165	91	86	0	167	0	66	0	740	151	216	129
1335	1760	272.33	452.329	C30H44O3	ION=[M+H]+	0	69	413	1165	1046	1755	60	0	50	2453	626	0	0	0	1490	1013	2492	335	0	1461	0	212	0	0	322	519	411	0	289	339	53	0	0	168	277	204	0	0	0	205	584	0	72	234
1336	1761	272.11	214.099	C14H14O2	ION=[M+H]+	116314	19298	2213	2075	2120	2152	105336	40024	67828	4728	5326	100224	104294	134777	3268	5569	967	87187	165741	1099	1730	1344	212914	2304	3596	436	48	419	1297	155	192263	713	128923	905	2834	40175	84425	0	2892	1246	57506	1511	61993	116080
1337	1762	272.1	158.037	C10H6O2	ION=[M+H]+	22982	3683	638	550	632	438	21926	8927	13986	1164	1241	21439	21257	27656	756	1506	267	18192	34054	378	445	297	44915	499	1132	83	0	0	284	0	39429	244	25194	190	679	8285	17346	0	647	341	12494	235	13373	24503
1338	1764	271.86	342.147	C20H22O5	ION=[M+H]+	0	0	715	698	1227	1338	127	109	110	2371	1602	227	0	120	1905	676	125	330	0	65	171	139	0	0	0	0	0	1060	481	369	0	93	0	0	309	132	0	0	0	0	0	0	0	0
1339	1765	272.08	120.058	C8H8O	ION=[M+H]+	1520	746	481	544	566	522	1538	855	897	633	534	1859	1510	1825	501	530	480	1260	1966	519	454	562	2636	528	553	506	504	526	604	479	2443	464	1844	625	489	811	1678	0	0	437	1133	398	935	1827
1340	1766	272.11	176.047	C10H8O3	ION=[M+H]+	214542	32416	4078	3202	4557	4330	198168	78340	127361	8244	10763	184189	190640	256377	5825	11590	1398	165912	319530	2413	3263	1954	407677	4310	6845	727	111	807	2384	166	367175	1432	244957	1541	5012	75132	159790	76	4727	2218	103873	2746	120579	221161
1341	1771	272.01	364.098	C10H16N6O9	ION=[M+H]+	115	0	112	71	0	0	86	70	0	52	0	48	0	95	115	147	134	0	167	0	68	80	0	33	53	105	104	0	81	0	165	107	104	96	54	37	130	113	60	181	0	0	99	167
1342	1772	271.89	270.235	C20H30	ION=[M+H]+	112	0	342	860	671	1250	94	98	778	1569	1738	383	93	52	1643	423	87	762	35	89	130	240	97	0	307	0	23	368	407	0	0	0	0	122	113	155	0	0	310	100	285	225	0	543
1343	1773	272	318.219	C20H30O3	ION=[M+H]+	921	5836	194	304	392	0	1064	317	261	380	338	248	562	8004	294	0	68	175	1371	0	126	0	562	0	109	0	0	125	52	43	278	44	263	50	336	99	117	0	493	0	1456	102	373	0
1344	1774	272.1	130.042	C9H6O	ION=[M+H]+	3619	614	146	124	237	228	3381	1294	2554	164	282	3625	3668	4715	250	472	57	2953	5739	90	113	139	6622	135	96	0	0	55	171	121	5537	0	4018	53	138	1860	2989	0	117	63	2008	98	2146	4241
1345	1777	273.32	370.155	C20H22N2O5	ION=[M+H]+	0	1483	0	348	343	398	164	0	378	852	194	503	307	794	331	861	0	367	255	0	0	338	174	478	90	0	0	2143	943	0	0	0	0	0	271	202	0	0	301	352	596	0	0	528
1346	1781	272.95	287.246	C19H31N2	ION=[M+H]+	2689	2896	2823	0	267403	2019	2815	2750	2179	291136	2362	289580	295577	294089	292430	296220	292373	291438	287194	294528	286678	288273	284884	281384	279572	287093	289711	278361	274033	272863	273265	264390	260899	262901	259854	267195	274161	280727	284768	290891	273819	255225	272051	260795
1347	1782	273.77	226.193	C14H26O2	ION=[M+H]+	247	0	183	0	245	157	218	0	0	5523	5727	6512	0	6209	6254	6266	6413	5948	6019	6142	6190	6260	6729	6611	6456	6393	6232	6746	5740	6126	5360	5756	5606	5780	5851	5954	5849	5882	6256	5821	5747	5379	6000	5665
1348	1783	273.38	332.199	C20H28O4	ION=[M+H]+	755	3877	183	724	384	747	894	980	341	1008	537	402	274	556	286	957	81	363	136	180	180	403	181	336	170	64	108	2194	1355	0	0	0	154	87	421	179	101	0	335	318	695	120	307	387
1349	1784	273.84	309.228	C15H33O6	ION=[M+H]+	165	54	109	65	0	3756	0	2416	3067	3640	3583	0	2850	2566	3403	2951	3154	2413	2473	3156	2221	3146	2888	2066	4102	3303	3121	1944	2419	3897	3299	2200	2219	3061	2323	2856	2190	2760	2327	2928	3099	3807	2552	1605
1350	1785	274.97	87.0684	C4H9NO	ION=[M+H]+	0	0	0	0	1215	1316	798	0	1375	1257	1195	1229	0	1312	1108	1130	1381	1030	1026	1173	1147	1210	1317	1364	1016	1247	1063	1048	1085	1158	1164	1174	1044	1118	1105	1063	1271	1278	1129	1197	1034	964	1183	1195
1351	1786	275.36	314.079	C17H14O6	ION=[M+H]+	1234	1685	432865	764	394494	399713	3282	9515	38827	78112	575547	359354	19580	7558	1007	136950	510444	2907	4674	525681	145524	336	2433	2144	676747	393613	254471	110103	646	412293	834	317	2018	267133	577	102798	3161	634	25398	293	279007	583889	974	61180
1352	1787	275.41	628.158	C34H28O12	ION=[M+Na]+	0	0	19720	0	19985	20971	0	71	322	894	35778	16601	0	0	0	2744	28472	0	0	27712	2807	0	0	0	46800	18554	8306	2012	0	21186	0	0	0	8938	0	1699	0	0	144	0	9685	33618	0	669
1353	1788	275.4	682.077	C27H26N2O15S2	ION=[M+H]+	0	0	612	0	571	563	0	0	0	0	582	347	0	0	0	0	611	0	0	481	0	0	0	0	777	421	182	0	0	463	0	0	0	248	0	0	0	0	0	0	176	536	0	0
1354	1789	275.37	460.188	C17H28N6O9	ION=[M+H]+	728	922	0	0	0	81	1625	1328	113	0	0	146	947	740	66	0	0	130	1269	0	0	0	620	0	0	0	0	0	0	0	754	0	295	0	0	0	286	0	0	0	0	0	743	0
1355	1790	275.45	682.078		ION=[M+H+H]2+	0	0	545	0	451	493	0	0	0	0	451	390	0	0	0	234	679	0	0	510	263	0	0	0	673	325	255	178	0	429	0	0	0	317	0	0	0	0	0	0	313	563	0	0
1356	1791	277.99	598.314	C34H46O9	ION=[M+H]+	29766	471	48	0	0	0	16800	13962	0	0	0	0	12268	17188	0	0	0	176	13806	0	0	0	6104	0	0	0	0	0	0	0	8344	0	4523	0	0	0	2926	0	0	0	2322	0	10518	268
1357	1792	276.68	346.178	C20H26O5	ION=[M+K]+	187	120	446	1295	3916	372	111	153	664	8306	971	191	173	0	3711	1047	0	403	0	0	0	19271	0	530	0	0	0	48	724	0	0	0	0	0	4994	0	0	0	0	602	590	0	0	517
1358	1793	277.58	358.142	C15H19N8OP	ION=[M+H]+	544	2301	0	0	0	0	247	62	2821	0	0	2145	0	0	0	37	0	2576	1537	0	0	0	0	36	0	0	0	111	128	12314	413	58	274	736	0	1630	0	0	0	0	1264	0	415	7084
1359	1794	278.8	312.1	C11H21O8P	ION=[M+Na]+	2014	0	0	454	3866	666	84	0	674	1413	4445	339	257	537	1890	187	0	276	1920	0	380	505	135	0	0	0	0	0	153	0	642	0	126	0	0	0	0	0	0	0	484	0	134	4126
1360	1795	276.02	254.19	C18H24N	ION=[M+K]+	0	0	315	289	2332	264	0	0	138	3285	745	0	0	0	896	721	0	125	0	0	0	5635	0	0	0	0	0	137	0	0	0	0	0	0	1358	0	0	0	0	0	165	0	0	308
1361	1796	277.99	562.293	C34H42O7	ION=[M+H]+	9312	238	0	0	0	0	4535	4096	0	0	0	0	3472	5184	0	86	0	0	3857	0	0	0	1763	0	0	0	0	0	0	0	2943	0	1241	0	0	0	695	0	0	0	878	0	3475	0
1362	1797	278.6	314.113	C14H14N6O3	ION=[M+H]+	2662	391	0	138	0	0	683	165	365	275	0	3087	1629	184	191	1903	0	533	2856	651	0	0	187	0	1911	0	0	0	0	0	499	0	412	0	433	780	107	380	1312	0	487	0	293	642
1363	1798	277.99	352.225	C20H32O5	ION=[M+H]+	10861	162	0	0	0	0	5601	4768	0	0	0	0	4493	6255	0	0	0	0	5143	0	0	0	2663	0	0	0	0	0	0	0	3279	0	1889	0	0	0	1084	0	0	0	810	0	4146	0
1364	1799	276.63	298.157	C19H22O3	ION=[M+H]+	472	286	394	403	793	319	513	247	1973	1873	700	213	881	488	712	788	98	1754	1353	162	80	485	1496	211	290	112	0	498	559	0	2007	63	729	0	215	0	1016	0	521	0	729	66	484	1231
1365	1800	277.96	580.303	C34H44O8	ION=[M+H]+	6834	141	0	0	0	0	3649	3182	0	0	0	0	2809	3738	0	0	0	0	3108	0	0	0	1199	0	0	0	0	0	0	0	1663	0	1058	0	0	0	713	0	0	0	557	0	2802	0
1366	1801	277.32	340.131	C20H20O5	ION=[M+H]+	691	3136	0	79	142	93	406	132	2951	143	0	2437	67	285	0	0	0	3038	2083	0	0	0	0	0	0	78	0	104	128	14244	201	0	221	1097	0	1880	92	75	0	0	1203	0	481	8146
1367	1802	278.39	310.156	C20H22O3	ION=[M+H]+	303	82	1636	1209	15599	1257	310	364	818	20729	4050	718	259	354	6452	3414	165	1219	1151	302	273	37515	0	319	318	109	89	421	1354	0	69	0	81	0	9822	134	0	0	250	737	2222	0	184	1514
1368	1803	278.45	330.087	C16H14N2O6	ION=[M+H]+	4517	553	0	208	242	229	614	264	507	267	155	3370	1224	0	164	1994	454	586	2107	674	0	170	315	0	2434	0	0	0	0	0	410	0	285	0	289	1009	136	352	1207	0	486	571	205	454
1369	1804	276.51	328.167	C20H24O4	ION=[M+H]+	190	159	2630	2114	23009	1725	181	306	1296	33005	7263	0	198	286	9825	5597	205	782	214	147	264	59620	105	606	543	155	0	586	1852	0	113	0	149	0	14828	192	145	81	629	582	1073	234	231	2312
1370	1805	278.22	400.165	C20H29ClO6	ION=[M+H]+	0	0	171	145	62	128	286	0	479	183	387	219	285	0	199	240	0	976	499	0	0	0	0	0	0	0	0	0	0	0	0	0	0	0	0	0	0	0	0	0	1734	0	0	437
1371	1806	278.85	162.032	C9H6O3	ION=[M+H]+	8154	827	376	1245	6648	2204	874	364	1923	2605	8431	7059	2276	1151	2738	3470	1183	1532	6956	1440	785	2304	648	102	5829	0	46	297	200	142	1551	334	559	0	668	1527	321	520	2152	688	1413	955	489	9056
1372	1807	277.44	322.12	C20H18O4	ION=[M+H]+	524	2361	116	0	99	0	239	166	2158	51	124	1607	0	209	0	0	107	2380	1388	66	125	0	74	200	106	0	95	63	0	10502	209	174	173	786	103	1577	156	0	0	122	835	151	260	5675
1373	1808	276.62	243.256	C15H33NO	ION=[M+H]+	3336	2993	2905	2956	2627	2335	2274	2207	2312	2140	2090	2147	2164	6877	7202	7234	6960	7350	7261	7199	7189	7260	6945	7628	7880	7079	7133	7813	7598	7167	6623	6999	6539	6697	6977	6947	6925	6836	7204	6893	7085	7084	6645	7336
1374	1809	278.37	243.22	C14H29NO2	ION=[M+H]+	1195	1192	1164	1079	1151	963	1063	1153	1002	5794	0	6036	5777	5892	5543	5693	6097	5720	5882	6208	5878	6074	6556	6257	6069	5604	6093	5623	5674	6146	5206	5570	5780	6263	6069	5730	5800	5698	5803	5627	6656	5884	5581	5684
1375	1810	281.69	378.204	C21H30O6	ION=[M+K]+	1248	0	1130	1132	1037	953	797	845	2008	1273	1190	1768	585	883	1358	1184	209	3768	3652	396	0	397	121	73	650	0	0	76	256	0	143	0	78	61	315	403	0	0	239	0	6506	511	573	3440
1376	1811	282.27	374.173	C21H26O6	ION=[M+H]+	0	0	703	476	798	963	0	0	0	811	849	498	0	0	1560	683	1357	458	0	2357	114	0	0	0	2331	0	0	361	274	69	0	0	0	0	190	0	0	0	1067	0	5004	1727	0	268
1377	1812	282.72	334.214	C17H34O4S	ION=[M+K]+	3643	106	150	268	408	167	1047	1284	1570	760	391	1188	2571	623	200	721	0	1807	1222	0	109	822	237	56	352	0	0	412	301	131	694	0	1641	49	536	92	125	0	771	0	261	0	1867	334
1378	1813	283.75	390.204	C22H30O6	ION=[M+K]+	0	0	961	0	236	836	619	76	493	0	3582	0	0	440	3509	78	58	344	0	0	0	0	0	0	0	0	0	0	0	0	68	0	0	0	3194	0	0	0	278	0	394	0	0	75
1379	1814	283.86	312.172	C20H24O3	ION=[M+H]+	1116	223	722	566	450	643	1277	1741	1701	547	1335	1096	979	1631	1425	1152	88	2592	729	99	0	358	523	171	332	0	0	463	189	0	629	0	666	144	1240	225	446	0	754	0	997	62	757	889
1380	1815	281.89	322.251	C20H34O3	ION=[M+H]+	0	0	642	930	852	1488	0	0	649	1155	1643	474	0	0	1622	804	77	859	0	42	0	130	0	146	73	0	28	745	150	0	35	0	0	0	235	0	0	0	247	0	408	0	0	1398
1381	1816	283.45	300.172	C19H24O3	ION=[M+H]+	1247	237	297	524	0	0	990	1896	1415	606	0	922	884	1130	0	1389	0	3120	778	0	0	203	408	0	0	0	0	513	279	0	640	0	562	0	0	124	434	0	65	0	157	0	798	820
1382	1817	282.86	412.129	C14H20N8O5S	ION=[M+H]+	0	0	608	544	966	760	0	0	0	1423	1333	129	0	0	1973	357	507	168	0	811	0	0	0	0	769	0	0	0	0	0	0	0	0	0	398	0	0	0	304	0	1844	858	0	0
1383	1818	282.31	180.115	C11H16O2	ION=[M+H]+	1097	826	296	425	1106	1075	1461	1707	1098	1339	618	578	648	993	596	1079	1079	1233	874	729	186	389	412	416	386	421	432	458	519	319	555	294	445	762	393	188	498	213	327	292	862	1019	787	1011
1384	1819	283.33	330.183	C20H26O4	ION=[M+H]+	1131	324	689	687	718	1148	1471	1775	1885	1102	1775	1141	1079	1472	1663	1448	94	3141	742	414	0	337	536	203	593	49	0	636	397	0	557	77	681	135	1445	283	517	0	896	0	989	447	771	1119
1385	1820	282.6	306.256	C20H34O2	ION=[M+H]+	221	157	523	1017	969	5180	101	94	881	4885	2186	275	0	154	2005	583	0	1111	83	0	100	520	75	0	266	115	40	1352	1004	50	61	66	73	58	0	131	0	0	479	0	829	0	78	819
1386	1822	282.5	314.188	C20H26O3	ION=[M+H]+	0	152	335	242	296	355	343	0	552	381	474	452	284	0	295	583	139	803	651	225	142	208	166	1059	122	37	73	867	673	59	0	0	0	138	0	168	170	98	197	213	1918	206	325	612
1387	1823	284.23	316.204	C20H28O3	ION=[M+H]+	3308	342	150	130	386	315	1099	1563	1605	341	306	1120	2626	1397	127	509	282	1166	1383	406	0	496	461	258	324	209	0	350	214	66	602	0	1423	0	283	0	218	0	505	0	0	0	1746	324
1388	1824	282.69	304.24	C20H32O2	ION=[M+H]+	80	172	886	1117	1144	1282	200	0	721	1933	2178	602	207	120	2051	1242	182	874	160	190	234	0	138	0	142	138	163	897	341	116	52	173	109	0	310	0	117	187	315	84	463	154	0	1292
1389	1826	285.07	344.162	C20H24O5	ION=[M+H]+	113	0	87381	113044	186536	135002	242	0	14250	246217	188883	13535	0	259	156112	95452	0	23690	59	146	27181	74135	52	498	472	79	0	36493	47280	0	0	0	56	0	153124	73	0	0	1368	68	15030	148	76	22244
1390	1827	285.08	688.324	C40H48O10	ION=[M+Na]+	0	0	18661	31519	75806	45032	0	0	595	105651	84360	0	0	0	64691	23580	0	1677	0	0	2084	16997	0	0	0	0	0	3235	7544	0	0	0	0	0	63754	0	0	0	0	0	486	0	0	1572
1391	1829	285.13	330.074	C17H14O7	ION=[M+H]+	0	44	247	0	347	746	0	87	0	0	315	7716	176	156	0	0	22017	123	203	789	584	0	1338	191	2067	3607	12072	4820	0	20123	0	694	0	8573	0	315	83	0	0	561	4833	2352	33	0
1392	1830	284.93	120.058	C8H8O	ION=[M+H]+	519	0	2397	3189	3553	3104	581	0	730	4713	4614	996	487	524	3388	2193	502	1098	563	0	1068	2073	517	570	564	522	494	1310	1466	0	491	525	0	563	3758	504	605	552	504	505	713	506	0	1210
1393	1833	285.04	326.152	C20H22O4	ION=[M+H]+	36	0	66445	86972	130569	98334	115	0	12496	166659	130576	11234	0	264	110759	68171	271	20099	0	162	22939	55643	47	127	618	78	0	28208	39688	0	49	0	63	110	109016	78	109	0	1184	0	12596	203	0	17585
1394	1837	283.29	282.162	C19H22O2	ION=[M+H]+	1678	215	1069	1695	2525	1640	1267	2455	2224	2709	2648	1603	1122	1729	1640	2055	110	4227	1304	177	433	3447	516	366	336	0	0	724	745	0	613	0	700	0	1631	389	566	124	268	351	1200	185	989	1378
1395	1844	285.21	280.146	C19H20O2	ION=[M+H]+	0	487	9394	12004	18954	13694	0	0	1979	23982	17960	2188	0	170	16452	10143	86	3377	739	0	3930	8334	0	0	80	458	295	4052	5945	783	0	239	0	1284	16061	0	83	0	264	0	2462	0	139	2795
1396	1845	285	308.141	C20H20O3	ION=[M+H]+	0	102	30019	38117	57410	43383	133	87	5932	71735	58226	5480	0	0	50598	32933	301	9382	90	158	9997	25012	0	101	463	67	0	12703	17863	0	92	53	75	0	49305	0	0	0	760	0	6570	0	46	8629
1397	1849	284.47	478.199	C28H30O7	ION=[M+H]+	1045	321	0	0	0	0	1168	996	0	0	0	99	614	957	0	0	0	224	990	0	0	0	378	0	0	0	0	0	0	0	469	0	251	0	0	83	276	0	0	0	296	0	445	112
1398	1855	287.67	344.09	C18H16O7	ION=[M+H]+	276	2594	695	160	233	18769	1063	853	2085	0	993	12565	9958	6599	0	450	2016	544	1080	921	737	0	6687	2646	1440	720	396	1053	0	655	686	0	294	12223	0	6450	3396	0	0	0	4150	1729	779	5945
1399	1856	286.28	342.147	C21H26S2	ION=[M+H]+	225	3900	39	176	135	113	243	135	1668	332	290	13030	440	1530	594	120	358	7003	6296	691	98	0	194	0	559	3635	2062	100	158	7130	522	1790	323	11928	0	985	514	0	315	0	2826	691	905	7819
1400	1857	286.59	248.105	C14H16O4	ION=[M+H]+	155	637	0	104	0	173	234	183	69	0	0	230	202	306	106	0	0	328	981	0	0	161	170	67	51	515	425	52	106	1054	231	303	186	1636	77	0	107	0	100	94	444	90	222	336
1401	1858	287.35	432.249	C25H36O6	ION=[M+H]+	0	0	0	0	104	3161	0	0	0	4031	0	2734	0	0	51	0	2874	0	0	2980	0	0	0	0	4859	0	0	0	0	0	0	2214	0	0	0	0	0	0	147	1270	901	2535	0	173
1402	1859	285.6	364.098	C18H20O6S	ION=[M+H]+	0	0	177	104	0	111	0	119	74	56	159	0	0	0	118	0	80	0	0	103	70	159	79	96	122	0	0	122	86	96	0	65	0	0	101	0	109	54	55	43	0	81	109	0
1403	1860	285.57	298.157	C19H22O3	ION=[M+H]+	328	2609	4473	4868	8208	6291	219	152	862	11038	9143	866	124	1165	7393	4456	112	1394	3911	173	1469	3591	213	0	76	2632	1278	2098	2827	4617	468	1018	274	7733	7040	0	522	0	288	0	1917	95	604	1587
1404	1861	287.7	232.11	C10H12N6O	ION=[M+Na]+	1649	278	3585	3386	5595	4250	1871	594	739	7226	5794	1994	1327	1662	5171	3221	102	1828	4116	67	1129	2871	4870	140	0	0	67	1357	2203	2722	5814	44	4448	106	4785	1037	2176	0	0	191	1253	98	1177	2463
1405	1862	288.72	386.173	C16H27N4O5P	ION=[M+K]+	2765	2556	3095	2421	2551	4662	3857	2615	3434	2066	3315	3690	3132	2960	4372	2986	3016	3387	3096	3457	3255	2624	3538	2938	3569	1881	2580	2533	2785	2397	2843	2942	2843	3233	2317	3290	3660	2909	3309	3108	3450	4149	3314	4522
1406	1863	288.68	478.199	C14H22N16O4	ION=[M+K]+	1280	1139	0	0	0	0	2712	2019	337	0	0	0	788	1137	0	0	0	261	1188	0	0	0	630	0	0	0	0	0	0	0	895	0	565	0	0	0	514	0	0	0	350	0	611	110
1407	1864	288.85	204.079	C12H12O3	ION=[M+H]+	1951	700	165	277	179	407	1357	3661	450	367	435	515	1087	1144	157	337	0	1622	4693	0	290	93	970	58	0	94	114	170	225	117	2316	0	628	154	281	144	890	88	0	0	521	0	1460	561
1408	1865	289.21	158.037	C10H6O2	ION=[M+H]+	1279	187	125	90	0	0	1395	363	1480	133	111	1337	702	1737	195	162	54	1367	2039	0	163	105	2341	189	105	0	0	0	89	0	3020	0	2126	0	99	635	1356	0	0	0	802	43	525	1438
1409	1867	288.86	146.037	C9H6O2	ION=[M+H]+	839	0	0	64	452	0	0	0	527	673	120	582	629	499	319	250	41	527	900	0	0	231	1148	2395	0	0	56	169	149	124	1147	302	1152	144	279	0	745	0	0	0	720	65	305	735
1410	1868	287.52	214.099	C14H14O2	ION=[M+H]+	6845	736	1583	1684	3046	1619	6294	1992	6142	2966	2377	6030	5192	6872	2494	1453	113	5906	11938	137	374	1274	14256	460	349	109	0	724	811	110	15415	128	10587	85	2253	2915	6967	0	472	190	4739	151	2893	7152
1411	1869	289.2	176.047	C10H8O3	ION=[M+H]+	8095	1067	502	542	467	425	8155	2686	6868	633	837	7258	5231	9257	815	753	252	7825	12885	360	402	421	18094	651	605	172	0	220	232	86	20104	0	14853	165	408	3708	9286	55	453	218	5964	303	3700	8399
1412	1870	291.06	410.267	C23H38O6	ION=[M+Na]+	0	0	1707	3496	4876	6359	0	0	4546	10017	10666	1148	0	0	5628	2085	0	5512	0	0	528	4288	0	0	1454	377	362	1255	951	724	0	0	0	160	2136	383	0	828	5219	0	2095	0	0	3742
1413	1871	290.58	346.178	C9H26N6O8	ION=[M+H]+	534	245	307	684	1077	1204	466	713	1385	1298	694	753	403	496	631	1226	385	1778	372	461	207	1156	173	1143	300	155	75	1012	683	94	0	87	227	159	0	147	118	0	300	2531	2989	322	244	1159
1414	1872	290.92	540.272	C31H40O8	ION=[M+H]+	7927	155	0	0	0	0	3655	3567	0	0	0	0	4973	4723	0	0	0	191	4425	0	0	0	1450	0	0	0	0	0	0	0	1592	0	588	0	0	0	452	0	0	0	727	0	3476	0
1415	1873	290.53	466.257	C20H35N8O3P	ION=[M+Na]+	0	0	0	0	0	0	0	0	0	0	0	0	0	0	0	0	0	0	0	0	0	46	0	1572	0	0	0	1180	1361	0	0	0	0	472	0	0	0	0	0	0	829	0	0	0
1416	1874	290.96	310.156	C20H22O3	ION=[M+H]+	290	0	222	315	525	428	197	368	861	592	315	491	243	0	336	728	237	709	203	209	0	0	0	3956	0	72	87	444	352	78	0	0	69	0	0	106	0	101	0	922	1369	180	0	397
1417	1875	290.91	352.225	C20H32O5	ION=[M+H]+	5196	0	0	0	0	0	2138	2630	0	0	0	0	3245	3160	0	64	0	113	3267	34	0	0	1014	0	0	0	0	0	0	0	1138	0	982	0	0	0	699	0	0	0	540	0	2455	0
1418	1876	290.25	306.256	C20H34O2	ION=[M+H]+	144	77	2095	5582	6875	8065	0	80	6319	13374	16856	5722	0	91	9155	2825	4265	7802	80	4590	1031	6095	0	419	9488	624	418	1892	1525	1324	114	4010	40	104	3071	429	68	1134	6726	1502	2626	4332	37	4890
1419	1877	290.14	328.167	C20H24O4	ION=[M+H]+	427	226	2528	103	866	1048	402	536	1014	834	429	587	463	355	714	909	358	1147	356	336	236	960	80	1155	181	125	73	696	616	0	0	109	155	143	0	89	137	0	259	1415	1967	271	106	740
1420	1878	290.3	300.172	C19H24O3	ION=[M+H]+	337	166	143	210	442	496	808	0	847	664	259	535	127	313	362	684	155	956	0	123	90	640	0	443	49	0	0	446	299	0	89	0	94	0	58	0	79	0	0	963	1225	187	233	430
1421	1879	291.4	260.175	C13H20N6	ION=[M+H]+	110	0	306	322	790	554	317	247	725	986	404	462	83	143	957	349	736	460	268	3043	235	396	227	81	2543	83	143	0	0	89	131	233	57	151	201	2847	0	0	280	140	367	261	174	728
1422	1880	290.57	288.248	C20H32O	ION=[M+H]+	0	0	0	0	0	0	0	0	0	0	0	0	0	0	0	0	0	0	0	0	0	0	0	0	0	0	0	0	0	0	0	0	0	0	0	0	0	0	0	0	0	0	7447	0
1423	1881	292.27	243.256	C15H33NO	ION=[M+H]+	9833	9726	9965	8348	7009	6901	7119	7059	7053	6306	6011	7450	7165	10036	10463	10718	10028	9750	10109	10748	10681	10456	10069	10236	10383	10129	9837	10860	10872	10775	10442	11327	10615	10938	9974	10040	10301	10410	9640	9439	10253	9665	9937	10034
1424	1882	292	244.26		ION=[M+H]+	2092	1919	2078	1777	1764	1527	0	1262	1031	1235	738	0	772	823	0	0	834	1956	976	0	853	1907	1614	0	1470	1405	0	0	2062	1378	1874	755	1892	1885	2221	1431	1160	1347	1942	1733	1557	1911	1316	1025
1425	1883	294	262.12	C15H18O4	ION=[M+K]+	321	1864	0	0	0	270	0	0	0	0	0	826	16379	1756	0	0	0	611	4001	0	0	0	1480	0	0	0	0	0	0	0	0	0	0	0	0	0	0	0	0	0	644	0	660	1768
1426	1884	294.24	253.204	C15H27NO2	ION=[M+H]+	356	247	323	199	209	256	321	300	210	222	166	278	124	258	351	236	107	236	164	364	153	51	150	130	93	79	144	54	132	129	97	215	83	153	176	123	85	124	80	112	1344	178	199	195
1427	1885	294.84	146.037	C9H6O2	ION=[M+H]+	416	1504	95	91	171	299	615	462	80	127	146	952	18692	1369	389	43	0	420	3627	120	0	0	1420	0	197	53	0	0	0	0	362	0	0	0	0	440	69	0	228	0	569	0	472	1565
1428	1886	293.35	400.165	C20H29ClO6	ION=[M+H]+	223	0	0	220	136	0	101	0	585	194	323	190	284	230	0	0	0	1262	0	0	0	0	95	0	0	0	0	0	0	0	0	0	0	0	0	66	0	0	0	0	1974	49	162	332
1429	1887	294.39	340.131	C20H20O5	ION=[M+H]+	115	0	80	0	43	80	100	191	1074	0	0	12720	91	130	0	49	93	4804	84	126	0	53	0	0	84	0	0	0	211	261	105	239	85	0	0	1475	131	0	0	0	1193	0	113	3439
1430	1888	295.45	408.288	C24H40O5	ION=[M+Na]+	718	1124	0	0	0	0	560	468	0	0	0	0	506	1473	0	0	0	0	399	0	0	45	4483	0	0	0	0	0	0	0	1633	0	988	0	0	0	1099	0	0	0	755	0	339	0
1431	1889	295.65	330.26	C12H30N10O	ION=[M+H]+	0	0	0	55	0	0	151	0	73	0	82	0	0	0	0	0	0	0	2495	0	2994	0	2472	0	2891	2999	1793	72	2805	0	0	3100	3162	2606	2781	2779	3278	1890	1542	3132	1729	2758	2885	2653
1432	1890	296.13	311.246	C18H33NO3	ION=[M+H]+	158	109	139	0	0	0	0	8353	7684	7058	6866	7145	7688	7465	7615	6859	6818	7169	6381	7514	7987	7283	7424	7169	7479	6729	7088	7168	6587	7588	7249	6626	7344	7378	7741	6901	7034	6502	7164	7065	7056	7514	6812	6448
1433	1891	298.45	306.256	C13H34N6S	ION=[M+H]+	0	0	1857	8538	20673	53684	99	63	2728	87998	2069	104429	98	145	16964	14450	58516	2433	219	52798	13358	751	109	72494	76605	32687	23229	1855	45061	27716	138	57634	111	59262	86044	13716	140	7964	66669	27802	51942	67148	35	4351
1434	1892	298.42	410.267	C18H35N8OP	ION=[M+Na]+	0	0	750	3569	9043	23677	0	0	411	37547	794	45098	0	0	6562	5850	25031	289	0	21643	5999	0	0	32023	32766	14287	10122	851	18692	11498	0	24565	0	25710	37389	6083	0	3753	29251	11749	22016	28934	0	2460
1435	1893	298.3	820.532	C46H76O12	ION=[M+Na]+	0	0	0	0	0	1247	0	0	0	4062	625	4907	0	0	168	0	1876	0	0	1073	0	0	0	2303	3393	618	0	0	1103	0	0	1601	0	1600	3290	141	0	0	1557	0	1227	2048	0	0
1436	1894	297.23	732.372	C32H56N6O11S	ION=[M+Na]+	0	0	0	1160	1032	945	0	0	260	1799	932	0	0	0	995	1298	1178	768	0	774	322	420	0	0	261	462	401	0	154	589	0	0	0	0	294	0	0	0	0	0	446	424	0	324
1437	1895	297.71	334.214	C20H30O4	ION=[M+K]+	1616	0	44	328	649	215	547	1167	1985	405	316	1068	1220	356	154	429	0	1990	1013	0	0	363	0	0	304	47	0	360	355	0	342	0	829	0	0	212	0	0	537	65	228	103	1149	347
1438	1897	297.34	452.329	C30H44O3	ION=[M+H]+	0	406	1373	3559	3396	4051	0	0	730	8821	3996	539	0	0	4648	4283	4555	1977	230	3087	831	1476	0	0	840	1424	1476	0	413	1975	0	0	0	385	811	689	0	0	786	0	1459	1832	372	794
1439	1898	298.08	476.183	C28H28O7	ION=[M+H]+	1438	783	0	0	0	0	3000	1879	463	298	0	313	1097	1415	155	0	0	340	918	0	85	0	598	188	0	367	128	0	31	140	600	150	381	170	0	89	376	0	0	0	1229	111	986	91
1440	1899	298.46	288.247	C20H32O	ION=[M+H]+	0	0	0	0	21646	48263	0	0	0	71167	0	86077	0	0	18090	14670	49065	0	0	43814	14716	0	0	63261	65774	30768	21696	0	40095	26385	0	50397	0	49714	74270	14320	0	10703	55832	24843	43654	55379	0	8529
1441	1900	297.97	270.235	C20H30	ION=[M+H]+	0	155	0	828	1627	2984	0	0	557	5979	1418	7070	0	0	1205	1199	3786	628	0	3718	908	142	69	5907	5397	2402	1589	230	3353	1949	93	4262	112	3879	5827	1100	76	662	5021	1779	3310	4318	0	678
1442	1901	299.05	388.152	C16H21N8O2P	ION=[M+K]+	122	215	286	307	739	0	2581	1580	331	374	0	594	1047	840	0	518	556	1596	410	316	0	442	919	4649	563	133	50	214	267	370	187	695	0	1243	655	1303	0	396	0	0	1871	295	2148	2567
1443	1902	300.89	424.283	C19H37N8OP	ION=[M+Na]+	0	0	377	1842	808	1185	0	0	1874	935	831	143	0	0	250	1400	0	1682	0	0	356	272	0	0	75	0	0	0	0	0	0	0	0	0	1309	118	0	0	456	0	246	0	0	2097
1444	1903	300.96	344.162	C17H28O5S	ION=[M+H]+	0	122	4706	5612	14029	8774	81	0	957	15532	13731	503	0	121	8628	4821	231	1032	0	223	1153	2391	0	0	243	1584	670	2951	2811	865	0	718	0	1802	8381	0	39	0	515	0	1174	295	63	999
1445	1904	301.59	192.078	C11H12O3	ION=[M+H]+	610	183	148	74	0	102	263	101	122	101	98	400	732	446	161	369	51	346	1119	0	0	148	1477	109	0	0	94	0	116	117	2164	175	449	194	154	495	447	0	142	0	455	122	581	293
1446	1905	302.54	306.126	C20H18O3	ION=[M+H]+	1573	2049	0	160	113	0	2879	3382	314	0	0	230	1365	1267	0	57	195	287	1082	111	0	0	784	79	94	0	0	0	0	0	765	56	787	48	35	0	828	0	0	0	368	0	677	139
1447	1906	301.34	160.052	C10H8O2	ION=[M+H]+	449	206	107	0	94	0	367	70	197	54	0	471	690	327	102	332	0	280	741	0	0	113	1330	0	0	0	0	113	47	0	2773	0	544	94	0	547	546	0	87	0	511	0	586	270
1448	1907	305.24	368.16	C17H24N2O7	ION=[M+H]+	670	0	418	655	728	1399	792	1287	757	826	759	657	548	632	647	1014	561	1630	434	775	276	69	0	140	468	0	0	985	308	0	444	0	363	0	0	0	230	0	490	0	191	512	437	396
1449	1908	304.94	328.167	C20H24O4	ION=[M+H]+	795	178	739	826	1106	1681	1183	2371	1296	1261	1194	835	1013	955	671	1854	744	2044	496	1041	298	233	349	8667	692	0	0	1559	450	0	436	0	374	164	0	153	328	0	720	132	1033	786	962	516
1450	1909	305.14	344.09	C18H16O7	ION=[M+H]+	0	0	8234	0	4684	13503	0	338	181	825	9786	32700	539	215	0	3623	0	0	100	5613	5341	0	75	155	18224	25929	36733	5653	97	43350	0	0	0	41772	0	1519	38	0	182	0	19998	28588	0	522
1451	1910	305.28	390.204	C22H30O6	ION=[M+Na]+	0	0	816	0	0	1629	1094	132	2149	0	3486	0	0	698	1156	234	0	1779	134	0	0	0	87	0	0	0	0	0	0	0	0	0	0	0	0	0	0	0	335	0	489	32	0	85
1452	1911	305.14	688.179	C31H29N8O9P	ION=[M+Na]+	0	0	0	0	0	0	0	0	0	0	0	490	0	0	0	0	0	0	0	51	0	0	0	0	176	320	503	0	0	983	0	0	0	832	0	0	0	0	0	0	0	336	0	0
1453	1912	305.01	540.272	C31H40O8	ION=[M+H]+	1652	0	0	0	0	0	606	954	0	0	43	0	935	964	0	0	0	0	1019	0	0	0	0	0	0	0	0	0	0	0	409	0	335	0	0	0	198	0	0	0	0	0	523	0
1454	1913	306.1	292.131	C16H20O5	ION=[M+Na]+	29840	26360	86	592	978	798	24855	9728	6577	2638	473	17248	87513	58535	1631	1407	463	27203	75652	270	251	977	65513	52	1340	0	0	0	0	0	25877	0	17555	0	575	2377	1382	240	532	0	10288	503	28180	21829
1455	1914	306.38	116.026	C8H4O	ION=[M+H]+	910	832	0	0	0	121	851	307	144	125	0	428	2052	1503	66	45	0	578	2033	0	0	0	2060	0	34	0	0	0	0	0	684	0	541	0	0	88	0	0	0	0	296	0	754	552
1456	1915	306.36	148.052	C9H8O2	ION=[M+H]+	985	707	52	147	125	111	871	265	173	187	136	627	2413	1512	54	132	78	619	1924	99	0	140	1768	104	59	59	57	43	136	69	673	151	481	0	85	130	80	0	0	0	345	57	760	932
1457	1916	306.01	298.157	C19H22O3	ION=[M+H]+	1016	113	269	366	412	329	1297	2105	1012	609	534	694	971	1284	409	705	0	2438	946	166	141	171	631	0	104	60	0	440	88	206	727	243	440	310	163	192	466	63	305	0	375	93	660	712
1458	1917	306.36	144.021	C9H4O2	ION=[M+H]+	7362	6714	0	228	215	234	5510	2124	1251	493	168	3887	21481	13185	251	309	125	5483	17248	0	42	216	14827	0	217	0	0	0	0	0	5401	0	3487	0	159	798	238	0	108	0	2507	130	4878	4587
1459	1918	305.55	176.047	C10H8O3	ION=[M+H]+	36451	30649	0	537	813	1091	22678	9813	7034	2851	491	18437	102702	67385	1569	1503	0	24490	81143	0	198	822	69822	2059	1494	0	75	87	82	57	25975	0	16129	0	448	2472	1218	252	478	40	9776	519	26287	21617
1460	1919	305.59	346.178	C20H26O5	ION=[M+H]+	4772	428	1485	2226	2868	3049	6221	11112	5120	2668	2962	3550	4119	4759	1908	4037	1083	11845	2705	1682	454	346	1070	5218	1147	150	80	2888	983	0	1520	76	1617	151	379	729	1503	0	1235	68	1015	1010	3848	2115
1461	1920	306.92	242.094	C15H14O3	ION=[M+H]+	1816	506	54	106	0	0	830	1218	574	220	86	513	317	892	107	158	0	2323	914	0	0	0	666	0	67	0	0	0	0	0	996	0	526	0	101	106	563	27	0	0	281	0	1259	589
1462	1921	307.16	340.272	C19H36N2O3	ION=[M+H]+	319	375	0	315	314	400	142	2948	2766	2525	2673	2694	2526	2290	2541	2202	2199	2407	2539	2622	2141	2233	2270	2452	2165	2272	2114	2281	2313	2561	2036	2108	1998	2211	2120	2170	2185	2045	2278	2206	2149	2307	2014	2145
1463	1922	308.58	330.183	C20H26O4	ION=[M+K]+	79	291	76	0	483	165	0	0	0	392	0	0	0	574	602	0	0	267	1394	0	0	4265	0	98	0	1549	592	148	147	1148	0	1623	103	2443	304	0	180	0	0	361	245	0	0	233
1464	1923	307.28	312.172	C20H24O3	ION=[M+H]+	220	405	698	242	640	1054	916	256	1838	560	2622	261	198	699	546	371	172	1224	1830	131	99	3257	0	125	246	1145	399	0	157	950	230	995	0	1653	274	83	125	0	80	288	794	147	294	336
1465	1924	311	160.053	C10H8O2	ION=[M+H]+	2342	191	407	217	906	240	1355	1411	838	703	1520	1138	748	1836	514	1152	147	1341	1895	281	138	166	1959	0	284	23654	42261	4272	811	34483	2633	0	1726	52436	217	354	1033	0	154	0	11965	224	1242	1223
1466	1926	309.97	142.042	C10H6O	ION=[M+H]+	42	67	144	0	272	75	86	100	87	195	331	0	0	140	202	246	0	71	109	0	0	0	244	0	120	397	1152	156	0	865	208	0	62	1503	0	0	0	0	0	0	329	0	70	240
1467	1927	310.56	284.178	C19H24O2	ION=[M+H]+	667	264	112	1116	468	1107	1268	0	1799	327	2886	1685	0	624	0	1675	1255	1521	753	1419	381	1575	239	0	308	546	439	85	197	371	254	123	61	786	258	295	121	0	89	229	1851	1625	123	98
1468	1928	313.68	262.121	C15H18O4	ION=[M+H]+	43823	2999	546	385	713	236	23798	21542	11510	1580	1102	13025	11496	35995	444	1921	222	21613	32181	213	0	253	42384	179	250	432	137	294	349	65	55641	85	36499	307	96	4265	17338	0	285	159	11030	216	23602	18359
1469	1929	314.18	348.194	C20H28O5	ION=[M+K]+	9611	0	1026	5624	1350	1513	11179	8335	4483	1211	555	14509	857	3054	1207	7963	6417	5093	3195	7563	1511	307	1721	696	2104	2930	1919	632	1042	3027	2785	580	3439	3059	563	1574	1004	0	750	657	14497	8290	1545	4939
1470	1930	313.41	424.282	C24H40O6	ION=[M+Na]+	0	0	1985	4250	3083	2054	0	0	1973	1927	1505	618	0	92	1471	21017	0	2087	0	0	330	634	0	1157	274	0	0	0	0	0	0	356	0	734	4395	0	0	0	1427	0	1266	0	0	8127
1471	1931	313.37	306.256	C20H34O2	ION=[M+H]+	143	0	4122	10351	8031	3817	139	67	3389	4167	3362	868	95	186	2563	42509	96	3787	145	0	886	1678	0	2218	506	0	109	129	0	114	64	727	74	1336	9167	229	0	0	2537	0	1968	260	136	12673
1472	1932	313.69	206.058	C11H10O4	ION=[M+H]+	98524	7165	1405	626	1010	488	56333	53035	30025	4941	2408	31186	29683	87431	1502	4451	402	52327	76187	427	145	222	97993	288	595	593	0	510	790	0	131929	182	89253	473	747	11666	46892	0	477	622	24918	305	57802	47555
1473	1933	313.71	244.11	C15H16O3	ION=[M+H]+	71284	4981	1267	569	819	486	41792	39154	21070	3542	2144	23938	22026	64888	1074	3716	394	38616	55426	366	0	267	74236	307	380	0	0	372	543	0	96644	192	65030	340	469	8552	31788	0	0	0	18253	258	42526	33068
1474	1934	313.72	186.068	C12H10O2	ION=[M+H]+	1716	580	0	0	0	0	1414	1343	595	0	141	681	798	1613	0	115	0	954	1370	0	0	0	1463	0	0	0	0	44	43	0	2074	0	1359	0	0	217	828	0	0	0	364	0	1051	709
1475	1935	314.23	144.021	C9H4O2	ION=[M+H]+	2519	0	105	65	243	88	1334	1219	698	242	154	1000	647	2095	67	158	0	1306	1768	148	0	101	2736	224	155	0	0	118	0	0	2863	0	2020	72	139	232	1103	0	0	0	679	195	1649	1255
1476	1936	313.97	330.183	C20H26O4	ION=[M+H]+	6993	613	2280	18410	5302	5003	12453	10799	9168	3439	2703	31200	1651	2021	3419	27563	24792	6710	3006	23543	4294	2464	1333	1055	5506	9327	6632	1673	2439	7826	1752	1267	2808	10661	2120	4455	1563	0	2070	1924	34673	29315	1757	8991
1477	1937	312.82	562.148	C30H26O11	ION=[M+H]+	1596	1305	0	0	0	0	2412	757	0	0	0	310	1636	1229	0	0	0	609	1401	0	0	0	566	0	0	0	0	0	0	0	447	0	146	0	0	0	0	0	0	0	446	0	1664	284
1478	1938	313.24	288.248	C20H32O	ION=[M+H]+	0	0	8004	11464	9511	6613	4479	4502	6032	6615	5718	0	4410	4437	5102	35960	4170	5920	4323	4415	4321	4291	4015	4956	0	3751	3631	3439	4213	3495	3997	4117	3654	4471	9069	4357	3624	4333	5565	3964	5143	0	3817	13024
1479	1939	313.7	176.047	C10H8O3	ION=[M+H]+	16898	1490	298	0	0	0	10117	10151	5262	1002	433	5798	5654	15913	450	893	254	9451	14243	809	84	341	17584	974	592	151	121	246	234	0	22932	150	14916	365	434	2163	7886	429	65	99	4358	730	10674	8248
1480	1940	313.72	226.099	C15H14O2	ION=[M+H]+	7171	546	144	0	91	0	3533	3632	2185	475	303	2091	2282	5856	148	380	0	3783	5036	0	0	0	6590	0	102	0	0	0	0	0	8483	0	5880	0	0	1017	2979	0	0	0	1696	0	4421	3410
1481	1941	318.41	162.068	C10H10O2	ION=[M+H]+	5109	355	217	168	378	389	2413	2570	948	510	406	1094	1642	5104	525	963	67	2180	4348	124	116	236	3804	156	211	597	399	727	586	1020	5902	86	4083	275	423	474	1675	300	184	254	1611	135	2233	2244
1482	1942	317.22	292.131	C16H20O5	ION=[M+K]+	5590	3523	0	103	172	241	3117	1555	842	537	42	1505	7797	8824	268	225	154	2994	7141	0	0	184	5440	0	324	0	0	0	0	0	2486	0	2663	0	89	295	277	0	0	0	2138	211	2062	1648
1483	1943	318.39	356.126	C20H20O6	ION=[M+K]+	7019	292	137	0	259	264	3227	2888	609	501	204	806	1194	6397	267	939	0	1397	4908	0	0	162	4426	65	0	310	315	443	448	531	8480	0	6220	191	315	248	1561	282	0	0	1670	0	2381	2152
1484	1944	315.82	162.032	C9H6O3	ION=[M+H]+	713	360	335	207	1041	1232	272	329	273	2057	1223	882	678	717	607	1211	265	316	2097	475	73	240	303	71	400	0	0	0	122	28	465	71	206	111	552	529	204	0	306	0	291	371	279	679
1485	1945	318.59	176.047	C10H8O3	ION=[M+H]+	2733	1289	583	0	1575	0	1796	1706	710	1235	0	2017	3534	3365	0	0	0	5124	2985	0	164	0	0	0	0	180	0	391	0	474	2306	163	1650	0	0	607	0	0	0	0	1423	0	1899	1630
1486	1946	315.78	374.1	C19H18O8	ION=[M+H]+	98	306	0	0	0	551	0	504	970	0	0	7280	2807	1872	0	0	0	0	528	0	0	0	4265	602	0	258	180	267	0	236	273	0	123	3333	0	2041	723	0	0	0	962	210	303	1146
1487	1947	316.63	204.115	C13H16O2	ION=[M+H]+	842	183	0	0	77	107	870	473	803	138	163	167	1986	1555	0	0	160	289	4116	95	0	82	2376	41	29	76	75	0	0	112	1981	242	605	150	0	97	510	356	0	0	424	62	942	312
1488	1948	318.42	102.047	C8H6	ION=[M+H]+	3989	403	178	220	355	257	2158	1842	781	526	299	979	1248	3895	584	682	85	1338	3504	169	126	221	3007	239	129	527	434	786	646	826	4824	146	4312	374	304	333	1383	254	252	306	1617	138	2285	2098
1489	1949	317.28	310.157	C20H22O3	ION=[M+H]+	108	82	468	448	1170	850	104	0	197	1305	1279	424	79	93	843	1127	99	349	0	230	242	385	0	341	540	0	0	342	257	0	0	0	0	0	523	0	0	0	1400	0	225	142	105	326
1490	1950	319.88	190.099	C12H14O2	ION=[M+H]+	1187	503	0	77	112	125	1382	662	247	52	132	441	864	1316	58	63	74	312	1191	50	0	39	1103	0	87	0	74	75	0	108	1009	95	755	66	80	149	617	97	0	0	402	102	433	297
1491	1952	322.15	386.173	C22H26O6	ION=[M+K]+	63200	52304	55863	44220	49677	66368	56655	56109	53567	48594	59875	59034	53739	53578	56270	46175	48877	53252	47000	55806	48068	41275	51100	49424	49004	40008	44935	46713	45452	49507	52167	47359	52080	51427	44321	53093	52016	45134	49132	47677	53599	52064	50430	54982
1492	1953	322.16	405.15	C9H20N13O4P	ION=[2M+H]+	5571	3704	3681	3157	3944	7371	6160	5281	4808	3981	5699	4911	4927	4538	4850	3535	3271	5081	3500	3780	3428	1934	3310	3381	3521	2094	2931	2857	2451	2462	3587	3063	4040	2687	2269	3114	3818	2624	2978	2882	4160	3172	3858	4425
1493	1954	322.18	794.327	C35H50N6O15	ION=[M+H]+	483	0	381	365	427	990	680	661	496	340	626	558	590	629	794	0	466	554	361	432	339	211	446	598	404	147	384	341	290	249	502	426	458	414	0	456	367	0	497	402	0	0	526	730
1494	1955	323.41	562.148	C30H26O11	ION=[M+H]+	1493	1448	0	0	0	0	2636	891	511	0	0	480	1871	1690	0	0	0	1064	1461	0	0	0	785	0	0	0	0	0	0	0	671	0	212	0	0	108	228	0	0	0	417	0	1676	589
1495	1956	322.42	476.184	C28H28O7	ION=[M+H]+	1868	1059	0	0	0	0	2409	1797	266	0	0	223	1605	1490	0	42	0	372	1432	0	0	0	432	0	0	0	0	0	0	0	607	0	334	0	0	0	282	0	0	35	484	0	736	129
1496	1957	322.16	120.058	C8H8O	ION=[M+H]+	871	804	751	923	725	940	1103	1083	959	917	1142	1029	1114	854	1220	692	890	827	842	1049	774	786	945	775	889	736	869	786	762	896	956	898	1149	816	820	908	780	963	948	798	865	886	813	1066
1497	1959	323.89	314.079	C17H14O6	ION=[M+H]+	0	40	333	0	188	34972	0	0	0	33	0	77	0	0	0	0	197	0	42	298	299	0	0	44032	0	148	204	180	0	0	0	432	0	4224	0	0	0	3287	0	0	5562	0	42	0
1498	1960	324.54	358.283	C19H38N2O4	ION=[M+H]+	2139	1723	1854	1638	1294	1309	1387	1435	1390	1382	1410	1513	1263	1297	1379	1348	1604	1289	1281	1374	1392	1227	1419	1268	1530	1298	1427	1371	1457	1373	1243	1616	1528	1364	1425	1520	1496	1376	1219	1302	1292	1387	1254	1358
1499	1961	325.83	239.899	H3O9P3	ION=[M+H]+	602	631	841	827	922	906	769	711	995	905	1198	1187	803	908	1095	881	939	1106	960	965	1086	846	889	904	1089	904	1066	1042	997	1028	953	0	1039	962	981	898	942	893	1106	958	832	881	1052	865
1500	1962	326.37	284.068	C16H12O5	ION=[M+H]+	0	0	0	0	0	267151	0	197	0	0	0	0	0	0	0	0	0	55	0	0	26810	0	0	67850	0	0	0	0	0	0	0	8850	91	23649	0	386	79	145162	0	671	63635	49	0	69
1501	1963	326.73	298.193	C20H26O2	ION=[M+H]+	682	373	272	254	379	236	943	506	333	380	500	928	460	763	157	1980	523	495	661	866	74	74	305	1464	131	396	61	1630	934	269	0	879	0	600	109	283	181	152	315	943	1636	398	0	422
1502	1964	326.98	396.239	C18H36O9	ION=[M+H]+	3573	3127	2192	1657	1997	2279	2192	2209	2043	1590	1752	1798	1964	1769	1482	1591	1612	1551	1694	1317	1392	1370	1743	1645	1532	1368	1553	1381	1412	1317	2091	1244	1870	1404	1426	1459	1437	2018	1211	1452	1734	1470	1939	1504
1503	1965	327.92	460.189	C28H28O6	ION=[M+H]+	5323	2677	0	35	0	0	9642	7676	1473	0	0	1292	2773	4474	0	0	0	1731	4459	63	0	0	3311	0	0	0	0	0	0	0	3689	0	1678	0	0	129	1964	0	0	0	1389	190	1941	724
1504	1966	328.45	230.094	C14H14O3	ION=[M+H]+	19807	9097	0	106	0	0	28675	21976	13618	91	110	9956	15254	20711	114	1074	112	14588	19311	165	104	102	22583	0	125	64	0	0	75	0	21765	127	14306	0	0	2620	9899	216	0	122	8417	0	10749	10552
1505	1967	328.43	212.084	C14H12O2	ION=[M+H]+	21228	10842	0	0	0	90	34298	25146	14035	104	55	10600	0	23771	147	925	109	15191	21098	0	61	0	23991	107	0	94	190	0	0	0	25000	61	14432	135	77	2916	11319	128	209	119	10345	0	12584	9906
1506	1968	328.38	460.188	C28H28O6	ION=[M+K]+	3772	3220	0	0	0	0	8598	8738	2117	0	0	0	2627	5472	0	41	0	1830	4734	0	0	0	4309	0	0	0	0	0	0	0	4311	0	2264	0	0	196	2301	0	0	0	1287	0	2349	57
1507	1969	328.58	438.262	C24H38O7	ION=[M+Na]+	0	312	2687	1117	3091	1372	0	0	904	3009	1883	462	0	0	2584	1403	244	810	0	591	115	231	0	0	473	0	0	0	312	0	0	0	0	0	528	196	0	0	360	0	1009	206	0	1267
1508	1971	328.54	284.214	C20H28O	ION=[M+H]+	45	562	5841	1745	5593	3143	0	0	1779	6108	3802	976	0	305	5114	2133	604	1833	136	1262	307	0	778	241	688	161	93	417	404	127	539	59	272	255	802	368	82	0	863	150	1919	438	0	1995
1509	1972	333.06	230.093	C10H17NO3P	ION=[M+H]+	256710	150345	71	568	266	420	353701	260682	186507	1115	320	216591	286213	382161	377	14997	292	235826	401938	321	158	157	478310	440	221	194	93	177	243	0	385171	136	200453	145	409	63308	167348	85	385	126	117652	854	206647	250349
1510	1973	332.35	284.068	C16H12O5	ION=[M+H]+	0	0	1346	0	536	4161	0	0	0	182	1604	6498	650	270	0	273	6909	0	207	12488	0	0	322	0	12475	4778	1076	186711	303	2480	0	160047	208	1107	0	0	159	125031	0	225519	73578	9771	0	413
1511	1974	332.75	330.183	C20H26O4	ION=[M+H]+	0	427	100	265	264	174	285	417	0	234	276	199	148	246	100	320	0	1069	905	0	0	285	121	22409	0	5164	803	317	182	1167	56	2622	151	13070	0	0	188	0	0	21436	6174	174	0	0
1512	1975	333.08	342.116	C12H22O11	ION=[M+Na]+	0	0	0	0	54	123	0	0	75	0	51	60	125	0	0	123	103	0	61	0	97	0	88	0	45	56	105	0	0	102	0	0	0	0	0	111	0	0	77	100	127	105	0	47
1513	1976	332.67	462.204	C22H31N4O5P	ION=[M+K]+	6950	1202	0	0	0	0	11475	4408	2635	0	0	1759	3440	8769	0	0	0	2331	10960	0	0	0	10336	0	0	0	0	0	0	0	13581	0	4834	0	0	0	4842	0	0	0	637	0	2565	1743
1514	1977	331.7	262.12	C4H14N12S	ION=[M+K]+	2575	0	0	0	0	0	1606	2038	1336	0	0	0	0	2445	0	0	0	1644	1490	0	0	0	3441	0	0	0	0	0	0	0	4160	0	4301	0	0	251	1813	0	0	0	866	0	1468	1303
1515	1978	332.11	334.214	C16H33NO4P	ION=[M+K]+	2078	668	82	113	194	189	4650	977	690	0	0	6100	280	1047	67	2187	632	586	286	793	121	89	408	564	141	384	260	489	253	310	213	694	439	618	0	423	99	152	0	2120	6394	559	343	1711
1516	1979	331.74	420.288	C20H37N8P	ION=[M+K]+	1542	2140	0	0	0	0	440	1088	0	0	0	324	292	793	0	0	0	0	419	0	0	0	4710	0	0	0	0	0	0	0	2763	0	1161	0	0	187	2083	0	0	0	578	0	593	208
1517	1981	331.86	244.11	C15H16O3	ION=[M+H]+	3681	667	196	0	231	0	1917	3045	1411	390	0	816	692	2145	262	439	0	1828	1549	120	0	0	2518	0	0	0	0	0	193	0	3709	0	3258	0	0	384	1597	0	0	0	1033	0	1619	1242
1518	1982	333.62	284.178	C19H24O2	ION=[M+H]+	195	345	105	83	221	0	97	0	137	224	158	227	93	202	70	241	106	328	370	0	26	72	0	7928	0	1806	515	172	0	372	81	1287	79	4877	142	0	124	0	91	7833	2515	98	144	123
1519	1983	333.04	212.084	C14H12O2	ION=[M+H]+	248235	146237	134	427	212	381	344508	259463	181899	1073	296	206255	278838	374079	352	15910	316	229467	389317	198	174	110	452284	156	47	112	0	0	91	70	376666	166	197932	144	357	64262	165224	105	357	238	123286	1047	199316	246513
1520	1985	332.74	162.068	C10H10O2	ION=[M+H]+	545	384	63	143	51	145	392	1511	2029	86	111	395	4993	848	47	930	0	343	2844	0	92	63	2322	125	107	2250	5049	4888	1790	2310	990	70	601	32854	0	535	1384	86	0	0	2851	107	735	2229
1521	1986	333.36	688.324	C40H48O10	ION=[M+H]+	0	0	823	747	2059	1008	0	0	0	2120	2460	0	0	0	1856	323	0	0	0	0	87	0	0	0	0	0	0	258	246	0	0	0	0	0	348	0	0	0	27	0	0	135	0	0
1522	1987	332.17	316.204	C20H28O3	ION=[M+H]+	777	427	155	325	376	319	1422	591	332	385	156	1180	0	753	150	2697	1078	399	722	1089	0	158	220	262	209	598	316	547	306	423	0	919	285	1277	0	345	193	233	153	1425	2424	829	0	451
1523	1988	331.05	206.058	C11H10O4	ION=[M+H]+	3093	258	217	65	99	106	1948	2271	1166	401	206	860	537	2482	162	300	0	1767	1437	83	0	0	2363	31	105	0	0	0	0	0	3690	0	4156	0	94	593	1875	0	0	0	1363	0	1397	1054
1524	1989	331.36	344.09	C18H16O7	ION=[M+H]+	0	0	0	0	0	6030	0	0	0	0	0	0	0	0	0	0	0	0	0	0	72	0	0	17578	0	0	0	0	0	0	0	0	0	610	0	0	0	0	0	0	1699	0	0	0
1525	1990	333.06	170.037	C11H6O2	ION=[M+H]+	1475	1013	0	0	0	0	1815	1605	957	0	0	1179	1570	1859	0	185	0	1433	1900	0	0	0	2303	0	0	0	0	0	0	0	2039	0	993	0	0	395	959	0	0	0	765	0	899	1554
1526	1991	333.09	482.17	C25H26N2O8	ION=[M+H]+	1180	457	0	0	0	0	2485	0	930	0	0	1348	1760	2637	0	0	0	1023	2613	0	0	0	3299	0	0	0	0	0	0	0	3213	0	797	0	0	0	701	0	0	0	181	0	1074	1166
1527	1992	332.86	312.172	C20H24O3	ION=[M+H]+	396	444	154	248	1020	280	0	228	337	1500	1161	320	152	276	0	444	53	1663	622	102	0	164	165	22213	58	5216	1009	235	130	985	106	2809	0	13317	449	49	74	0	119	22560	6227	0	125	0
1528	1993	333.05	170.073	C12H10O	ION=[M+H]+	2012	1197	0	0	0	0	3260	2523	1461	0	0	2018	2835	2923	0	231	0	2024	3379	0	0	0	4371	0	0	0	0	0	0	0	3519	0	1609	0	0	762	1559	0	0	0	1467	0	1742	1973
1529	1994	336	578.288	C34H42O8	ION=[M+H]+	1763	0	0	0	0	0	1220	803	1507	63	0	1616	376	1300	0	0	0	3777	930	0	0	0	417	0	0	0	0	0	0	0	515	0	441	0	0	123	678	0	0	0	294	0	369	1001
1530	1995	336.42	542.267	C34H38O6	ION=[M+H]+	1345	0	0	0	0	0	595	340	1010	0	0	813	0	757	0	0	0	2008	94	0	0	0	353	0	0	0	0	0	0	0	391	0	356	0	0	116	242	0	0	0	0	0	218	659
1531	1996	336.41	560.277	C34H40O7	ION=[M+H]+	1026	0	0	0	0	0	665	574	1206	0	0	942	236	872	0	0	0	2245	581	0	0	0	44	0	0	0	0	0	0	0	433	0	438	0	50	0	244	0	0	0	265	0	190	637
1532	1997	336.71	506.249	C23H34N6O7	ION=[M+H]+	0	0	0	0	0	93	0	0	0	139	0	103	0	0	0	39	776	0	0	430	0	0	0	0	308	282	146	0	175	148	0	58	0	370	127	0	0	104	0	0	1141	458	0	0
1533	1998	339.56	386.173	C17H23N8OP	ION=[M+K]+	5531	4029	4245	3823	4565	9354	5890	4993	5444	5380	4723	4327	4505	4237	6292	3988	3681	4329	4086	4102	3442	2693	4459	3880	3214	2502	2744	3589	3214	2886	3987	3030	3292	3347	2936	2954	3879	3030	3358	3488	4229	3865	3532	5346
1534	1999	338.13	438.262	C24H38O7	ION=[M+Na]+	0	0	2880	1236	3623	1682	0	0	1076	3019	2181	467	0	0	2783	1559	379	972	0	718	166	195	0	0	404	0	0	247	209	0	0	0	0	0	477	0	0	0	619	0	1150	390	0	1306
1535	2000	339.01	422.303	C25H42O5	ION=[M+K]+	2381	2029	0	0	0	0	833	1876	0	0	0	776	650	1431	0	0	0	0	961	0	0	665	14975	0	0	0	0	0	0	0	8571	0	3225	0	83	273	4701	0	0	0	1401	0	544	631
1536	2001	339.49	320.235	C20H32O3	ION=[M+H]+	619	893	0	92	89	112	359	519	122	94	201	209	211	625	82	110	0	0	311	0	73	44	5848	0	0	0	0	158	0	0	3325	70	918	0	75	0	1605	0	37	0	496	126	170	176
1537	2002	338.5	266.204	C20H26	ION=[M+H]+	382	550	652	302	734	391	795	282	341	807	660	298	161	346	543	466	0	399	183	78	63	142	2123	0	201	87	121	0	106	0	1293	0	400	0	121	0	584	0	87	0	390	0	47	259
1538	2003	338.54	284.214	C20H28O	ION=[M+H]+	1884	1532	6011	2454	7417	3595	2524	1031	2342	6397	4794	1361	564	1424	5117	2516	697	2605	601	932	0	532	11784	417	594	127	73	636	413	109	5459	133	1935	197	901	0	2434	0	1002	144	2515	645	408	2594
1539	2004	339.33	796.476	C46H68O11	ION=[M+H]+	0	0	0	370	488	685	0	0	0	0	954	0	0	0	1014	0	0	0	0	0	0	78	0	0	0	0	0	336	0	0	0	0	0	0	0	0	0	0	0	0	195	0	0	651
1540	2005	339.01	302.225	C20H30O2	ION=[M+H]+	2324	1784	0	479	910	613	3760	1271	0	1472	644	626	457	1441	898	714	0	432	541	98	0	0	11567	144	0	188	150	0	0	0	5395	156	2283	179	300	213	2964	100	0	117	1577	0	580	457
1541	2006	337.74	352.261	C21H36O4	ION=[M+H]+	388	733	117	185	157	311	1094	625	385	163	237	0	565	486	86	465	193	637	82	0	124	744	89	644	123	137	184	214	107	552	399	119	365	57	456	89	1236	1336	329	330	631	274	604	160
1542	2007	340.28	388.298	C25H40O3	ION=[M+H]+	59	0	647	1366	499	789	0	0	61	905	648	0	0	0	835	494	0	0	0	0	0	283	0	126	161	0	0	375	695	0	0	294	0	0	1697	0	0	0	1013	0	351	0	0	612
1543	2008	342.07	314.079	C17H14O6	ION=[M+H]+	0	0	217	85	169	431898	124	91	177	194	0	165	0	35	0	0	263	0	0	0	68324	107	58	248751	188	239	193	1098	114	156	130	225	148	36501	159	0	0	685	0	196	59857	0	0	0
1544	2009	341.98	306.147	C17H22O5	ION=[M+K]+	422	454	60	331	344	1116	0	233	261	1221	470	840	1066	462	385	596	0	330	1113	120	0	583	269	0	210	0	0	0	0	0	426	0	585	0	213	204	0	0	304	0	533	0	128	1046
1545	2010	343.59	492.215	C24H29N8O2P	ION=[M+Na]+	941	357	0	0	0	0	1394	1982	464	0	0	0	210	1501	0	0	0	540	1008	0	0	0	1045	0	0	0	0	0	0	0	1631	0	1524	0	0	0	911	0	0	0	312	0	577	174
1546	2011	343.01	258.089	C15H14O4	ION=[M+H]+	1938	166	301	173	542	272	1496	1195	813	804	739	70	0	345	446	339	197	535	181	0	93	0	0	193	0	0	0	346	248	0	289	36	235	0	0	0	149	0	0	95	200	119	513	625
1547	2012	343.61	418.142	C25H22O6	ION=[M+H]+	975	211	0	0	0	0	898	1336	318	0	0	0	233	1002	0	0	0	362	735	0	0	32	474	0	0	0	0	0	0	0	909	0	1017	0	0	0	489	0	0	0	231	0	430	130
1548	2013	341.94	162.032	C9H6O3	ION=[M+H]+	511	701	83	573	558	673	181	252	682	1775	1486	1449	1834	955	739	995	0	716	1810	153	184	1014	772	0	345	0	0	0	0	0	962	0	1115	83	379	300	115	82	407	0	543	137	129	1671
1549	2014	342.9	406.308	C25H42O4	ION=[M+H]+	0	0	1484	1818	1386	1201	0	0	796	2506	1951	221	0	0	2055	2888	0	612	0	71	0	1054	0	0	515	0	0	1058	2118	0	0	679	0	0	2824	255	0	0	3176	364	1060	85	0	2298
1550	2015	342.78	384.134	C13H20N8O4S	ION=[M+H]+	7111	408	0	0	0	0	380	3108	730	777	0	215	0	1399	0	0	0	327	751	0	0	0	394	0	0	199	0	0	0	0	593	0	79	0	37	0	420	0	0	0	226	0	818	107
1551	2016	343.93	446.301	C27H42O5	ION=[M+H]+	0	0	477	689	645	563	0	120	182	468	477	231	0	0	386	494	0	280	0	0	0	1316	0	0	183	0	0	494	837	0	0	359	0	71	1254	201	84	85	515	198	287	0	0	912
1552	2017	343.84	686.439	C40H62O9	ION=[M+H]+	999	0	0	84	0	0	497	959	178	0	0	103	670	1103	29	0	0	369	8327	0	0	0	1239	0	0	0	0	0	0	0	1102	0	530	0	0	0	316	0	0	0	476	0	997	86
1553	2018	343.8	462.275	C22H42N2O6S	ION=[M+H]+	0	0	872	1115	1715	1234	0	0	203	668	712	453	0	0	548	868	0	369	0	0	0	2259	0	0	249	0	0	914	1367	0	0	641	0	0	1895	178	0	0	1001	0	636	0	0	1457
1554	2019	344.67	239.899	H3O9P3	ION=[M+H]+	558	508	671	1139	853	907	772	1083	878	1025	959	931	1035	938	990	945	958	935	1059	1162	930	915	829	1035	1203	1019	1089	1036	968	935	911	1019	1101	1164	1012	1072	1204	1135	1095	1083	991	1007	849	1157
1555	2020	344.69	298.157	C19H22O3	ION=[M+H]+	950	243	449	431	681	427	840	283	1709	1459	815	319	1543	721	744	877	257	1452	1907	313	0	0	1336	207	54	146	0	438	570	0	1970	0	650	0	0	166	1034	0	406	89	842	242	688	1590
1556	2021	345.71	442.163	C19H23N8O3P	ION=[M+K]+	2665	542	114	411	644	319	1894	3585	5042	794	277	1521	3304	7517	186	2217	295	473	792	449	0	113	0	386	220	499	372	251	107	314	1264	112	1480	0	0	295	1480	381	0	0	1214	317	337	598
1557	2022	347.27	508.304	C23H41N8O3P	ION=[M+Na]+	0	0	487	594	1239	854	0	0	118	1607	706	440	0	0	711	1021	34	135	0	128	0	281	0	192	278	0	0	271	0	0	0	0	0	0	455	154	0	0	890	0	313	0	0	855
1558	2023	345.69	290.094	C19H14O3	ION=[M+H]+	598	139	0	0	215	0	364	647	991	257	0	291	878	1796	0	428	0	224	274	133	0	0	0	237	0	214	132	0	0	0	431	0	426	56	29	0	390	85	0	66	323	0	0	163
1559	2024	346.31	244.071	C14H12O4	ION=[M+H]+	361	333	440	321	282	477	424	360	298	337	309	0	469	465	368	317	0	0	338	261	316	339	668	396	410	393	342	321	407	320	0	408	0	317	0	352	321	313	0	364	387	326	358	348
1560	2025	345.11	344.162	C20H24O5	ION=[M+H]+	0	0	558	857	820	1612	0	55	165	1192	1006	865	0	0	985	1738	786	456	39	1134	184	57	0	0	423	0	0	2612	917	0	0	0	0	0	94	0	0	0	854	0	121	989	0	64
1561	2026	347.05	404.293	C25H40O4	ION=[M+H]+	0	0	945	900	1652	1401	0	0	245	3055	1253	575	0	0	1132	1283	0	241	0	145	135	525	0	609	544	0	0	359	0	0	0	0	0	0	1040	173	0	0	2148	0	494	232	0	854
1562	2027	346.74	304.24	C20H32O2	ION=[M+H]+	129	167	719	882	2546	1514	92	0	418	3747	1205	850	171	169	1286	1793	425	490	182	586	0	1747	161	454	533	268	231	552	697	0	97	815	121	526	1170	314	129	199	1253	356	709	490	179	1318
1563	2028	347.71	506.249	C27H38O9	ION=[M+H]+	0	0	0	0	0	139	0	0	0	0	0	257	0	0	112	0	579	0	0	445	0	0	0	0	225	199	0	0	148	221	0	111	0	632	0	0	0	34	0	0	1487	387	0	0
1564	2029	345.57	260.105	C15H16O4	ION=[M+H]+	458	143	439	237	385	123	402	236	714	895	553	245	533	405	49	1146	0	767	1757	136	0	0	1445	0	198	0	0	0	147	0	3499	0	826	74	126	236	839	0	265	61	483	0	469	925
1565	2030	347.02	314.188	C20H26O3	ION=[M+H]+	710	214	1210	9989	1500	1913	1140	743	1111	1042	1360	8830	541	349	1196	6991	2672	512	306	3627	975	324	294	164	6311	643	390	397	386	1026	341	436	258	592	1301	2042	212	0	1004	202	2196	3898	189	9600
1566	2031	345.03	560.277	C34H40O7	ION=[M+H]+	1256	0	113	537	0	464	636	520	1096	166	80	942	406	687	0	0	0	2051	259	0	0	0	258	0	0	0	0	0	0	0	333	0	334	0	741	49	291	0	0	0	256	0	196	746
1567	2032	345.71	322.12	C20H18O4	ION=[M+H]+	1555	510	139	256	670	250	1122	2451	3734	679	272	1030	3017	5842	238	1646	352	594	115	456	113	196	72	360	208	633	396	360	189	565	1150	0	1731	0	102	362	1757	544	221	412	1167	318	469	580
1568	2033	348	348.097	C17H12N6O3	ION=[M+H]+	7834	174	0	0	1041	281	823	782	1747	268	468	512	620	2876	937	0	0	578	4794	0	300	198	715	38	0	0	0	0	0	0	1972	0	684	0	0	0	120	0	0	0	653	0	416	7613
1569	2034	345.18	578.288	C34H42O8	ION=[M+H]+	2568	164	0	0	0	0	1116	740	2221	0	0	1930	693	1571	0	0	0	4479	1047	0	0	0	428	0	0	0	0	0	0	0	596	0	558	0	0	0	403	0	0	0	303	0	387	1494
1570	2035	346.72	296.178	C20H24O2	ION=[M+H]+	169	66	426	3124	659	576	294	211	486	331	544	3158	84	121	406	1884	837	319	120	1012	434	80	0	90	1576	0	283	148	172	380	0	0	0	273	676	727	0	68	447	0	511	1137	0	2829
1571	2036	345.28	542.267	C27H38N6O4S	ION=[M+H]+	1025	0	0	0	0	0	548	445	1080	0	0	1146	298	949	0	0	0	2226	431	0	0	0	321	0	0	0	0	0	0	0	377	0	339	0	0	89	283	0	0	0	227	0	214	685
1572	2037	345.3	216.079	C13H12O3	ION=[M+H]+	1711	0	69	0	98	0	1422	1126	769	176	0	0	163	2725	101	0	0	0	243	0	0	0	0	0	0	0	0	223	82	0	203	0	0	0	0	0	320	0	0	0	243	0	123	74
1573	2038	348.03	364.072	C16H16N2O6S	ION=[M+H]+	22103	567	111	299	2080	408	1527	1326	3084	437	912	745	1205	5377	1723	0	0	1005	9666	0	243	305	1147	0	95	0	0	109	0	0	3514	0	1140	0	0	0	122	0	0	0	983	0	825	12105
1574	2039	347.92	176.047	C10H8O3	ION=[M+H]+	12527	439	346	233	1090	382	1035	1095	2237	444	686	631	1212	3115	1324	465	440	737	6091	215	253	288	1101	125	159	120	116	196	160	106	2565	95	1089	218	203	876	476	57	82	138	753	191	664	7515
1575	2040	349.71	328.167	C9H24N6O7	ION=[M+H]+	70	222	1132	1142	2457	2029	188	296	314	3763	3017	456	500	1069	1359	1397	344	322	572	542	348	378	106	120	1347	0	0	1017	406	0	0	0	120	0	1439	57	122	0	2458	0	337	302	754	511
1576	2041	350.27	298.193	C20H26O2	ION=[M+H]+	724	270	188	0	447	1922	0	531	0	2368	294	3455	0	580	216	945	8658	0	794	6550	870	128	456	2590	1464	3178	1600	1451	1146	2587	431	1629	0	3923	882	980	338	950	342	3348	8463	5128	559	0
1577	2042	350.08	332.197	C20H28O4	ION=[M+H]+	0	262	350	1921	521	624	0	505	541	693	435	2210	238	0	383	1411	555	0	0	834	249	165	277	170	1068	224	152	482	570	117	256	241	265	1194	292	538	417	273	369	205	762	587	205	1666
1578	2043	351.44	314.257	C15H32N5O2	ION=[M+K]+	4388	4457	4996	3543	2886	3249	3002	3168	3598	3213	2954	2909	3064	3536	3132	3106	3360	2859	2724	2933	3310	3180	2968	2910	3028	3007	2911	2965	3129	2707	2831	3038	2986	3293	3006	2860	3232	3155	2798	2793	3212	2670	2976	2951
1579	2044	351.73	336.237	C13H33N6O2P	ION=[M+H]+	1311	1186	1323	1028	1226	1235	1222	1084	1216	1165	1118	1199	1153	908	0	905	1133	1016	1084	929	725	0	0	898	962	0	0	962	935	0	883	0	898	874	1094	0	814	0	729	836	1111	0	918	1020
1580	2045	353.5	420.215	C23H32O7	ION=[M+Na]+	0	0	334	228	368	1980	0	0	261	2144	383	3299	0	0	404	729	8633	139	0	6831	852	0	0	2828	1612	4604	2234	82	1461	3134	0	2080	0	4447	702	824	0	1142	440	3204	9475	6392	0	195
1581	2046	353.17	438.262	C24H38O7	ION=[M+Na]+	0	0	4893	2567	7801	2653	0	0	1912	7129	5659	1281	0	0	4466	2808	474	2140	0	918	400	1767	0	250	1437	0	51	301	421	0	0	0	0	184	2852	429	0	0	2541	0	1735	443	0	2239
1582	2047	352.69	306.147	C17H22O5	ION=[M+K]+	22613	2266	0	134	0	0	7429	2572	942	276	0	7741	8193	525	142	597	658	1985	10499	305	0	0	1198	0	1034	0	0	0	0	0	1474	75	1463	0	119	993	604	1285	298	0	1390	392	965	1331
1583	2048	354.55	346.178	C9H26N6O8	ION=[M+K]+	2601	537	0	0	0	0	1355	758	334	109	0	1410	1146	3766	0	126	0	0	2062	0	0	0	444	0	0	0	0	0	0	0	281	0	356	0	0	0	333	0	0	0	289	0	2060	995
1584	2049	353.31	254.203	C19H26	ION=[M+H]+	288	298	2558	1285	3984	1672	0	0	1031	3422	2324	729	0	322	2598	1279	456	1220	186	505	316	728	128	248	739	82	115	212	349	144	142	158	103	217	1171	158	190	0	1064	93	1038	312	292	1116
1585	2050	353.32	302.225	C20H30O2	ION=[M+H]+	221	0	5246	2579	8745	3612	206	0	2250	8564	5609	1095	157	434	5859	2733	569	2402	267	977	538	1941	223	398	1810	180	234	527	504	323	222	170	151	333	3098	468	0	221	2412	213	2477	459	121	2952
1586	2051	353.66	710.475	C43H66O8	ION=[M+H]+	0	0	1364	1348	1716	2156	0	0	644	2619	3356	161	0	0	2657	1095	0	551	0	0	149	424	0	0	158	0	0	466	195	0	0	0	0	0	359	0	0	0	598	0	669	0	0	2098
1587	2052	354.19	854.479		ION=[M+H]+	0	0	0	0	652	1041	0	0	0	1388	1266	0	0	0	1105	460	0	0	0	0	0	0	0	0	0	0	0	0	69	0	0	0	0	0	91	0	0	0	190	0	222	0	0	748
1588	2053	352.56	352.261	C21H36O4	ION=[M+H]+	469	1313	82	321	321	517	815	1365	664	406	297	537	1300	408	160	1384	238	875	173	110	0	1255	295	870	0	142	86	397	0	369	799	137	913	80	572	0	1866	1536	469	457	1071	183	1242	627
1589	2054	355.03	796.476	C46H68O11	ION=[M+H]+	0	0	722	0	742	832	0	0	0	1203	1637	0	0	0	1542	611	0	305	0	0	0	0	0	0	0	0	0	311	167	0	0	0	0	0	0	0	0	0	0	0	0	0	0	913
1590	2055	352.87	176.047	C10H8O3	ION=[M+H]+	12874	1114	117	0	0	0	4670	1809	757	209	271	4897	5751	1185	0	0	0	1227	7356	0	79	124	1005	91	717	0	0	208	0	0	1409	0	1121	93	0	0	0	878	214	107	1231	313	1069	975
1591	2056	353.52	316.204	C20H28O3	ION=[M+H]+	658	344	0	230	466	2217	0	0	343	3001	208	4749	0	576	195	1231	13023	235	0	8657	1249	0	282	3789	1767	4899	2824	256	1953	3347	346	3010	194	5265	1018	1145	148	1814	555	3596	12487	7954	0	0
1592	2057	353.34	266.203	C20H26	ION=[M+H]+	0	249	948	486	1353	689	0	0	408	1142	837	283	0	0	941	455	0	412	209	0	0	208	0	0	244	0	0	114	0	0	0	0	0	0	382	182	0	0	374	0	552	108	0	469
1593	2058	353.36	284.214	C20H28O	ION=[M+H]+	93	0	5685	2802	8404	3688	266	260	2372	8233	5097	1348	183	417	6044	3033	618	2718	192	1150	509	1482	0	0	1542	197	126	783	589	160	268	172	195	299	2806	402	167	125	2332	196	2043	511	122	2797
1594	2059	354.89	692.465	C43H64O7	ION=[M+H]+	0	0	577	635	611	949	0	0	332	1224	1677	83	0	0	1403	0	0	0	0	0	69	0	0	0	29	0	0	279	0	0	0	0	0	0	0	0	0	0	0	0	236	0	0	875
1595	2060	353.08	315.277	C18H37NO3	ION=[M+H]+	325	0	216	0	220	232	268	233	211	0	163	160	316	411	208	120	249	0	135	3265	0	3424	0	3307	2867	2973	2934	3160	3056	3026	2965	3106	2869	2886	2850	3043	3169	2826	3033	2708	2546	2960	2798	2639
1596	2061	357.33	386.173	C17H23N8OP	ION=[M+K]+	4348	2667	4115	3672	4288	5155	5021	3880	4542	3945	3920	4120	1775	4874	4072	3501	3149	4384	4228	3893	1410	1444	1886	1780	1818	1130	1563	1826	1412	1949	1534	2049	1590	1525	2544	1585	1561	1622	2047	1650	1264	4204	4448	4980
1597	2062	357.19	524.335	C24H45N8O3P	ION=[M+Na]+	0	0	1323	3276	1263	1135	0	0	0	1980	1479	0	0	0	1834	669	0	0	0	0	255	1858	0	266	217	0	0	0	0	0	0	0	0	0	9276	0	0	0	6417	0	1120	0	0	1099
1598	2063	357.95	522.319	C27H46N4O4S	ION=[M+Na]+	0	0	958	2157	1810	1109	0	0	158	1204	1256	0	0	0	650	1116	0	288	0	0	280	1264	0	295	185	0	0	50	0	0	0	0	0	0	3499	0	0	0	2291	0	557	0	0	529
1599	2064	356.45	406.308	C25H42O4	ION=[M+H]+	0	0	3049	7617	2993	2573	0	0	167	3363	3132	0	0	0	2875	1552	0	492	0	0	415	3766	0	491	482	0	0	0	0	0	0	0	0	0	20781	0	0	0	13636	0	1900	0	0	2238
1600	2065	356.48	388.298	C25H40O3	ION=[M+H]+	23	45	565	1052	409	389	0	0	72	480	551	0	0	0	629	211	0	0	43	0	105	765	0	0	0	0	0	59	77	0	0	69	0	0	3406	0	0	0	1514	0	501	0	0	567
1601	2066	356.97	304.24	C20H32O2	ION=[M+H]+	116	126	2079	4514	3459	2079	204	156	440	2750	2345	0	128	147	1716	1988	497	668	156	0	626	2325	138	605	568	0	0	0	0	0	117	724	100	0	8646	191	109	0	6671	163	1550	0	94	1316
1602	2067	357.25	404.293	C25H40O4	ION=[M+H]+	0	0	1720	3895	3293	1563	0	0	396	2360	1527	0	0	0	1037	1758	0	500	0	0	347	1691	0	514	289	0	0	0	0	0	0	0	0	0	5241	0	0	0	4403	93	905	0	0	1019
1603	2068	357.56	517.317	C26H48NO7P	ION=[M+H]+	364	486	176	142	485	638	1160	315	612	669	848	0	629	225	853	491	1257	721	234	767	350	740	370	339	409	354	373	505	1087	951	168	369	174	0	449	331	303	830	302	0	826	636	455	156
1604	2069	356.78	286.229	C20H30O	ION=[M+H]+	234	58	1282	2437	1906	1158	0	121	407	1492	1457	551	151	164	959	1176	1824	499	159	1360	0	1343	268	0	951	557	496	0	448	611	107	1706	207	1531	4475	0	131	0	3113	666	1112	1041	122	907
1605	2070	358.6	312.076	C21H12O3	ION=[M+H]+	867	385	0	206	0	0	472	415	1228	260	90	880	2395	1022	0	0	0	1223	721	78	0	0	1085	0	0	33	0	0	0	0	899	0	0	0	0	0	165	0	0	57	257	0	338	0
1606	2071	360.15	330.183	C10H28N5O5S	ION=[M+Na]+	373	369	373	613	715	1350	499	871	1357	1305	776	1176	557	374	640	1542	397	1949	265	487	90	480	0	1049	0	0	0	1661	1142	0	0	0	0	113	0	0	0	0	0	2817	1000	453	302	688
1607	2072	360.16	284.178	C19H24O2	ION=[M+H]+	825	295	317	652	1057	1677	606	960	1635	1730	818	1620	656	505	885	1999	456	2296	337	396	174	427	142	1137	0	114	0	1912	928	68	192	0	286	0	79	0	0	0	150	3628	1137	380	235	827
1608	2073	360.15	312.172	C20H24O3	ION=[M+H]+	649	460	219	738	1153	1450	590	972	1586	1334	650	1291	507	586	909	2055	397	2091	370	355	0	285	0	1000	0	0	110	1646	801	0	133	0	0	161	44	0	0	0	184	2738	1067	298	407	697
1609	2074	360.4	296.103	C13H16N2O6	ION=[M+H]+	831	545	202	303	135	147	743	386	800	406	136	998	4011	1421	108	236	160	1060	1289	220	160	177	2563	140	247	197	148	131	209	210	2523	158	126	189	168	285	300	209	0	218	450	142	561	204
1610	2075	360.68	214.099	C14H14O2	ION=[M+H]+	9105	3384	0	484	0	0	7676	5331	8822	0	0	8364	45619	16767	0	0	0	11917	14875	0	0	0	31313	0	360	0	0	0	0	0	33300	0	524	0	58	0	627	0	0	87	4100	0	6211	482
1611	2076	360.51	256.11	C16H16O3	ION=[M+H]+	725	352	0	0	0	0	411	430	633	0	0	380	3202	1126	0	0	0	778	1167	0	0	0	2066	0	0	0	0	0	0	0	2108	0	0	0	0	0	0	0	0	0	288	0	439	0
1612	2077	360.37	239.899	H3O9P3	ION=[M+H]+	0	0	662	848	1022	1114	0	811	867	831	953	891	875	839	887	995	988	1006	911	1130	866	1076	964	992	914	947	913	1002	1153	988	1009	1021	1088	1024	1199	1116	962	1130	1090	1083	997	968	1027	1082
1613	2078	362.57	314.079	C17H14O6	ION=[M+H]+	147	0	647	106	258	50599	71	311	0	152	983	4476	1085	484	0	576	85	57	309	848	14258	0	208	17212	1907	1677	1269	93161	224	1253	0	31318	210	15312	0	225	0	3553	0	57120	22048	2199	0	78
1614	2079	362.96	686.439	C40H62O9	ION=[M+H]+	985	0	0	63	0	0	592	798	263	0	0	0	610	992	0	0	0	0	6029	0	0	0	1045	0	0	0	0	0	0	0	1142	0	521	0	0	0	0	0	0	0	359	0	1014	0
1615	2080	362.16	384.134	C18H25O7P	ION=[M+H]+	1347	339	0	183	774	320	1541	641	750	316	0	633	633	1374	306	138	336	703	691	126	0	0	574	0	0	0	0	0	79	0	190	0	277	0	198	0	0	0	0	0	322	74	1288	791
1616	2081	361.92	344.09	C18H16O7	ION=[M+H]+	0	0	0	0	0	3881	0	0	0	0	0	0	0	0	0	0	0	0	0	0	77	0	0	16432	0	0	0	0	0	0	0	0	0	2514	0	0	0	0	0	0	1064	0	0	0
1617	2082	363.68	438.262	C24H38O7	ION=[M+Na]+	0	0	6331	3012	10960	3888	0	0	2625	9874	5918	1489	0	0	5190	3565	658	3367	0	1199	600	2635	0	0	2079	84	0	509	628	0	0	0	0	224	4906	438	0	0	4738	79	2335	468	0	3077
1618	2083	363.79	284.214	C20H28O	ION=[M+H]+	121	0	6798	2841	9237	3545	175	133	2649	7664	5190	1636	274	0	5131	3568	748	2938	227	1221	569	2417	0	548	1766	160	151	565	673	273	92	110	119	334	2989	474	68	96	3406	92	2638	642	102	3044
1619	2084	363.76	254.203	C19H26	ION=[M+H]+	292	0	2453	1425	4676	1888	0	0	1198	3639	2558	663	192	0	2242	1451	450	1358	199	630	296	1017	149	246	799	228	183	312	370	177	0	97	176	165	1638	233	0	174	1455	254	1521	397	167	1430
1620	2085	366.07	564.308	C34H44O7	ION=[M+H]+	2765	97	0	0	0	0	3451	1600	245	117	188	628	416	564	0	126	77	1508	401	0	0	0	561	0	0	0	0	0	0	0	721	0	493	0	0	210	384	0	0	0	349	0	583	909
1621	2086	363.68	302.225	C20H30O2	ION=[M+H]+	209	456	5415	2641	9525	3427	248	0	2109	7164	6077	1562	219	386	4460	3138	585	3034	0	874	443	2418	196	0	1945	264	0	0	481	166	197	204	196	0	3898	0	202	0	3865	288	2417	704	219	2946
1622	2087	364.15	266.203	C20H26	ION=[M+H]+	0	0	821	510	1254	527	0	0	386	1257	894	321	0	145	908	568	195	536	0	241	0	418	0	0	379	0	0	0	0	0	0	0	0	0	578	0	0	0	468	0	427	0	0	481
1623	2088	365.88	688.325	C35H45N8O5P	ION=[M+H]+	0	0	3962	5613	11218	6490	0	0	93	15853	14436	0	0	47	13273	1879	0	258	0	0	512	680	0	0	0	0	0	1986	1371	0	0	0	0	0	2122	0	0	0	0	0	435	0	0	120
1624	2089	365.55	498.145	C33H22O5	ION=[M+H]+	995	705	0	0	0	0	1831	1639	636	0	0	212	542	1054	0	0	0	370	857	0	0	0	747	0	0	0	0	0	0	0	1041	0	646	0	0	0	651	0	0	0	231	0	326	258
1625	2091	366.13	402.313	C26H42O3	ION=[M+H]+	0	0	912	288	332	590	0	0	598	689	2201	147	0	0	1719	1698	80	631	40	0	0	199	64	81	0	0	0	214	110	63	0	53	0	116	112	140	0	0	274	104	234	40	0	1323
1626	2092	365.88	344.162	C20H24O5	ION=[M+H]+	0	0	1543	2327	4631	2825	106	0	84	5818	5977	60	46	0	5468	1004	0	0	0	0	228	325	0	0	37	0	0	803	658	0	0	0	22	0	810	0	0	0	82	0	243	106	0	130
1627	2093	366.84	542.267	C34H38O6	ION=[M+H]+	1213	0	0	0	0	0	632	473	1588	0	0	1181	260	951	0	0	0	2977	571	0	0	0	436	0	0	0	35	0	0	0	379	0	253	0	0	124	257	0	0	0	191	0	263	992
1628	2094	367.93	202.099	C13H14O2	ION=[M+H]+	3677	267	62	81	80	169	1688	1411	1505	0	81	915	3090	3962	0	397	70	91	2439	96	58	101	478	47	0	69	79	153	710	103	3076	83	844	160	61	499	750	227	61	138	1110	70	1257	234
1629	2095	367.27	234.125	C14H18O3	ION=[M+H]+	498	239	255	107	62	117	727	666	0	0	138	188	269	1152	165	164	129	172	1480	0	89	0	1005	190	0	105	123	137	0	133	1596	142	851	0	101	144	0	0	98	0	350	0	751	0
1630	2096	366.84	578.288	C34H42O8	ION=[M+H]+	1107	0	0	0	0	0	457	519	1167	0	0	1187	311	745	0	0	0	2295	666	0	0	0	314	31	0	0	0	0	0	0	398	0	280	0	0	100	268	0	0	0	196	0	179	865
1631	2097	368.31	462.204	C22H31N4O5P	ION=[M+K]+	3584	855	0	0	0	0	4023	2373	1676	0	0	780	1969	3144	0	0	0	1525	4989	0	0	0	5526	0	0	0	0	0	0	0	7273	0	4239	0	0	380	3569	0	0	0	910	0	1449	909
1632	2098	367.79	332.199	C6H20N16O	ION=[M+Na]+	964	0	335	881	422	427	1472	1255	456	239	0	1261	119	340	433	1687	517	300	153	871	86	89	208	0	445	359	186	295	273	395	316	0	302	464	284	278	254	0	206	0	731	885	281	554
1633	2099	368.64	434.231	C24H34O7	ION=[M+K]+	0	122	233	419	660	358	341	0	447	568	224	0	0	0	201	7663	226	432	65	189	81	85	0	272	0	0	0	0	0	0	0	0	0	432	141	0	0	0	0	0	1033	0	189	904
1634	2100	367.85	178.099	C11H14O2	ION=[M+H]+	597	686	197	126	176	0	1515	882	332	202	141	269	326	1130	179	275	131	228	309	227	217	262	316	181	268	183	71	167	93	273	391	83	435	211	100	112	543	217	130	192	307	134	256	890
1635	2101	368.39	312.173	C20H24O3	ION=[M+H]+	0	0	332	333	534	598	161	156	269	718	547	211	80	180	204	410	0	245	131	0	0	0	57	0	0	0	0	0	0	0	0	0	0	0	0	0	0	0	0	0	807	120	104	286
1636	2102	368.31	346.193	C24H26O2	ION=[M+H]+	18828	4334	0	0	0	0	28482	14413	9397	0	0	5694	9405	22195	0	0	0	9211	33275	0	0	0	32522	0	0	0	0	0	0	0	39187	0	23113	0	0	1770	21361	0	0	0	6945	0	7065	4702
1637	2103	368.05	276.099	C15H16O5	ION=[M+H]+	1338	400	135	107	134	0	978	905	330	145	0	205	368	824	0	140	0	258	718	0	0	95	528	0	68	141	0	157	0	0	834	199	439	0	0	0	293	0	0	122	198	63	966	272
1638	2104	369.94	314.188	C20H26O3	ION=[M+H]+	1769	306	625	1731	664	1514	2389	2224	944	2083	2958	2120	339	735	854	2986	896	756	445	1207	467	174	444	126	713	714	343	518	597	506	380	99	586	637	448	358	446	0	381	0	2507	1556	656	1199
1639	2105	367.96	216.079	C13H12O3	ION=[M+H]+	2453	409	0	0	0	0	1781	1525	0	0	0	0	627	1513	0	0	0	350	1029	0	0	66	630	0	0	0	0	0	0	0	1423	0	575	0	0	0	418	0	0	0	351	0	1124	211
1640	2107	368.4	330.183	C20H26O4	ION=[M+H]+	349	374	380	373	1495	891	214	202	0	1506	655	379	129	405	307	634	216	434	123	91	90	105	0	0	0	0	0	212	0	0	0	0	0	0	179	0	0	0	66	0	1446	97	0	445
1641	2108	369.34	316.167	C19H24O4	ION=[M+H]+	1417	496	533	397	767	411	1113	523	2093	1581	821	349	2779	946	904	734	95	2051	2974	272	89	110	1622	248	0	0	0	591	696	142	2228	0	891	0	0	243	1022	0	251	0	859	273	1751	1927
1642	2109	369.43	832.497		ION=[M+Na]+	0	0	1479	1569	2068	1977	0	0	0	3076	3139	0	0	59	2875	1342	0	636	0	0	0	0	0	0	204	0	0	426	230	0	0	0	0	0	588	47	0	0	735	0	662	0	0	1785
1643	2110	369.26	242.094	C15H14O3	ION=[M+H]+	545	205	214	196	265	193	545	306	1003	528	323	241	933	522	392	232	0	675	1048	0	0	0	657	0	0	0	0	178	197	0	803	0	282	0	0	0	506	0	0	0	359	0	478	719
1644	2111	369.74	284.214	C20H28O	ION=[M+H]+	0	390	2452	2430	2986	3450	196	104	1183	4892	5007	549	128	0	4463	2098	0	1286	140	254	0	971	0	0	0	178	0	918	0	0	51	82	66	84	945	0	134	62	1021	0	1308	247	0	3200
1645	2112	370.41	374.188	C25H26O3	ION=[M+H]+	898	401	0	0	0	0	1311	2502	152	0	0	0	107	383	70	0	0	253	396	69	0	0	0	0	0	0	0	0	0	0	346	0	322	0	0	0	148	0	0	54	0	0	353	67
1646	2113	369.18	298.157	C19H22O3	ION=[M+H]+	1267	425	516	540	704	384	1419	506	3220	1761	976	279	3225	1081	1124	1129	94	2442	3326	318	113	0	1953	0	85	0	0	535	948	0	2732	0	883	0	0	0	1170	0	328	0	901	229	1584	2146
1647	2114	369.22	260.105	C15H16O4	ION=[M+H]+	2120	647	888	686	1019	501	1809	842	4126	2684	1541	457	4962	1533	1776	1276	167	4113	5923	0	134	0	2886	224	0	0	0	691	1068	0	4222	0	1565	0	0	0	2164	0	469	0	1194	233	2295	3411
1648	2115	369.46	606.465	C40H62O4	ION=[M+H]+	0	0	1209	1373	1517	1496	0	0	520	2627	3146	0	0	53	2480	1096	62	446	0	0	0	407	0	50	0	0	0	432	208	0	0	0	0	0	305	0	0	0	426	0	452	0	0	1252
1649	2116	371.04	304.24	C20H32O2	ION=[M+H]+	100	128	1233	1586	1671	877	203	0	698	2407	3156	421	129	145	2580	1065	704	652	127	837	0	484	207	543	838	578	473	947	552	555	70	582	192	719	866	274	127	268	988	429	942	746	108	1620
1650	2117	369.42	710.475	C43H66O8	ION=[M+H]+	0	0	2930	2748	4286	4152	71	48	1246	6333	7492	334	0	0	6324	2479	76	1180	0	0	0	813	0	87	291	0	0	815	381	0	0	0	0	0	910	0	0	0	1163	0	1106	0	0	3524
1651	2118	370	517.317	C26H48NO7P	ION=[M+H]+	1277	2109	201	606	1207	1826	3131	1177	1398	2645	886	370	1809	1062	961	2013	2239	2698	944	1397	249	2152	667	1061	475	781	836	1322	1262	1604	479	721	921	151	1399	397	1268	2876	724	1199	2209	2429	1708	468
1652	2119	371.51	544.207	C32H32O8	ION=[M+H]+	360	969	0	0	0	0	470	392	149	0	0	0	1579	1118	0	0	0	246	1214	0	0	0	936	0	0	0	0	0	0	0	411	0	296	0	0	0	88	0	0	0	280	0	453	99
1653	2120	372.44	408.251	C23H36O6	ION=[M+Na]+	34	0	172	473	1455	3726	0	25	177	6426	184	7110	0	0	940	1424	29294	137	0	44488	4498	279	0	10383	33948	18629	13934	248	6526	29445	0	17973	0	33296	15921	4223	0	4047	11449	12241	17018	29837	0	244
1654	2121	372.26	286.23	C20H30O	ION=[M+H]+	201	152	1078	1172	1391	3645	254	169	0	5514	2288	4887	101	147	2369	1261	17615	546	0	25584	3420	0	97	6888	19800	11531	9032	973	4474	19001	166	11687	0	19129	10308	2764	120	3050	7511	7843	10978	17785	159	791
1655	2122	372.19	407.267	C21H35N4O4	ION=[M+H]+	0	0	0	0	48	182	0	0	0	235	0	261	0	0	118	77	660	0	0	1407	222	0	0	385	736	423	492	0	201	794	0	489	0	743	463	144	0	50	283	329	446	684	0	0
1656	2123	372.43	326.222	C22H30O2	ION=[M+H]+	0	0	0	0	0	0	0	0	0	318	0	334	0	0	110	0	883	0	0	1312	132	0	0	384	937	630	512	0	323	917	0	523	0	1063	571	0	0	0	322	445	540	866	0	0
1657	2124	372.53	118.078	C9H10	ION=[M+H]+	0	208	0	0	414	507	0	0	0	725	0	908	52	170	0	0	2411	287	0	2994	530	0	108	1092	2755	1632	1208	188	705	2323	0	1776	180	2778	1616	532	100	492	1210	1205	1660	2056	189	0
1658	2125	372.87	692.465	C43H64O7	ION=[M+H]+	0	0	968	619	744	994	0	0	292	1320	1401	0	0	0	1407	568	60	274	0	0	0	164	0	0	40	0	0	326	139	0	0	0	0	0	119	0	0	0	129	0	376	25	0	1099
1659	2126	373.73	796.476	C46H68O11	ION=[M+H]+	0	0	890	744	757	1381	0	0	319	1059	1716	0	0	0	1587	498	0	300	0	0	0	0	0	0	0	0	0	346	88	0	0	0	0	0	0	0	0	0	118	0	0	0	0	1058
1660	2127	372.33	132.094	C10H12	ION=[M+H]+	146	234	231	218	0	320	0	117	315	404	167	386	235	107	220	0	918	213	341	1282	321	234	113	500	1011	680	557	103	346	1129	215	999	111	1111	696	240	0	248	480	501	730	874	125	190
1661	2128	372.14	386.174	C22H26O6	ION=[M+H]+	461	522	558	460	573	742	597	531	606	578	718	660	0	596	711	830	483	651	690	638	367	0	0	127	206	0	194	193	233	235	95	235	219	223	246	155	121	174	0	204	0	523	663	822
1662	2129	372.31	158.11	C12H14	ION=[M+H]+	294	173	0	0	426	912	281	294	0	1253	0	1423	0	207	499	778	4148	0	219	5402	713	186	123	1944	4526	2724	2088	215	1070	4378	123	2663	230	4312	2408	759	81	755	1874	1900	2729	4130	141	413
1663	2130	372.15	268.219	C20H28	ION=[M+H]+	783	116	904	831	3049	6419	152	131	587	10622	2153	10671	372	75	2537	2485	41930	0	0	61302	7201	0	381	16542	49183	27112	20653	562	9573	41688	142	27102	152	44834	25483	5993	193	6800	16068	17576	24302	41241	186	1226
1664	2131	372.42	332.197	C20H28O4	ION=[M+H]+	0	0	380	230	850	0	0	566	462	706	1014	581	0	406	306	0	729	626	496	574	131	251	350	0	416	237	455	387	382	146	194	314	216	1274	154	208	308	102	132	146	613	405	266	453
1665	2132	375.22	447.205	C22H29N3O7	ION=[M+H]+	1878	2012	1563	1448	1442	1913	1324	1500	1469	0	1468	0	1131	1577	1338	1486	0	1188	1300	0	1474	1283	1024	0	0	0	0	1079	0	0	1036	0	1170	0	0	1973	1046	1831	0	0	0	0	1190	1055
1666	2133	376.98	260.175	C17H24O2	ION=[M+H]+	653	69	379	786	183	0	271	250	3074	886	109	381	97	372	341	314	1438	1967	391	1346	41	375	67	59	183	42	405	158	0	0	101	515	148	100	179	154	120	265	172	2505	690	503	319	51
1667	2134	377.57	344.09	C18H16O7	ION=[M+H]+	0	0	0	0	0	8370	0	0	0	0	0	0	0	133	0	0	0	0	0	0	1180	0	324	6126	0	0	0	187	0	0	0	0	0	3085	0	0	0	0	0	0	1838	0	0	0
1668	2135	376.43	296.178	C20H24O2	ION=[M+H]+	161	111	666	608	1923	1291	70	131	170	1520	2649	404	0	440	558	697	0	222	185	27	0	105	122	0	0	0	0	157	0	0	0	0	0	0	125	0	41	0	123	0	201	0	0	1030
1669	2136	376.07	460.189	C28H28O6	ION=[M+H]+	1896	497	0	0	0	0	2347	951	434	0	0	429	887	1046	0	0	0	669	1228	0	0	0	868	0	0	0	0	0	0	0	1111	0	510	0	0	0	438	0	0	0	338	0	890	240
1670	2137	376.91	239.899	H3O9P3	ION=[M+H]+	0	0	823	773	874	815	843	871	923	883	877	819	882	1063	1039	1027	759	925	1021	0	1148	1076	1196	928	925	885	861	972	1053	944	1022	914	1000	827	948	1108	951	1085	860	1112	908	1193	1184	966
1671	2138	378.14	272.291		ION=[M+H]+	1550	1605	2029	1724	2017	1530	1263	1381	1215	1262	1222	1217	1414	1054	1157	1025	962	862	1491	1055	1027	907	764	1020	925	1346	1157	1416	1532	1445	915	1232	1416	1408	1186	1356	931	920	850	1345	1485	1298	1377	1459
1672	2139	379.06	402.313	C26H42O3	ION=[M+H]+	0	78	1296	1499	556	957	0	0	258	665	1592	84	0	0	1482	547	38	279	0	0	0	255	0	146	82	0	0	0	0	0	73	0	0	89	825	0	0	0	521	0	492	55	0	563
1673	2140	381.05	242.094	C15H14O3	ION=[M+H]+	639	144	159	154	297	120	625	242	611	836	362	75	1596	444	397	412	95	503	1799	0	0	0	766	129	0	0	0	174	186	0	1105	0	425	0	0	0	332	0	111	142	544	129	1019	868
1674	2141	379.46	214.099	C14H14O2	ION=[M+H]+	796	286	0	0	0	45	1003	395	445	0	48	469	720	629	0	0	0	756	1132	0	0	0	1629	0	0	0	0	0	0	0	1420	0	423	0	0	0	201	0	0	0	215	0	511	96
1675	2142	381.13	710.475	C43H66O8	ION=[M+H]+	0	0	2367	2577	3106	3270	39	0	1035	4311	5610	297	0	0	4233	1617	0	847	0	0	177	516	0	0	159	0	0	667	0	0	0	0	0	0	593	0	0	0	950	0	1054	0	0	2955
1676	2143	380.5	284.214	C20H28O	ION=[M+H]+	77	0	2928	2788	3441	3808	224	0	1132	5437	6465	529	200	0	4887	2326	0	1376	216	0	124	732	87	0	469	107	0	1094	481	93	71	123	123	141	1135	685	0	0	931	201	1294	0	155	3184
1677	2144	381.78	178.099	C11H14O2	ION=[M+H]+	605	654	101	76	195	115	1213	850	0	82	114	161	286	0	66	181	116	0	301	184	88	177	255	163	0	0	69	146	121	136	256	264	341	91	42	119	468	109	145	203	331	49	219	0
1678	2145	380.04	300.209	C20H28O2	ION=[M+H]+	3173	0	0	0	0	758	1884	1111	0	700	484	959	1355	678	0	669	1709	404	2694	1443	420	325	0	0	1561	316	0	299	0	759	741	716	617	0	206	342	0	195	0	0	512	1223	1235	0
1679	2146	380.58	562.291	C34H42O7	ION=[M+H]+	165	72	916	283	361	573	0	0	1528	867	3337	213	0	0	1493	1458	0	2333	358	0	0	335	0	63	0	0	0	0	0	0	64	0	192	0	313	184	248	0	479	0	293	0	0	1609
1680	2147	383.24	287.246	C16H33NO3	ION=[M+H]+	114367	113591	123632	96552	89881	91876	88627	89005	87979	87222	89112	84953	87754	83261	86529	86141	88160	86860	86407	86835	89770	92835	88162	88203	93013	88285	91379	88552	91786	90877	91459	88261	91573	89564	87901	89189	87897	88293	86392	88959	91129	91213	86482	90969
1681	2148	384.12	386.173	C23H22N4O2	ION=[M+H]+	684	417	961	553	611	1084	935	737	795	971	668	813	433	1013	820	884	911	943	694	815	319	244	280	394	278	257	260	304	266	184	286	401	228	267	307	425	347	267	405	86	0	862	995	989
1682	2149	384.23	460.189	C13H24N12O7	ION=[M+Na]+	422	317	0	0	0	0	1344	1424	279	0	0	0	454	721	0	0	0	265	1062	0	0	0	928	0	30	0	0	0	0	0	966	0	481	0	0	0	824	0	0	0	328	0	0	0
1683	2150	384.12	212.084	C14H12O2	ION=[M+H]+	1784	1151	0	0	0	70	5222	5057	1019	84	52	652	1247	1971	129	0	168	1200	2504	53	42	0	2414	0	127	0	0	0	0	0	3384	31	1581	0	0	272	1851	163	102	0	737	79	1237	580
1684	2151	383.46	188.084	C12H12O2	ION=[M+H]+	1688	3075	0	0	0	0	4083	5470	391	0	81	343	2035	1783	70	56	0	617	1413	82	0	0	1203	0	99	0	0	107	41	0	1129	0	720	0	89	150	901	0	57	0	622	111	1742	205
1685	2152	383.08	105.079	C4H11NO2	ION=[M+H]+	4189	4417	4546	3666	3411	3312	3044	3174	3178	3204	3182	3162	3701	3125	2939	3505	3008	3538	3349	3485	3414	3336	3409	3120	3547	3162	3212	3581	3325	3632	3341	3050	3150	3294	3421	3252	3379	3901	3402	3497	3355	3531	3648	3439
1686	2154	383.22	420.324	C26H44O4	ION=[M+H]+	0	0	2372	1058	1131	2019	0	0	2887	2154	8013	331	0	0	3748	3586	0	1405	0	0	0	1315	0	240	198	0	0	700	634	0	0	147	0	0	1052	236	0	0	1312	220	735	0	0	3895
1687	2155	382.62	546.317	C27H42N6O6	ION=[M+H]+	0	0	1371	480	594	823	0	0	1186	1084	4198	286	0	0	2046	1589	0	841	0	0	0	573	0	146	0	0	0	251	0	0	0	0	0	0	534	0	0	0	717	0	0	0	0	1959
1688	2156	384.22	230.094	C14H14O3	ION=[M+H]+	2019	1487	0	0	64	0	6298	5514	1645	0	66	657	1895	2516	190	105	57	1316	3625	108	82	0	2656	95	29	0	0	74	0	91	4027	154	1829	88	98	228	2284	0	0	195	943	0	1140	759
1689	2158	386.15	582.319	C34H46O8	ION=[M+Na]+	3026	0	0	0	0	0	3509	1505	0	0	0	0	644	621	0	0	0	0	947	0	0	0	534	0	0	0	0	0	0	0	1048	0	695	0	0	0	412	0	0	0	373	0	940	0
1690	2160	385.65	322.251	C20H34O3	ION=[M+H]+	0	82	2471	2553	3504	2501	0	139	1111	4758	6180	639	0	0	3571	2138	105	1208	0	74	353	2402	0	0	511	0	0	594	491	0	0	0	0	0	2787	200	0	0	4080	0	934	0	0	2912
1691	2161	385.75	202.099	C13H14O2	ION=[M+H]+	4165	2973	99	129	129	180	8916	8402	10985	191	118	2008	16173	12437	116	302	135	1845	15086	118	121	0	8763	189	90	159	30	219	1238	77	8569	67	2270	64	0	171	1851	0	125	53	2586	170	15929	2272
1692	2163	385.65	564.309	C34H44O7	ION=[M+H]+	6150	101	0	87	89	0	8138	3432	809	0	0	532	802	1214	0	0	0	75	1291	0	61	0	1182	0	0	0	0	0	0	0	1417	0	1098	0	0	295	415	0	0	0	571	0	1309	0
1693	2164	385.51	624.475	C40H64O5	ION=[M+H]+	0	0	8135	10106	16685	9895	118	0	3886	22207	25310	1279	0	0	13477	7597	129	3340	59	140	861	11096	55	301	1914	89	55	2011	969	95	0	83	0	0	11386	90	0	55	14960	78	4425	0	0	10811
1694	2165	384.83	258.16	C13H18N6	ION=[M+H]+	1120	609	89	95	206	130	723	940	447	89	102	471	931	923	218	417	0	592	1757	0	0	69	203	0	0	0	116	77	212	0	313	0	390	0	100	83	255	191	0	1511	639	46	575	0
1695	2166	386.71	832.497		ION=[M+Na]+	0	0	2042	2630	3620	3053	0	0	1107	4523	5413	0	0	0	4093	2169	0	920	0	31	266	2839	0	122	573	0	0	600	300	0	0	0	0	0	2609	45	0	0	3568	0	1183	0	0	2759
1696	2167	386.89	348.194	C20H28O5	ION=[M+H]+	485	0	132	572	0	183	640	488	421	164	65	763	152	303	0	895	640	367	333	322	0	65	0	0	308	0	235	0	158	264	0	0	0	437	67	191	54	0	0	49	2095	560	0	489
1697	2168	387.9	304.24	C20H32O2	ION=[M+H]+	0	78	1896	2554	2582	2547	144	0	1206	3925	4332	0	177	0	3024	1644	0	1019	0	0	0	1540	139	186	558	125	115	722	0	0	138	0	157	0	1842	0	102	138	1483	229	1212	0	127	2429
1698	2169	386.99	328.167	C20H24O4	ION=[M+H]+	86	72	8105	11008	11460	19629	236	84	679	12094	11663	5154	0	207	11962	14858	13060	2697	222	21101	2451	1558	0	0	16357	44	0	16691	7063	124	115	46	78	106	2402	321	96	0	13355	0	1634	13926	92	1455
1699	2171	386.94	310.157	C20H22O3	ION=[M+H]+	0	0	8489	10132	9083	18819	114	88	465	10282	11010	4886	0	0	9618	14030	11245	2550	161	17968	2433	1149	0	98	14931	0	0	13848	5975	0	113	0	0	0	1640	154	97	0	12665	92	1436	13797	0	1282
1700	2172	386.94	678.317	C31H47N6O9P	ION=[M+H]+	0	0	267	475	786	1763	0	0	0	858	913	0	0	0	718	1113	593	0	0	1862	0	0	0	0	1144	0	0	654	0	0	0	0	0	0	0	0	0	0	0	0	0	761	0	0
1701	2174	386.8	330.183	C20H26O4	ION=[M+H]+	1032	229	165	1449	106	0	1363	975	1008	230	0	2467	113	368	390	2097	1163	722	510	1149	182	96	243	0	813	585	371	0	68	578	233	56	273	1040	357	311	0	0	0	0	5045	1638	255	1456
1702	2175	387.83	452.277	C25H40O7	ION=[M+Na]+	0	0	0	0	0	205	0	0	0	177	0	582	0	0	75	0	1394	0	0	247	0	0	0	9403	248	182	85	1599	1115	0	0	4909	0	591	215	893	0	0	0	553	2638	253	0	0
1703	2176	389.8	348.266	C22H36O3	ION=[M+H]+	0	86	0	0	0	120	0	0	0	355	0	746	0	0	0	63	1634	0	66	302	0	0	0	13784	289	242	127	97	454	0	0	7906	0	999	192	1731	0	359	0	701	3360	399	0	0
1704	2178	388.34	380.22	C21H32O6	ION=[M+K]+	779	0	88	1006	266	439	891	713	759	287	0	1102	0	206	170	1348	1020	591	257	556	204	0	0	0	331	254	237	0	182	326	118	0	142	503	0	196	0	0	139	0	5027	1034	0	776
1705	2179	388.56	346.193	C24H26O2	ION=[M+H]+	1576	392	0	0	0	0	2246	825	640	0	0	698	906	1954	0	0	0	940	2849	0	0	0	2689	0	0	0	41	0	0	0	3756	0	2116	0	0	0	1540	62	0	0	472	0	905	523
1706	2180	388.93	422.267	C18H39N4O5P	ION=[M+K]+	0	0	392	891	1242	518	0	0	503	747	395	0	0	0	232	8840	178	254	0	170	462	523	0	765	360	0	0	126	0	0	52	443	0	928	1584	0	0	77	566	0	434	0	0	678
1707	2181	391.05	332.199	C20H28O4	ION=[M+K]+	4200	277	1047	12278	2904	2889	7088	6133	6346	1739	830	18072	681	836	1607	18708	11986	4653	1355	12306	2018	0	655	1616	1753	4415	2141	1377	1423	1791	722	260	1158	3395	380	1507	620	0	478	1777	4733	12289	962	3728
1708	2182	390.78	238.193	C15H26O2	ION=[M+Na]+	445	102	3683	4982	2849	136	493	334	12586	6836	1937	1850	297	698	1563	262	9053	10082	277	8844	261	2505	0	517	1318	102	1259	567	0	627	178	1869	401	173	1873	461	161	598	2524	15507	3871	4955	141	141
1709	2183	390.91	143.098	C8H16P	ION=[2M+H]+	4127	267	710	9557	2190	2218	5708	5081	4953	1377	743	17952	859	1262	1545	16069	8945	3909	1206	10775	1943	210	700	371	1126	2823	1739	1347	1375	1712	891	363	1286	2832	428	1352	788	49	468	1159	4364	11582	1195	3473
1710	2184	391.16	204.115	C13H16O2	ION=[M+H]+	706	0	185	1705	562	617	1123	957	773	342	222	3286	283	272	310	2903	1512	879	197	2151	417	54	148	105	437	735	529	365	283	399	0	109	304	591	111	312	227	0	276	256	927	2057	285	622
1711	2185	388.66	284.214	C20H28O	ION=[M+H]+	146	0	3338	4224	5556	4490	194	561	1912	7535	8442	738	164	0	6283	3521	591	1518	0	412	431	1457	285	223	812	150	71	1466	640	120	204	158	0	119	1569	601	141	60	2227	209	1948	0	109	5297
1712	2186	390.78	146.109	C11H14	ION=[M+H]+	353	167	1391	1726	1285	0	0	366	4979	2353	772	840	174	312	691	0	3903	3811	240	3427	84	920	73	242	529	55	317	186	115	150	86	633	209	119	564	200	148	344	835	4880	1277	1790	165	254
1713	2187	389.22	268.219	C20H28	ION=[M+H]+	197	57	1385	1775	2015	1612	247	132	914	2424	2258	0	166	204	1817	8512	891	1021	134	0	629	940	104	1478	1703	0	940	464	0	1273	90	819	117	1235	2396	345	0	109	1424	1799	1233	1320	181	1846
1714	2188	390.74	202.172	C15H22	ION=[M+H]+	809	168	5943	9061	4677	366	757	544	23813	10046	3422	3332	336	1289	2967	0	16032	17005	728	15735	502	4329	134	821	2285	173	2059	630	165	844	191	3069	535	407	3087	682	342	1104	4451	25775	6122	8273	247	0
1715	2189	391.11	296.178	C20H24O2	ION=[M+H]+	233	120	585	173	1481	821	194	163	341	1008	1480	379	0	145	300	442	179	245	0	76	0	102	0	1069	79	1088	120	91	0	123	122	0	0	833	189	169	0	0	0	0	791	124	0	528
1716	2190	391.5	284.176	C19H24O2	ION=[M+H]+	210	136	263	269	1119	1108	217	0	0	192	0	288	113	0	141	0	162	0	141	0	0	0	84	1317	0	1341	84	1093	0	0	126	46	73	1091	0	0	83	0	0	94	699	253	0	176
1717	2193	388.59	286.229	C20H30O	ION=[M+H]+	224	134	1426	1784	1832	2072	312	90	818	2433	2776	0	137	288	1994	4638	902	684	147	0	584	895	138	806	1157	0	292	548	0	0	188	0	253	0	1664	458	195	0	1139	0	1523	0	159	1879
1718	2194	390.11	452.16	C21H28N2O7S	ION=[M+H]+	257	1860	2595	2070	1323	1815	2742	981	2935	1949	3307	2792	777	1039	1303	1477	2135	841	2073	2633	981	1842	706	2452	2412	1328	2500	1468	1064	2494	1163	2496	3038	1907	1927	2141	1185	1002	699	149	7692	1995	2042	2321
1719	2196	388.82	686.439	C40H62O9	ION=[M+H]+	1284	0	0	0	0	0	657	1062	162	0	0	123	631	1028	0	0	0	329	7535	0	0	0	1229	0	0	0	0	0	0	0	1439	0	729	0	0	0	355	0	0	0	431	0	1134	0
1720	2198	390.53	193.11	C11H15NO2	ION=[M+H]+	737	1293	1158	750	1103	1044	1015	1248	1030	3225	1087	991	1017	1004	1116	1017	1017	787	886	1162	1350	988	1085	1108	1208	885	1083	1109	994	720	848	1291	913	1234	875	909	0	841	900	861	754	905	1459	1494
1721	2199	388.96	710.475	C43H66O8	ION=[M+H]+	0	0	4222	4174	5225	4939	53	0	1739	8086	9704	451	0	0	7401	3278	55	1509	0	0	299	1411	0	0	539	0	0	914	561	0	0	0	0	0	1431	70	0	0	2110	0	1843	0	0	4802
1722	2200	390.78	220.183	C15H24O	ION=[M+H]+	374	161	2211	3210	1565	80	338	197	8512	3849	1356	1249	136	488	1055	115	6265	5950	0	5333	137	2120	92	319	911	0	768	276	74	370	153	1052	0	154	974	356	212	379	1536	8391	2096	2950	151	195
1723	2201	388.66	606.465	C40H62O4	ION=[M+H]+	0	0	2185	2465	2647	2575	0	0	828	3592	4172	262	0	0	3041	1695	38	838	0	0	208	625	0	77	242	0	0	512	206	0	0	0	0	0	664	55	0	0	1137	0	849	68	26	2375
1724	2202	391.22	262.12	C15H18O4	ION=[M+H]+	554	381	85	0	167	0	413	662	291	196	133	244	1478	698	0	157	0	288	4667	0	140	60	305	119	0	110	196	114	0	193	450	175	291	0	169	311	193	0	140	0	0	119	312	226
1725	2203	390.85	118.078	C9H10	ION=[M+H]+	0	0	676	869	724	0	438	0	2095	865	445	446	164	0	464	631	1427	1488	0	1395	0	445	92	0	0	0	0	263	0	0	214	650	336	0	504	389	146	0	535	2403	999	885	97	0
1726	2204	391.07	349.225	C20H31NO4	ION=[M+H]+	282	38	185	911	228	257	530	409	360	158	0	1306	0	97	153	1324	678	352	151	1005	214	127	0	60	143	239	187	240	0	152	160	0	163	282	0	202	0	0	0	93	386	759	89	315
1727	2206	390.74	314.188	C20H26O3	ION=[M+H]+	3025	268	1115	8334	2571	2880	5625	4422	4557	1994	2729	16888	714	894	1953	15913	8101	3857	1011	9450	1645	1106	545	2624	1585	4538	1948	1623	1430	1777	776	383	1029	3951	441	1531	553	119	763	928	5157	10638	1025	3881
1728	2207	392	304.296	C14H36N6O	ION=[M+H]+	0	173	165	175	214	218	0	0	0	289	0	0	0	0	235	0	0	0	0	0	0	2773	3141	2851	2386	0	0	0	221	0	0	0	0	0	2880	3509	3237	3364	3023	3278	3623	2829	2852	2932
1729	2208	395.33	239.899	H3O9P3	ION=[M+H]+	531	596	925	785	765	887	863	856	800	799	745	0	1043	931	797	1040	914	944	1028	942	974	861	871	969	942	1088	1047	1055	1049	1105	1128	957	1159	1035	858	1058	1100	1106	1130	1214	964	927	1110	859
1730	2209	395.73	538.351	C30H50O8	ION=[M+Na]+	0	0	2813	3099	1282	1380	0	0	0	2210	6110	0	0	0	3058	947	0	270	0	0	175	2346	0	309	0	0	0	0	0	0	0	0	0	0	6513	0	0	0	3871	0	972	0	0	1319
1731	2210	395.41	420.324	C26H44O4	ION=[M+H]+	0	0	6395	6068	2094	2726	0	0	470	3379	10432	91	0	0	6141	1060	0	592	0	68	244	4886	0	481	198	0	0	0	0	0	0	0	0	0	12605	0	0	0	8103	0	2061	0	0	2561
1732	2211	396.23	322.251	C20H34O3	ION=[M+H]+	48	0	2906	3154	4054	3279	0	0	1182	5381	6370	432	36	65	4206	2061	139	994	0	0	255	2283	57	112	0	0	83	588	445	0	67	0	0	75	1452	137	45	49	2240	0	1148	0	0	3166
1733	2212	396.28	624.475	C40H64O5	ION=[M+H]+	0	0	11376	12925	18571	13260	0	70	4362	26412	30137	1217	78	0	18443	9067	112	3941	0	129	1010	7283	67	319	1636	74	84	2134	1177	0	0	22	0	0	7671	204	0	0	10534	0	4605	0	0	13224
1734	2213	398.04	130.042	C9H6O	ION=[M+H]+	1570	226	268	429	426	411	1483	90	558	405	400	423	70	1904	385	533	182	403	1966	432	224	179	1186	42	690	114	71	346	318	189	4188	0	727	47	289	85	247	78	753	70	604	327	746	3763
1735	2214	398.01	102.047	C8H6	ION=[M+H]+	895	234	192	282	280	381	874	0	323	361	440	350	156	850	251	410	243	0	873	374	296	176	492	106	418	125	0	326	250	57	1727	111	243	147	254	89	202	130	531	48	387	381	351	1658
1736	2215	395.83	304.24	C20H32O2	ION=[M+H]+	214	78	2678	2953	2920	2003	180	151	864	3410	5329	0	0	160	3496	1661	172	887	119	221	0	2228	134	343	0	152	84	553	0	146	121	123	0	105	3191	182	105	99	2798	0	1090	170	169	2471
1737	2216	395.38	402.313	C26H42O3	ION=[M+H]+	0	61	850	738	299	468	36	38	0	497	1457	0	0	0	1086	313	32	192	0	0	0	655	0	112	0	43	0	0	0	0	0	0	0	0	1964	0	0	0	1261	0	403	0	0	481
1738	2217	396.1	302.225	C20H30O2	ION=[M+H]+	125	0	1799	2160	3241	2138	0	0	1380	3756	4394	526	374	0	3167	1849	0	966	0	0	351	1783	0	384	537	0	0	726	0	0	163	0	0	193	1189	0	0	0	1806	285	1269	0	0	2512
1739	2218	398.72	328.167	C20H24O4	ION=[M+H]+	158	223	155656	210320	261455	284467	351	0	15251	256091	251417	151820	71	256	196883	288113	127463	77801	212	218689	76589	104018	0	158	445398	0	105	212335	157706	219	259	0	90	0	166351	8599	68	112	557713	90	36496	171574	236	28118
1740	2219	398.59	656.335	C40H48O8	ION=[M+Na]+	0	0	22027	41299	52057	66034	0	31	593	52853	57569	26708	0	0	37847	64104	20690	8906	0	43481	8268	13716	0	0	124007	0	0	45940	25208	0	0	0	0	0	29015	181	0	0	176941	0	2239	27569	0	1793
1741	2220	399.3	386.173	C22H26O6	ION=[M+K]+	1845	1283	3404	2257	2579	3592	2441	1725	2668	2841	2873	2819	675	2018	2902	3216	2418	3055	1760	2738	788	768	631	405	855	413	450	1109	550	607	671	779	532	527	1111	612	516	454	801	429	573	2559	1465	2996
1742	2221	398.62	146.073	C6H13NOP	ION=[2M+H]+	65	0	5222	6715	8167	8559	93	0	582	8094	8111	5201	0	0	6471	8965	4181	2401	0	7502	2574	3411	116	0	13527	0	98	7035	4599	0	0	0	50	0	6276	473	0	0	15669	0	1325	5450	137	940
1743	2222	398.6	134.073	C9H10O	ION=[M+H]+	85	115	2648	4070	4221	5467	46	159	432	4596	4540	3375	53	53	3498	4939	2881	2109	105	3998	1394	2454	72	100	7389	0	41	4032	3421	0	77	89	153	78	3060	380	63	107	9480	134	830	3734	79	635
1744	2227	398.42	492.215	C24H29N8O2P	ION=[M+Na]+	1021	0	0	0	0	0	1162	1317	273	0	0	114	329	1013	0	0	0	477	1127	0	0	0	1357	0	0	0	0	0	0	0	1995	0	1700	0	0	0	984	0	0	0	357	0	619	254
1745	2235	397.64	104.063	C8H8	ION=[M+H]+	0	0	1204	1310	1839	1902	0	0	386	1786	1733	917	627	309	1212	2603	844	865	0	1370	549	848	0	0	2520	0	0	1378	1685	0	0	0	726	0	1158	383	0	243	3203	1130	428	1121	0	468
1746	2238	398.58	122.073	C6H8N3	ION=[M+H]+	149	207	825	793	868	1141	0	130	247	815	1098	604	0	173	829	872	532	368	0	819	481	554	197	95	1608	0	123	859	639	175	94	0	199	0	865	228	341	0	1868	173	293	684	178	346
1747	2239	400.64	334.176	C15H22N6O3	ION=[M+H]+	1458	1648	1717	1500	1683	1933	1299	1221	1198	1751	1702	1547	1326	1272	1509	1796	1526	1445	1268	1498	1399	1427	1534	1374	1808	1406	1632	1723	1522	1490	1528	1490	1558	1480	1673	1460	1363	1499	1863	1372	1401	1399	1368	1519
1748	2242	398.64	120.058	C8H8O	ION=[M+H]+	632	483	2810	2730	3658	3597	595	524	693	3713	3734	2590	508	511	3013	3976	1886	1794	545	3411	1593	2099	0	0	5421	450	611	3536	2944	536	606	565	560	0	2743	585	707	554	7921	589	1036	3109	0	863
1749	2243	399.47	364.1	C10H16N6O9	ION=[M+H]+	151	89	0	0	0	0	0	0	0	54	69	0	0	57	54	92	111	0	0	0	0	0	100	0	155	101	103	1314	0	0	0	0	0	0	0	63	106	0	60	108	0	0	48	96
1750	2248	398.59	282.162	C19H22O2	ION=[M+H]+	116	0	22432	29767	35687	39133	107	140	2765	37477	36012	23584	0	174	29628	40473	19598	11790	304	32045	12449	15630	0	0	59299	0	0	32064	24368	0	85	0	0	0	24042	1526	0	0	73234	0	4923	25054	0	4434
1751	2255	400.12	854.479		ION=[M+H]+	0	0	2012	2584	4171	2407	0	0	0	5512	6134	0	0	0	3344	1971	50	721	0	0	231	2511	0	123	447	0	0	523	330	0	0	0	0	0	2759	69	0	0	4150	0	858	42	0	2274
1752	2256	398.64	310.157	C20H22O3	ION=[M+H]+	0	109	90179	120399	149765	164059	108	204	9015	144883	145443	91200	0	257	120514	163915	78488	47261	0	123428	43636	63756	0	0	240915	119	0	124115	93430	152	0	57	0	0	96422	5578	0	0	296162	152	21330	98402	55	15977
1753	2258	397.95	266.167	C11H26N2O3S	ION=[M+H]+	0	0	1247	1453	1519	1698	0	0	145	1702	1480	1279	0	0	1066	1671	998	538	0	1239	643	718	0	0	2412	0	0	1404	1085	0	0	0	0	0	1105	0	0	0	2907	0	314	1197	0	335
1754	2259	398.67	230.131	C15H18O2	ION=[M+H]+	154	0	903	1022	1446	1442	0	0	176	1289	1295	785	0	0	1225	1485	658	652	119	957	407	639	65	0	2098	0	0	1169	795	0	0	0	0	0	966	0	0	0	2171	0	371	1092	0	257
1755	2261	400.29	624.475	C40H64O5	ION=[M+H]+	0	0	6658	7690	12227	7433	0	0	3079	16804	19505	1073	0	119	10754	6032	0	2456	0	0	889	8903	0	0	1676	109	0	1576	732	84	0	0	0	0	9347	0	0	0	12001	0	3135	0	0	8953
1756	2262	401.32	344.178	C24H24O2	ION=[M+H]+	662	532	0	0	0	0	1567	1504	267	0	0	217	403	718	0	0	0	327	752	0	0	0	745	0	0	0	0	0	0	0	957	0	618	0	0	0	503	0	0	0	261	0	346	0
1757	2263	400.18	294.183	C17H26O4	ION=[M+H]+	1961	2052	2180	1877	1716	1658	1755	1658	1743	1601	1714	1597	1799	1639	1527	1722	1630	1540	1537	1707	1792	1644	1757	1642	1627	2035	2058	1687	1605	1990	1743	2261	2030	1931	1802	1927	1751	1880	1626	1835	1858	1853	1681	1830
1758	2265	402.68	326.152	C20H22O4	ION=[M+H]+	0	0	906	1012	1584	2468	55	0	158	1811	1761	1232	167	94	1737	2306	2373	625	0	2603	371	113	0	0	1002	34	0	5774	1541	0	0	0	0	0	184	0	0	0	1332	0	611	1807	0	241
1759	2266	402.88	300.209	C20H28O2	ION=[M+H]+	1778	297	0	460	739	4221	1105	1122	0	4287	0	2178	0	0	719	1421	7206	0	0	6450	726	0	0	5687	4390	5692	2539	0	2726	3323	0	1727	0	6049	2058	562	0	345	1409	1695	4543	5201	267	644
1760	2267	403.47	404.22	C23H32O6	ION=[M+Na]+	0	0	7213	9422	13140	23151	0	0	8917	26644	10759	6120	0	785	8996	22244	5522	9700	0	5334	2465	1911	0	6416	4994	4922	1778	11470	12008	2428	0	1229	0	5545	4474	3490	0	225	4004	1333	5238	3861	0	32163
1761	2268	404.13	320.235	C18H30N3O2	ION=[M+Na]+	12608	281	0	124	73	0	7857	4020	330	118	0	412	1684	2462	0	209	0	164	5968	119	0	0	3203	66	0	0	0	0	0	0	5637	0	12972	0	0	0	1204	0	59	0	1407	0	5602	205
1762	2269	403.81	282.198	C20H26O	ION=[M+H]+	0	0	9942	12998	17114	30013	0	0	13398	33987	14911	6565	0	1032	12027	28759	1110	13213	0	1033	1875	2169	0	3849	3381	1451	491	15525	14733	409	0	286	0	2353	3940	4200	0	0	3594	289	3157	801	0	48845
1763	2270	404.21	284.214	C20H28O	ION=[M+H]+	20311	506	844	1284	1431	1267	11687	6007	858	2061	2072	718	2055	2806	1434	1135	0	748	7771	292	382	1145	3024	192	0	173	98	740	0	125	7203	70	14792	167	1507	500	1553	0	1761	197	2200	0	6478	1070
1764	2273	403.83	264.188	C20H24	ION=[M+H]+	0	0	831	1445	1763	2875	0	0	1083	2732	1270	729	0	0	1158	2532	139	1036	0	0	279	311	0	416	334	215	0	1180	1274	0	0	0	0	259	408	434	0	0	325	0	251	0	0	4085
1765	2274	404.6	302.225	C20H30O2	ION=[M+H]+	36452	821	1455	1720	2535	1920	23076	12906	1212	3047	4234	1313	4999	6220	2185	1531	396	1058	16026	315	0	2078	6884	383	710	362	0	657	459	353	12715	315	28833	0	2378	724	2620	0	2791	0	3844	431	13371	2067
1766	2275	404	474.223	C22H30N6O6	ION=[M+H]+	0	0	0	0	0	199	0	0	0	0	31	211	0	0	36	0	375	0	0	360	0	0	0	0	0	0	101	0	0	0	0	0	0	188	0	0	0	0	0	0	2086	249	0	0
1767	2276	403.49	270.235	C20H30	ION=[M+H]+	3257	0	933	1588	2702	693	1989	650	928	3549	1046	1727	757	1993	567	1438	289	1000	2330	421	565	967	3944	298	893	178	157	0	331	144	3026	498	1889	443	1547	663	648	0	1435	195	1536	383	1378	1955
1768	2277	404.68	266.205	C9H26N6O3	ION=[M+H]+	6097	3952	4575	4076	3851	3811	4692	4018	3801	3795	3664	3649	4079	3686	3489	3219	3149	3411	4216	3231	3211	3220	3891	3313	3267	3039	3404	3304	3518	2867	4161	3110	5070	3417	3783	3213	3450	3153	3688	3361	3530	3299	4093	3843
1769	2278	404.9	243.22	C14H29NO2	ION=[M+H]+	118401	124730	133145	112812	92739	97455	94606	94848	92456	96075	98705	96378	95480	94529	91558	92013	98108	92901	92421	97339	97626	96760	98670	104847	97956	100295	103626	100684	103564	102334	99651	101645	99635	101671	99087	101105	96488	96644	96288	101599	98710	101962	99844	102702
1770	2279	406	832.497		ION=[M+Na]+	0	0	1746	2351	4082	0	0	0	1038	4113	5516	0	0	0	2666	1827	20	790	0	57	321	3457	0	0	649	0	0	730	282	0	0	0	0	0	3455	0	0	0	5562	0	1172	0	0	2922
1771	2280	404.83	226.193	C14H26O2	ION=[M+H]+	5047	5533	5919	4591	4029	4169	3595	3600	4098	4171	4149	3960	3661	4003	4226	4059	3904	4041	4244	3969	4319	3879	4351	4109	3952	4143	4127	4127	4401	4307	3936	4016	4504	4123	3831	4036	4028	4341	3813	4259	3950	4038	4134	4403
1772	2281	405.96	322.251	C20H34O3	ION=[M+H]+	0	78	2344	2663	3733	2594	0	150	843	5023	6000	443	0	0	3283	2380	0	1144	0	51	0	3823	80	93	715	54	0	823	387	0	0	0	0	40	3409	151	34	82	4519	94	1369	0	66	2622
1773	2282	404.91	508.422	C27H58NO7	ION=[M+H]+	3853	3423	4065	4056	3340	3296	3617	3292	3297	3061	3647	3094	2507	2735	3364	3188	2420	2743	3062	2364	2619	2889	2886	2371	2858	2610	2691	3070	2609	2303	2886	2524	3802	2567	2716	2964	2762	2496	3259	2486	2820	2577	3322	3573
1774	2283	405.86	304.24	C20H32O2	ION=[M+H]+	0	148	1316	1637	2479	1269	219	0	829	3042	3464	0	162	96	1970	1350	114	674	0	200	0	2055	162	0	502	138	129	636	0	158	0	108	0	122	2171	136	115	46	2738	170	777	110	58	1680
1775	2284	405.91	624.475	C40H64O5	ION=[M+H]+	0	0	8916	11814	16747	10191	0	0	4893	22049	27265	1305	67	131	13883	7973	0	3749	0	110	1164	15144	81	396	2812	94	0	2585	1443	58	0	0	0	100	15776	235	0	0	21772	142	4958	112	0	13453
1776	2285	405.18	519.332	C26H50NO7P	ION=[M+H]+	454	317	277	180	546	608	1160	420	541	733	822	0	526	311	614	340	711	973	472	623	434	809	515	418	702	630	654	455	1252	697	386	697	407	206	713	547	371	1147	376	399	974	518	385	188
1777	2287	408.53	178.099	C11H14O2	ION=[M+H]+	5305	242	2382	3091	2751	2434	3640	2078	3736	3534	3055	3945	631	1753	2212	4519	448	4432	2771	604	876	2010	1488	529	2355	0	265	1022	1500	203	1861	109	4156	327	2595	2017	916	93	2812	86	822	737	2250	4140
1778	2288	408.74	124.052	C7H8O2	ION=[M+H]+	4162	119	2370	3018	3243	2427	2663	1583	3752	3259	3046	3710	756	2214	1886	4226	495	5171	3266	555	816	2079	1477	571	2174	306	146	1038	1547	193	2149	0	2982	295	2107	2247	850	0	2307	0	639	597	1474	4242
1779	2289	409.13	246.162	C16H22O2	ION=[M+H]+	1942	166	1757	2350	2576	2109	715	943	2791	3052	2556	3019	627	1392	1565	3362	262	3404	2060	555	754	1702	1349	323	1958	211	131	647	1264	147	1059	151	1749	322	2173	1789	803	0	1822	156	617	498	768	3395
1780	2290	406.59	192.115	C12H16O2	ION=[M+H]+	5102	319	562	1250	940	970	2657	2083	1059	1176	810	1042	836	981	700	1059	301	1660	2340	385	0	837	1055	334	884	0	320	334	440	323	1730	0	3683	320	683	729	613	0	914	0	395	353	1850	1295
1781	2293	407.59	160.089	C11H12O	ION=[M+H]+	7098	246	997	1540	1444	1320	4281	2696	2208	1672	1455	1917	437	1310	1167	1873	271	2524	3247	384	597	770	1366	200	1055	175	0	545	593	0	2300	0	5438	144	941	875	481	109	1196	0	357	337	2716	2215
1782	2296	407.85	174.105	C12H14O	ION=[M+H]+	7719	106	1296	1884	1520	1490	4599	2622	2228	1837	1858	2240	1003	1237	1048	2189	0	2621	3484	328	514	1003	1259	203	1162	116	70	711	731	100	2911	0	5420	56	1332	1094	543	0	1617	0	407	424	2471	2200
1783	2298	409.72	332.199	C20H28O4	ION=[M+H]+	186386	4281	266695	436803	372343	348598	86315	134506	594667	497895	447873	616905	86036	242341	257234	663384	34446	734452	372440	58810	86164	233067	172128	33332	274212	16006	4459	99807	148133	11388	170895	2038	107844	16965	304155	259134	96242	0	322522	1642	63561	57166	89029	611408
1784	2299	409.72	664.397	C35H53N8O3P	ION=[M+Na]+	12876	0	27786	69064	48817	47550	3951	9700	108341	78847	79912	106900	3792	25492	29130	124129	697	163316	53112	2407	4194	25815	13768	723	32462	256	0	6419	11261	138	15270	0	6307	345	42097	30801	5025	0	47788	0	2425	1934	4776	119607
1785	2300	409.71	148.089	C10H12O	ION=[2M+H]+	33682	1045	46774	71903	61679	59670	16792	25229	92317	78900	72410	96025	16784	43878	45685	101652	7245	110807	63242	12277	17665	43400	31226	7672	48327	3136	1248	19280	28530	2503	32882	437	21835	4324	53880	45864	20056	46	54778	386	13321	12114	17813	100790
1786	2301	410.43	318.22	C15H32N3O2S	ION=[M+K]+	0	438	0	0	0	97	2393	0	0	0	0	0	0	0	0	5994	3589	0	0	3522	0	0	0	885	0	1313	400	3689	0	872	0	1417	0	2674	0	0	0	736	0	6673	2950	3125	0	0
1787	2307	410.12	134.073	C9H10O	ION=[M+H]+	1591	119	2204	3184	2644	2249	1264	1336	3755	3342	3373	4218	939	2451	2398	4780	394	5315	2814	757	808	1817	1797	330	2361	1130	119	1568	1253	155	1479	76	934	238	2516	2056	1031	0	2846	0	698	601	1125	4107
1788	2311	409.9	268.146	C18H20O2	ION=[M+H]+	591	0	826	1165	1104	1318	256	513	1434	1314	1188	1610	427	765	868	1950	143	2138	1236	412	274	866	577	131	986	179	0	423	463	0	614	0	418	180	848	798	422	0	971	0	275	228	465	1746
1789	2312	411.2	364.188	C20H28O6	ION=[M+H]+	139	63	310	609	675	175	185	106	1185	792	483	505	0	0	526	1063	144	1259	0	0	147	241	0	156	344	0	55	344	216	43	0	0	90	0	210	214	70	0	232	0	1579	191	0	891
1790	2313	409.76	158.109	C12H14	ION=[M+H]+	1039	150	1292	1440	1451	1148	571	775	2055	1612	1863	2014	478	1084	1068	2152	294	2356	1424	414	431	962	836	239	1615	201	123	493	654	48	762	148	620	210	1208	1041	520	44	1365	192	0	321	619	2322
1791	2315	409.71	314.188	C20H26O3	ION=[M+H]+	144033	4163	198295	298105	260777	251277	69728	108420	389151	330386	300603	412691	71699	183198	192905	424589	28814	460570	265628	49840	71225	177472	131467	29809	206988	13424	3973	79985	118957	9662	136602	1596	87676	15404	231949	198604	79371	0	235631	1661	53553	48101	77200	410048
1792	2317	409.72	286.193	C15H29NO2P	ION=[M+H]+	1955	157	2652	3946	3511	3212	1504	1599	4924	4076	3957	5212	1169	2260	2596	5292	483	6346	3872	624	1132	2299	1797	487	2694	223	0	1192	1430	247	1967	49	1300	247	2916	2696	1257	0	3096	30	1077	730	1342	4998
1793	2319	410.62	300.209	C20H28O2	ION=[M+H]+	611	374	709	853	1048	606	1400	761	368	644	659	1375	0	663	943	2667	2050	0	0	1731	324	0	0	554	0	1040	0	1919	547	522	467	980	0	1328	677	468	0	423	0	4735	1611	1459	625	839
1794	2322	410.07	258.16	C17H22O2	ION=[M+H]+	1676	722	1414	1876	1839	1793	2486	2250	3096	2190	2000	3052	1029	2386	1556	3159	374	4072	2168	569	545	1322	971	429	1586	336	217	796	1547	378	1158	438	991	258	1597	1295	1032	418	1539	1161	1178	635	1365	3321
1795	2328	409.71	122.073	C8H10O	ION=[M+H]+	1132	186	1354	2690	1733	1309	545	596	2209	2180	1930	2459	595	1240	1733	2288	420	2768	1710	422	457	925	887	332	1381	294	228	619	1014	0	900	0	807	201	1597	1466	606	0	1453	0	339	509	555	2397
1796	2337	409.68	144.094	C11H12	ION=[M+H]+	810	111	966	1649	1329	1416	436	563	2313	1478	1796	2058	427	949	1231	2486	322	2282	1470	325	415	902	824	328	953	186	136	385	743	115	670	47	640	129	1195	969	569	74	1167	94	476	489	427	2184
1797	2339	411.1	287.246	C16H33NO3	ION=[M+H]+	20249	0	0	0	16890	0	0	0	15492	15359	15576	15163	0	0	0	15701	0	15313	0	0	15721	0	17702	14830	0	0	0	17287	16775	16080	18075	0	0	0	0	17369	0	14778	0	0	0	0	0	16801
1798	2340	412.63	274.191	C18H26O2	ION=[M+H]+	0	0	148	427	359	396	326	0	1032	716	410	0	57	79	209	223	661	400	173	763	0	0	74	0	260	36	0	0	0	0	58	113	0	0	117	272	0	0	151	0	478	520	183	334
1799	2341	413.36	261.881	C3H3O6PS3	ION=[M+H]+	0	410	455	751	593	650	625	726	806	603	652	0	693	823	689	708	788	819	930	978	971	736	742	1322	1037	944	905	1053	932	1233	871	935	0	956	929	938	1032	898	886	949	781	1205	879	932
1800	2342	415.73	320.162	C18H24O5	ION=[M+K]+	1775	1725	0	147	166	182	316	1941	887	325	0	1155	4272	1871	203	128	0	779	4221	0	0	234	1654	0	0	0	0	0	0	0	1647	0	2645	0	81	0	87	0	0	0	639	0	357	1689
1801	2343	415.62	478.199	C14H22N16O4	ION=[M+Na]+	1191	429	0	0	0	0	1410	741	0	0	0	318	906	1282	0	0	0	408	1374	0	0	0	1236	0	0	0	0	0	0	0	1334	0	925	0	0	0	628	0	0	0	364	0	1003	363
1802	2344	414.85	676.361	C40H52O9	ION=[M+H]+	0	0	4287	8320	7505	5828	0	0	1358	10382	12033	1226	95	145	7076	8490	0	4185	0	0	507	661	0	0	0	0	0	1807	1066	0	0	0	0	0	940	0	0	0	0	23	377	0	0	1587
1803	2345	415.29	312.173	C20H24O3	ION=[M+H]+	0	0	0	0	6910	0	114	122	0	0	94	0	0	0	6244	0	0	0	0	0	0	41124	0	0	0	104	0	0	3012	0	0	0	0	81	1819	0	0	0	0	0	728	0	0	0
1804	2346	415.65	460.189	C28H28O6	ION=[M+H]+	2921	969	0	0	0	0	3394	1307	354	0	0	386	1746	2221	0	0	0	644	2596	0	0	0	1870	0	0	0	0	0	0	0	2384	0	1085	0	0	0	936	0	0	0	508	0	1310	354
1805	2347	415.59	228.079	C14H12O3	ION=[M+H]+	1428	643	0	0	0	55	1171	624	274	67	0	330	928	1525	0	25	0	404	1266	0	0	100	1050	0	0	0	0	0	0	0	1387	0	655	0	0	125	602	33	0	0	498	93	683	295
1806	2348	415.77	170.037	C11H6O2	ION=[M+H]+	2027	525	0	0	0	0	1983	1093	223	0	0	277	941	1622	0	0	0	508	1447	0	0	0	1192	0	0	0	0	0	0	0	1344	0	755	0	0	0	615	0	0	0	454	0	930	225
1807	2349	414.67	330.183	C20H26O4	ION=[M+H]+	132	182	163	0	3232	172	363	371	222	2796	0	292	0	0	3170	0	427	0	0	366	123	20843	0	0	332	0	0	0	1530	237	0	0	67	433	0	0	0	0	0	0	846	0	171	263
1808	2350	415.65	186.068	C12H10O2	ION=[M+H]+	5222	1877	236	344	431	314	4885	2163	516	336	198	747	3392	5095	98	270	52	1249	4339	74	0	0	3167	0	269	0	0	0	0	0	4282	0	2059	0	270	91	1446	0	90	0	1022	0	2295	536
1809	2351	414.83	698.343	C42H50O9	ION=[M+H]+	0	0	658	1205	997	886	0	0	194	1209	1676	145	0	0	1267	1165	0	602	0	0	0	0	0	0	0	0	0	469	263	0	0	0	0	0	0	0	0	0	0	0	51	0	0	0
1810	2352	416.95	546.259	C28H38N2O9	ION=[M+H]+	2176	0	0	52	0	0	1775	1337	64	0	0	0	530	536	0	0	0	48	751	0	0	0	447	80	0	0	0	0	0	0	569	0	329	0	0	0	200	0	0	0	305	0	776	143
1811	2353	418.22	442.177	C28H26O5	ION=[M+H]+	769	292	0	0	0	0	851	505	166	0	0	6965	591	1025	0	0	0	252	916	0	0	0	557	4928	0	0	0	0	0	0	726	0	410	0	0	0	402	0	0	0	0	0	382	164
1812	2354	419.8	330.183	C20H26O4	ION=[M+Na]+	627	1880	43123	12337	93221	3714	327	161	36308	106382	57871	7820	0	152	24598	73697	29093	8735	848	961	898	50389	0	0	4953	0	41	4073	9880	629	274	0	0	0	93315	29664	157	0	22672	136	3669	2031	0	44021
1813	2355	420.48	328.095	C18H16O6	ION=[M+H]+	129	54	0	293	0	712337	345	228	59	216	42	0	0	215	0	0	0	0	108	0	133864	0	0	3200	0	0	0	0	0	0	57	0	217	230996	90	0	0	123	124	0	34196	0	109	0
1814	2356	419.9	660.366	C40H52O8	ION=[M+Na]+	0	0	6111	612	33489	0	0	0	5394	46809	12111	267	0	0	1949	19832	2912	264	0	0	0	8613	0	0	128	0	0	0	395	0	0	0	0	0	26062	3079	0	0	1959	0	0	0	0	6199
1815	2357	420.43	656.189	C36H32O12	ION=[M+Na]+	0	0	0	0	0	102522	0	0	0	0	0	0	0	0	0	0	0	0	0	0	4836	0	0	0	0	0	0	0	0	0	0	0	0	11944	0	0	0	0	0	0	410	0	0	0
1816	2358	420.09	418.236	C19H31N8OP	ION=[M+Na]+	0	0	1244	686	1648	1203	0	0	968	2419	2423	119	0	306	1024	7388	0	1496	353	0	0	476	84	492	0	0	0	0	0	0	0	0	0	193	1195	0	0	0	443	0	300	0	0	3986
1817	2359	420.09	506.194	C24H27N8O3P	ION=[M+H]+	2767	748	0	0	0	0	2734	3249	220	0	0	0	744	1654	0	0	0	447	1190	0	0	0	459	0	0	0	0	0	0	0	961	0	410	0	0	0	290	0	0	0	494	0	1917	120
1818	2360	419.3	420.215	C22H33N2O4P	ION=[M+Na]+	0	0	0	0	0	0	0	0	0	372	0	614	0	0	0	0	1396	0	0	768	130	0	0	219	513	498	303	0	417	462	0	223	0	1334	236	255	0	201	145	0	3003	801	0	0
1819	2361	421.07	452.241	C19H33N8O3P	ION=[M+Na]+	0	0	0	0	0	300	0	0	0	309	0	440	0	0	0	0	1042	0	0	504	70	0	0	0	0	174	52	0	148	140	0	0	0	374	0	54	0	94	0	61	3110	590	0	0
1820	2362	420.61	832.496		ION=[M+Na]+	0	0	583	1122	1224	1149	0	0	0	1485	1987	0	0	0	1469	684	0	345	0	0	0	441	0	35	155	0	0	246	184	0	0	0	0	0	556	0	47	0	734	0	341	0	0	1041
1821	2364	419.46	434.209	C27H30O5	ION=[M+H]+	1157	308	0	0	0	0	978	337	183	0	0	0	442	583	0	0	0	294	833	0	0	0	657	0	0	0	0	0	0	0	1047	51	715	0	0	0	356	0	0	62	0	0	320	123
1822	2366	419.88	284.178	C19H24O2	ION=[M+H]+	174	337	5001	873	11298	604	111	153	3499	14684	6679	670	170	129	2052	9134	2646	1032	139	185	138	4934	26	65	544	0	53	361	895	0	112	128	172	61	9539	2123	95	0	1727	34	425	289	146	3801
1823	2369	420.1	244.146	C16H20O2	ION=[M+H]+	0	106	956	184	2270	76	0	0	577	2755	1395	251	60	0	459	1640	609	255	96	76	0	996	0	0	243	45	117	181	207	0	63	0	0	208	1956	504	0	49	480	143	125	206	93	879
1824	2370	420.4	314.187	C20H26O3	ION=[M+H]+	0	0	0	0	0	0	0	0	2949	510	0	1699	0	0	0	0	0	1418	0	208	220	0	70	1658	159	2099	1225	0	0	91	0	51	0	2709	165	244	156	0	0	0	0	0	0	0
1825	2372	420.05	312.173	C20H24O3	ION=[M+H]+	1287	4139	133109	25791	333206	13462	585	344	99561	426114	186252	16369	0	238	58610	249654	75786	20833	1882	2135	2173	136683	0	96	9948	0	0	8644	23395	1507	401	0	236	0	281754	61045	154	0	53032	109	9201	4324	520	104972
1826	2374	418.76	519.332	C26H50NO7P	ION=[M+H]+	1248	861	486	631	1164	1437	1876	962	877	1620	1158	316	996	954	1124	965	1264	2331	1661	965	335	1556	1174	926	629	879	907	732	853	1384	990	598	819	0	1139	612	967	2259	661	695	1769	828	839	471
1827	2375	418.76	160.052	C10H8O2	ION=[M+H]+	233	186	80	0	181	95	226	0	95	249	166	85	1005	155	0	190	0	86	78	0	0	98	71	0	83	63	133	111	0	201	0	0	0	520	221	947	0	0	0	0	215	0	1376	114
1828	2376	419.77	266.167	C19H22O	ION=[M+H]+	137	315	6574	1242	17294	592	0	0	5647	19933	8934	954	0	0	2843	12034	3846	1306	243	182	191	6668	0	0	733	0	0	554	1397	0	0	0	0	0	13386	3181	0	0	2407	0	544	336	0	5642
1829	2377	420.39	672.33	C40H48O9	ION=[M+H]+	0	0	2022	3825	3107	3916	0	0	0	2715	4825	0	0	0	6116	2042	95	329	0	70	401	335	29	0	0	0	0	6279	1696	0	0	0	0	0	477	0	0	0	0	37	416	48	0	56
1830	2378	419.07	284.214	C20H28O	ION=[M+H]+	0	0	1518	1933	2522	2200	173	182	883	3107	3698	596	123	444	2687	1755	609	1091	243	333	0	1052	146	483	749	119	207	917	0	0	243	91	196	108	1309	580	112	119	1810	269	1221	349	66	2441
1831	2379	419.86	230.131	C15H18O2	ION=[M+H]+	0	0	1430	420	3236	207	0	0	1159	3803	1923	356	0	0	714	2502	885	319	0	0	0	1644	0	0	0	67	0	0	376	141	0	113	0	0	2794	771	0	0	804	0	162	184	0	1302
1832	2380	421.09	710.475	C43H66O8	ION=[M+H]+	0	0	1647	1643	2251	1307	0	0	772	3085	4358	216	0	0	3151	1473	0	653	0	0	220	761	0	108	0	0	0	516	197	0	0	0	0	0	785	0	0	0	1030	0	737	0	0	2108
1833	2381	418.41	348.266	C22H36O3	ION=[M+H]+	92	135	0	0	87	0	0	0	0	0	0	359	0	0	0	0	614	0	0	152	56	0	0	2835	125	111	81	0	181	0	0	1960	0	326	146	689	0	0	0	274	1144	262	0	0
1834	2382	419.98	268.146	C18H20O2	ION=[M+H]+	0	0	702	248	1380	120	0	0	496	1728	1093	158	0	0	377	1134	299	150	0	0	0	699	0	0	79	0	0	0	91	0	0	0	0	0	1199	332	0	0	307	0	93	0	0	509
1835	2383	419.16	214.099	C14H14O2	ION=[M+H]+	247	111	186	0	252	0	740	361	1252	292	168	325	11146	545	151	318	60	579	549	0	0	0	620	0	0	0	0	0	90	0	568	0	414	0	267	9151	159	0	0	0	517	0	15016	1229
1836	2384	418.87	174.068	C11H10O2	ION=[M+H]+	877	838	164	0	264	40	2824	1576	405	354	224	220	263	2339	118	138	0	103	733	0	0	91	1307	0	0	8412	7885	40541	49003	28242	2526	0	1035	67914	234	195	1260	0	59	0	23845	0	210	1058
1837	2386	420.08	282.198	C20H26O	ION=[M+H]+	301	163	1358	841	1524	1309	290	0	1523	2608	3461	703	0	710	1689	2425	230	2759	868	0	0	726	330	349	226	0	0	229	289	143	0	0	0	0	1693	195	0	0	776	0	478	0	141	5772
1838	2387	420.36	239.899	H3O9P3	ION=[M+H]+	0	607	676	812	824	795	808	855	920	814	937	890	883	858	937	999	1167	889	953	968	1218	835	911	1233	1030	1145	1321	1142	1242	1141	1155	1139	1050	947	950	1061	1071	1074	1040	949	852	1057	926	888
1839	2388	422.21	142.042	C10H6O	ION=[M+H]+	0	0	0	0	0	0	0	0	77	0	0	0	0	146	0	0	0	0	0	0	0	0	0	0	0	562	553	1988	2548	1476	75	0	0	3138	0	0	0	0	0	0	1420	0	0	0
1840	2389	421.86	196.05	C6H13O5P	ION=[M+H]+	0	0	0	0	0	0	159	123	0	0	0	0	0	163	0	28	0	0	0	0	0	0	158	0	0	2308	2184	9157	10265	6617	133	0	0	13155	0	0	116	0	0	0	6097	0	0	67
1841	2393	423.42	180.042	C9H8O4	ION=[M+H]+	461	0	174	207	2260	343	208	0	327	244	591	183	125	137	404	1084	0	698	915	645	131	232	0	0	303	0	0	114	0	0	165	0	0	0	397	143	0	66	163	0	189	656	663	400
1842	2395	423.31	162.032	C9H6O3	ION=[M+H]+	515	276	164	254	2367	406	105	124	189	368	699	354	215	140	364	1067	0	813	966	303	130	171	120	137	462	0	0	113	186	49	254	82	129	0	420	149	131	0	290	97	202	751	995	553
1843	2396	422.26	116.063	C9H8	ION=[M+H]+	233	122	288	213	564	135	0	92	237	762	356	0	0	58	59	519	179	159	0	0	0	0	0	0	0	425	339	1576	1996	1207	0	79	0	2998	691	135	0	0	36	0	1048	88	0	398
1844	2398	422.16	114.047	C9H6	ION=[M+H]+	236	105	515	110	1141	153	0	0	288	1187	542	227	139	110	176	658	290	0	118	129	102	36	91	49	123	404	417	2047	2626	1397	206	120	55	3444	678	247	91	0	201	0	1132	62	0	400
1845	2399	424.82	460.189	C28H28O6	ION=[M+Na]+	2819	3144	0	0	0	0	9718	8641	2289	0	0	1231	3853	5618	0	0	0	2024	6064	0	0	0	5674	0	0	0	0	0	0	0	6445	0	3487	0	0	274	3934	0	0	0	1846	0	3836	926
1846	2400	424.93	344.178	C24H24O2	ION=[M+H]+	26856	25523	0	0	0	0	92581	92619	15139	0	0	6898	28785	44951	0	229	0	13680	53524	0	0	0	46075	0	0	0	0	0	0	0	50959	0	24705	0	0	1409	28742	0	0	0	12449	130	19978	5642
1847	2401	426.28	404.22	C23H32O6	ION=[M+Na]+	0	0	9787	15983	21678	28447	0	0	13953	35252	17086	9348	0	771	11223	32472	14234	15726	0	10653	3645	12678	0	5143	8732	5867	1948	17669	17699	3624	0	1703	0	10121	18131	6772	0	3569	12580	6126	5088	9197	0	49751
1848	2402	424.71	300.209	C20H28O2	ION=[M+H]+	5827	0	7095	10597	16169	18008	5609	3325	9799	26300	12926	8354	1162	678	8180	22367	19828	11474	1306	14976	2262	9142	0	6298	5626	8621	3154	13106	11920	5218	0	2296	0	14205	12408	4017	0	5132	8822	9303	7842	12136	1604	35894
1849	2403	425.44	261.881	C3H3O6PS3	ION=[M+H]+	0	0	601	616	834	539	576	733	751	709	693	685	796	769	762	695	852	773	734	881	1150	816	1011	1005	906	1041	1052	886	1121	1126	975	1051	870	987	974	1008	1052	1038	1000	1165	925	1087	1066	933
1850	2404	427.99	306.256	C14H35N4OP	ION=[M+Na]+	4054	210	0	0	0	0	5829	401	0	0	0	391	240	806	0	89	0	0	749	0	0	0	1298	0	0	0	0	0	0	0	542	0	1081	0	0	0	104	0	0	0	412	0	474	0
1851	2406	428.11	282.198	C20H26O	ION=[M+H]+	144	167	16338	24673	35805	41092	0	155	21816	59274	28759	12891	0	1049	18380	52088	1426	24173	0	1336	6118	18638	81	8546	13775	1958	647	24888	27899	1177	225	479	47	3453	28056	9810	121	0	21225	150	5143	792	0	76237
1852	2407	428.12	206.167	C14H22O	ION=[M+H]+	177	86	1351	2256	3100	4148	92	59	2058	4660	2985	1298	49	137	1502	4156	201	2626	0	178	636	1916	52	709	1361	192	118	2024	2296	181	0	112	37	507	2535	1034	0	0	1737	86	520	237	122	6325
1853	2408	428.1	270.198	C19H26O	ION=[M+H]+	127	122	2952	4270	6256	7234	153	225	3907	9575	5095	2705	90	360	3437	9032	0	4210	128	271	1247	3718	62	1603	2673	500	125	4987	5069	267	0	76	90	813	5022	1757	110	0	3602	0	1043	403	0	12467
1854	2409	428.03	600.418	C40H56O4	ION=[M+H]+	0	0	385	793	1826	2734	0	0	631	3997	971	22	0	0	466	2842	101	714	0	0	108	531	0	81	308	0	0	845	1104	0	0	0	0	0	1281	152	0	0	696	0	76	0	0	6684
1855	2410	428.11	264.188	C20H24	ION=[M+H]+	0	0	1361	2099	3144	4057	0	0	2053	5084	2589	1307	0	0	1536	4671	118	2168	0	0	526	1752	0	725	1348	228	0	2262	3268	199	0	157	0	548	2342	1134	0	0	1895	0	573	0	0	7223
1856	2411	428.13	158.109	C12H14	ION=[M+H]+	1540	223	372	631	882	705	1607	252	516	1201	884	418	164	0	0	1106	138	739	260	115	209	456	380	290	338	0	113	680	508	143	375	139	393	137	680	290	96	63	477	64	0	0	0	1435
1857	2413	428.12	252.188	C19H24	ION=[M+H]+	54	0	1121	1628	2630	2972	196	115	1598	3552	2194	1125	63	153	1564	3313	0	1904	0	85	517	1546	0	659	911	277	0	1845	1789	130	0	0	0	225	2175	1084	0	0	1759	0	433	86	0	5474
1858	2414	427.57	270.235	C20H30	ION=[M+H]+	18059	1343	227	273	150	92	21495	1936	365	216	156	911	879	2473	69	553	188	196	2310	117	43	91	4459	0	105	200	0	141	112	129	1919	152	2923	0	171	188	306	98	115	117	1370	157	2100	351
1859	2417	428.11	287.246	C16H33NO3	ION=[M+H]+	0	0	0	0	14805	13640	0	0	0	14211	14489	0	0	13251	0	15235	0	0	0	0	13362	13736	13162	0	0	0	0	15003	14552	0	0	0	0	13630	14609	0	0	0	0	0	0	0	0	15481
1860	2418	431.14	330.183	C20H26O4	ION=[M+H]+	1496	239	324	1334	387	304	3668	3441	786	0	283	1280	393	614	276	1635	275	647	292	415	242	298	340	0	0	258	0	344	213	0	642	0	853	0	0	312	638	0	0	0	261	315	748	563
1861	2419	431.29	546.261	C33H38O7	ION=[M+H]+	522	0	0	0	0	0	478	115	0	0	0	84	948	294	0	0	0	418	1211	0	0	352	800	0	0	0	0	0	0	0	1085	0	453	0	0	0	473	0	0	0	80	0	476	347
1862	2420	432.5	304.24	C12H31N7P	ION=[M+Na]+	1189	0	416	1623	1258	1197	1002	558	702	1667	569	2187	0	567	1034	799	0	1540	531	1006	345	0	0	330	626	0	0	0	418	0	419	304	266	0	478	0	0	0	1865	0	658	0	632	506
1863	2421	435.04	178.099	C11H14O2	ION=[M+H]+	1117	309	94	163	178	137	1584	1150	1795	127	106	598	824	844	111	208	142	776	1055	173	159	116	1476	63	281	387	264	5817	1628	443	1446	56	1095	3037	43	237	727	112	190	99	1179	153	694	914
1864	2422	435.5	406.236	C23H34O6	ION=[M+Na]+	0	0	0	335	983	4721	0	0	0	3968	0	4044	0	0	1103	1051	9791	0	0	25274	1684	68	0	7723	20456	7014	4156	397	3471	5093	0	3596	0	5379	5399	698	0	659	7134	6065	6824	12302	0	292
1865	2423	436.31	328.167	C9H24N6O7	ION=[M+H]+	0	0	1258	1987	1957	2543	115	98	448	2967	2347	807	0	72	1107	2959	1255	758	113	2027	485	252	115	0	4535	219	0	1471	894	147	0	0	0	0	1383	255	58	0	7422	88	567	1639	94	531
1866	2424	435.73	832.496		ION=[M+Na]+	0	0	1377	1896	2888	1838	0	0	0	3865	3914	385	0	0	2339	1406	0	724	0	0	0	3060	0	0	587	0	0	571	235	0	0	0	0	0	3201	0	0	0	4767	0	919	0	0	2336
1867	2426	438.01	279.256	C18H33NO	ION=[M+H]+	367	261	227	399	394	436	458	476	493	501	290	404	0	0	319	256	419	281	233	0	303	2142	0	459	567	522	1187	349	304	336	288	292	1805	344	0	770	632	244	0	0	16377	531	0	360
1868	2427	435.53	302.224	C20H30O2	ION=[M+H]+	253	0	1044	1393	2567	6902	242	0	657	7472	2673	5715	174	0	2839	2548	12799	689	0	36436	1826	1765	215	10858	25689	7550	5111	789	5171	6838	201	4976	136	6133	7759	1042	188	952	10416	7532	10372	17099	182	1331
1869	2428	436.24	362.282	C23H38O3	ION=[M+H]+	0	0	120	0	0	794	0	0	0	345	0	407	0	0	936	0	1168	0	0	609	0	0	0	1124	0	509	0	0	0	184	0	530	0	307	507	0	0	663	683	1773	763	283	0	0
1870	2429	435.89	364.189	C20H28O6	ION=[M+H]+	0	0	300	466	921	685	0	80	1595	998	739	420	0	0	373	1242	0	1621	0	182	0	596	0	118	332	0	0	211	151	0	0	0	0	0	214	257	0	0	307	0	1497	107	0	1055
1871	2430	435.93	624.475	C40H64O5	ION=[M+H]+	0	0	5964	7561	12216	7076	115	0	2878	14434	18540	878	95	63	9470	5491	0	2492	78	120	598	13241	57	231	2080	0	0	1605	990	101	0	0	61	37	12203	292	0	0	17879	112	3673	150	0	8812
1872	2431	435.87	322.251	C20H34O3	ION=[M+H]+	0	80	1413	1582	2405	1736	93	36	835	3566	3968	264	0	108	2127	1283	86	789	0	50	240	2993	0	99	483	59	0	538	358	42	0	0	109	52	2806	112	0	32	3742	58	1039	49	0	2502
1873	2432	436.74	310.157	C20H22O3	ION=[M+H]+	90	0	551	555	936	1046	42	0	311	1176	880	481	0	0	565	1268	448	368	91	747	0	0	0	92	1567	93	0	734	322	0	0	0	0	0	455	0	0	0	2438	0	327	711	0	385
1874	2433	438.76	362.209	C21H30O5	ION=[M+K]+	0	0	0	726	238	179	371	187	357	117	0	880	0	0	422	690	802	284	276	883	0	0	52	0	459	154	186	0	0	307	0	0	0	1088	231	171	0	0	0	0	1816	1518	139	572
1875	2434	437.57	768.478	C41H64N6O8	ION=[M+H]+	0	0	0	457	0	444	51	0	0	598	779	78	180	0	837	106	0	0	0	212	147	0	0	138	0	0	0	0	0	0	0	0	0	0	0	0	0	0	0	0	0	0	0	0
1876	2435	438.81	298.157	C19H22O3	ION=[M+H]+	205	0	703	549	1060	464	129	0	1576	1534	850	203	357	155	961	981	202	1400	566	269	117	51	510	297	326	365	0	261	537	282	1025	94	264	0	98	68	401	0	573	0	420	247	329	1734
1877	2436	439.16	284.178	C19H24O2	ION=[M+H]+	135	156	179	346	179	103	214	162	189	203	0	383	90	177	111	476	459	194	199	471	0	92	89	920	251	168	64	131	37	207	0	0	0	339	0	99	0	0	64	0	905	562	0	338
1878	2437	438.51	343.309	C20H41NO3	ION=[M+H]+	0	0	0	0	0	0	444	0	0	0	0	0	522	900	0	921	0	0	0	15006	0	0	1083	692	0	14269	0	0	14620	0	628	13872	14391	14403	14043	14199	13728	13943	13126	13095	0	12201	12211	13271
1879	2438	440.03	384.263	C21H40N2S2	ION=[M+H]+	3900	3489	3507	2986	2843	2609	3273	2800	3239	2771	2480	2788	2973	3096	2730	2601	2798	2801	2700	2848	2443	2761	3028	2757	3097	3187	2743	2709	2853	2536	3329	2821	3294	3034	3026	2668	3283	3054	2937	2867	2764	2776	2977	2591
1880	2439	439.93	536.296	C29H44O9	ION=[M+H]+	0	538	0	105	59	0	0	344	0	0	0	178	400	217	0	0	90	197	0	0	0	518	141	392	0	0	0	100	0	0	292	0	0	0	293	0	818	633	303	0	615	65	550	203
1881	2440	441.37	176.084	C9H10N3O	ION=[M+H]+	201391	132168	107	773	134	113	423922	342358	99632	99	68	15842	182160	338480	112	2166	48	43213	141531	74	156	230	266122	236	284	3075	2893	88691	116609	3201	258934	215	261651	42737	189	15693	250801	146	121	266	122553	661	187408	163582
1882	2441	442.18	73.0194	C3H6P	ION=[2M+H]+	2257	1675	531	0	0	0	4846	4247	1188	1216	0	246	1935	3955	0	72	0	439	1618	0	92	0	2957	0	0	0	50	1020	1372	45	3124	346	2692	501	0	219	2583	0	0	0	1345	0	2322	2530
1883	2443	441.3	136.052	C8H8O2	ION=[M+H]+	1102	654	0	79	0	0	1880	1500	731	85	58	190	697	1750	49	89	0	251	735	0	31	140	1165	240	75	42	71	503	517	44	1374	152	1191	312	105	123	1007	0	123	93	672	0	729	610
1884	2444	441.32	144.057	C10H8O	ION=[M+H]+	5991	4456	0	0	62	0	13088	10413	3048	0	0	507	4907	10529	0	170	0	1274	4456	0	0	0	7336	146	0	161	218	2889	3576	209	7762	0	8225	1560	0	663	8709	0	0	0	3920	0	5819	5446
1885	2446	441.45	120.058	C8H8O	ION=[M+H]+	1232	1298	612	521	550	590	2744	2205	879	572	0	0	1143	1771	558	557	569	597	1125	542	578	518	1627	704	661	574	579	901	881	553	1706	788	1614	780	641	632	1813	675	594	592	857	733	1124	1183
1886	2447	441.19	239.899	H3O9P3	ION=[M+H]+	582	0	724	0	904	804	1211	1015	886	931	872	940	1163	1362	815	850	948	1120	1109	1049	956	1026	1141	1213	1162	1174	1143	1194	1324	1042	1686	1034	1423	1194	942	1154	1264	934	924	1121	984	929	1061	1032
1887	2448	440.11	406.244	C18H30N8O3	ION=[M+H]+	1719	1590	2304	2300	1809	1850	1764	1517	1513	1765	2118	2056	1287	1699	1613	1461	1686	1476	1376	1481	1513	1723	1838	1432	1315	1495	1652	1511	1592	1443	1695	1529	1650	1330	1678	1410	1720	1489	1487	1448	1790	1535	1444	1393
1888	2450	441.99	114.047	C9H6	ION=[M+H]+	2308	1948	279	125	0	171	5152	4144	1216	147	74	391	1906	4274	120	118	49	729	1807	41	52	219	3072	171	98	114	76	962	1151	89	3232	59	3230	584	0	311	3016	0	134	111	1616	61	2268	1750
1889	2451	442.29	294.183	C6H22N12S	ION=[M+H]+	3605	3732	4105	3119	2756	2754	3359	3380	2608	2683	2419	2515	2898	3322	2782	2528	3201	2995	3326	2908	2894	2876	3907	2778	2771	3104	3015	2937	3310	3180	3872	3170	3817	3241	2777	3165	3667	3162	2702	2885	3165	2838	2964	3205
1890	2452	443.66	318.219	C15H32N3O2S	ION=[M+Na]+	288	4915	1276	1391	2578	2073	404	51	1505	3056	2904	3256	307	3568	1109	3709	144	1873	1398	202	287	1400	2037	260	1153	293	0	4061	4228	104	688	0	469	419	1707	2701	431	0	633	0	883	0	287	5781
1891	2453	443.84	132.094	C10H12	ION=[2M+H]+	426	4461	1451	1243	2035	2027	334	155	1355	2977	2636	2559	177	3688	1115	2306	134	1976	1182	110	251	1921	1666	0	806	132	0	3490	2860	0	548	0	523	219	1927	1765	428	0	630	0	576	0	0	6143
1892	2454	443.75	184.185		ION=[M+Na]+	408	3909	1411	1059	1883	1486	678	198	1273	2539	2504	2123	223	3220	871	2330	166	1700	1174	122	207	1689	1380	252	880	176	65	3052	3006	157	453	87	361	396	2239	1310	267	50	867	178	645	128	188	5437
1893	2456	443.75	158.109	C12H14	ION=[M+H]+	0	972	361	412	709	512	0	0	351	973	821	576	183	794	488	656	207	731	373	205	199	419	490	0	253	308	133	693	661	73	185	98	155	148	513	518	131	163	307	166	419	213	110	1441
1894	2458	442.19	330.183	C20H26O4	ION=[M+H]+	249	167	0	85	119	0	126	242	151	325	0	186	109	164	0	211	0	145	0	0	0	204	0	20850	0	641	124	121	149	0	75	127	88	901	0	0	67	0	0	0	1331	125	88	0
1895	2459	443.76	282.198	C20H26O	ION=[M+H]+	3933	47976	14527	13499	22331	20068	3585	1381	12692	29670	26479	27698	1406	37755	10128	28208	693	19934	12916	976	1741	16803	17193	1292	7069	1253	153	34940	32414	446	5375	712	3882	1972	20863	16492	3468	0	8013	399	6880	308	1337	63215
1896	2460	443.83	270.198	C19H26O	ION=[M+H]+	815	7670	2317	2195	3468	2812	669	289	2450	4643	4267	4416	345	6629	1650	4963	140	3561	2070	201	308	2479	2597	266	1226	259	0	5154	5569	0	828	108	584	465	3505	2365	633	0	1365	30	1203	106	362	9666
1897	2461	443.77	122.073	C8H10O	ION=[M+H]+	324	806	173	311	487	500	212	228	0	589	577	549	0	679	312	587	0	612	305	108	0	372	455	0	0	0	0	629	586	0	133	281	0	213	407	297	214	275	328	0	0	0	298	924
1898	2462	442.65	672.33	C40H48O9	ION=[M+H]+	0	0	0	952	1530	1105	0	54	42	1296	1820	0	0	0	1414	524	0	79	0	0	211	313	0	0	0	0	0	693	519	0	0	0	0	0	582	0	0	0	37	0	82	0	0	0
1899	2463	443.81	252.188	C19H24	ION=[M+H]+	282	3207	1046	1264	1733	1305	256	156	933	1961	1873	1913	0	2721	686	2538	102	1629	746	108	284	1232	1384	134	714	183	0	2277	2206	0	521	0	481	443	1421	1561	236	0	637	0	648	0	120	4928
1900	2465	442.1	276.172	C17H24O3	ION=[M+H]+	3362	3474	3367	2680	2434	2382	2810	2623	2651	2931	2240	2691	2554	2804	2615	2626	2656	2769	2664	2449	2816	2873	2930	2626	2543	2738	2634	2414	2708	2482	3233	2673	3048	2815	2854	2623	2778	2961	2680	2774	2834	2570	3001	3169
1901	2466	441.65	442.197	C20H30N2O9	ION=[M+H]+	0	0	0	0	0	0	0	0	0	0	0	295	0	0	0	0	522	0	0	290	0	0	0	0	207	0	0	0	0	225	0	117	0	546	140	135	0	163	0	0	1494	329	0	0
1902	2469	441.6	312.173	C20H24O3	ION=[M+H]+	288	0	273	390	631	63	317	93	159	731	469	93	234	217	552	471	0	210	165	0	0	1002	91	25774	53	877	104	203	239	0	164	0	0	1058	267	233	0	0	142	0	1779	99	227	393
1903	2470	443.78	300.209	C20H28O2	ION=[M+H]+	2160	16473	5741	5049	8424	7671	1891	1423	4818	10847	10916	9619	616	13708	3599	16476	369	7145	4770	517	604	6772	5953	670	2594	739	207	12329	12027	305	1790	352	1605	801	9521	5623	1564	164	2942	333	2885	395	889	24929
1904	2471	443	261.881	C5N2O3P2S2	ION=[M+H]+	490	0	0	624	819	637	834	718	813	742	734	754	964	886	781	794	789	898	951	927	939	877	1203	1072	1047	1197	914	1161	998	1034	1307	1466	1276	1205	763	946	1384	1064	923	1232	1062	906	1232	965
1905	2472	444.75	418.236	C24H34O6	ION=[M+Na]+	0	0	2962	1662	4102	2830	0	0	3501	5857	9508	0	0	1360	3118	5926	143	6594	1589	134	337	6984	302	327	0	0	0	0	251	0	179	0	0	203	11039	0	140	0	4217	0	525	136	0	12909
1906	2473	445.27	664.252	C31H37N8O7P	ION=[M+Na]+	0	0	0	0	0	0	85	0	778	0	0	0	436	541	0	510	143	0	0	0	0	0	0	0	0	0	0	0	0	0	108	0	0	0	0	0	205	0	0	0	0	42	0	0
1907	2474	445.15	284.214	C20H28O	ION=[M+H]+	222	211	1841	2246	2836	2830	0	121	1117	3802	4210	713	105	1368	3620	1923	0	1159	196	0	0	1458	230	509	806	122	100	0	572	133	156	103	0	130	1047	601	139	109	1203	201	1079	0	174	0
1908	2475	445.16	710.475	C43H66O8	ION=[M+H]+	0	0	1830	1823	2133	2421	69	0	614	3270	3605	313	0	0	3431	1220	52	603	0	0	0	340	0	0	109	0	0	382	173	0	0	0	0	0	334	0	0	0	538	0	689	0	0	2229
1909	2476	445.33	298.193	C20H26O2	ION=[M+H]+	306	178	1332	1119	2157	2460	328	245	338	2614	1878	0	0	385	1135	1080	389	635	283	227	335	472	142	265	301	209	74	563	447	97	201	165	139	407	1266	132	0	0	754	0	551	111	0	1028
1910	2477	446.28	304.24	C20H32O2	ION=[M+H]+	1052	98	491	1222	1326	652	560	318	3387	1251	1320	3934	155	695	1387	6891	227	1958	2082	413	217	683	243	317	278	303	309	816	964	266	604	109	635	784	1153	491	137	86	1605	221	1132	174	566	1028
1911	2478	445.52	283.863	CH5N2O3PS5	ION=[M+H]+	0	0	441	555	0	490	561	0	0	453	603	645	628	661	601	603	679	595	0	662	902	803	710	880	0	1013	734	773	776	890	963	960	1036	776	755	1040	1137	933	756	805	938	860	820	830
1912	2480	448.96	300.172	C19H24O3	ION=[M+H]+	5065	519	9281	6366	11270	4003	3552	904	17707	22885	18495	2406	13180	5352	13850	12650	1697	17030	31186	2843	1453	3611	28138	2760	6519	2007	0	1739	10352	0	35517	1162	12597	4319	8402	4183	13135	0	12353	1353	10088	2616	5319	46145
1913	2481	447.63	386.278	C20H38N2O5	ION=[M+K]+	4671	3911	4869	3652	3395	2781	2537	2729	3208	3269	3534	2787	3452	2924	3418	3496	2310	2759	3713	2494	2567	2283	3814	2572	2339	2221	1902	2098	2959	1943	4106	2127	2790	2118	2838	2735	2454	2349	2437	1932	2139	2324	2005	3792
1914	2482	447.95	490.199	C29H30O7	ION=[M+H]+	1218	249	0	0	0	43	973	1075	109	0	0	0	389	948	0	0	0	488	630	0	0	0	463	0	0	0	0	0	0	46	824	0	528	0	0	0	420	0	0	0	346	0	952	0
1915	2484	449.1	364.098	C10H16N6O9	ION=[M+H]+	58	108	51	0	106	0	44	72	0	0	53	100	0	58	0	99	0	0	0	81	0	0	0	113	0	0	0	115	0	0	55	0	60	67	93	58	107	81	96	137	146	154	0	0
1916	2486	448.94	244.11	C15H16O3	ION=[M+H]+	27243	1023	51274	36117	66769	25487	21144	2929	103251	132524	110677	12863	76564	30314	73575	74770	7768	98009	165089	13963	7443	17459	167682	14732	37209	8689	153	9507	61461	0	204240	4960	73942	21207	52347	26041	82464	0	68803	4296	60658	13599	30742	247967
1917	2487	448.94	282.162	C19H22O2	ION=[M+H]+	2482	0	4439	2504	5019	2044	2098	460	7561	10670	8435	947	6174	2759	6006	5935	497	7828	16067	1237	624	1425	13842	1145	3252	765	0	673	5103	0	16554	338	6158	1983	3660	1827	6435	0	5895	550	4335	1007	2657	20768
1918	2488	448.94	214.099	C14H14O2	ION=[M+H]+	1705	133	3337	1968	3866	1621	1271	275	6243	8356	7036	1065	5218	1940	4659	4471	465	5716	11259	842	865	1052	10293	1129	2407	500	0	556	3751	0	12610	282	4927	1504	3467	1625	5219	0	4142	303	3401	1132	2126	15697
1919	2489	447.8	230.094	C14H14O3	ION=[M+H]+	1573	452	413	204	474	323	2247	1412	798	754	575	376	806	1275	429	471	154	1062	1899	186	135	186	2056	128	335	121	0	102	287	0	2664	153	1478	198	476	230	1698	0	442	105	590	234	668	1491
1920	2490	454.38	330.183	C20H26O4	ION=[M+Na]+	416	0	1224	2313	3122	2869	330	769	2818	4831	7330	1750	326	995	3105	2216	0	5367	3225	208	661	2841	982	171	1980	68	0	1190	1473	0	1040	0	309	86	2435	1458	390	0	3434	0	393	0	596	1743
1921	2491	453.86	276.209	C18H28O2	ION=[M+H]+	659	1165	841	3095	3318	4330	2022	5456	1645	5462	2639	1996	1524	2044	1848	4970	6622	2375	3670	7034	791	1763	1127	1971	1947	4118	3886	5035	3290	1289	2584	3084	1056	9543	1385	2613	1609	2073	2006	931	7912	8438	1212	6726
1922	2492	454.07	458.173	C28H26O6	ION=[M+H]+	1531	534	0	0	0	0	2080	1551	0	0	0	0	865	990	0	0	0	327	706	0	0	0	552	0	0	0	0	0	0	0	657	0	366	0	0	0	388	0	0	0	614	58	643	0
1923	2493	454.38	312.173	C20H24O3	ION=[M+H]+	556	127	1868	3410	4195	3984	480	958	3651	6283	10553	2392	740	1587	4600	3097	319	7714	3256	253	1107	3995	997	287	3147	165	0	1658	2297	97	1314	0	470	269	2327	1625	603	0	3865	0	745	329	615	2487
1924	2494	454.29	316.202	C15H28N2O5	ION=[M+H]+	377	375	346	845	1325	1237	608	1403	527	1712	738	997	450	580	638	1347	1272	599	1218	1461	238	775	452	460	443	801	612	1033	832	349	680	661	329	1854	429	575	528	414	372	267	1617	1801	411	1616
1925	2495	455.92	319.247	C15H33N3O4	ION=[M+H]+	0	0	0	0	0	0	1006	0	0	0	0	1194	0	1073	0	0	0	0	0	0	1082	1493	0	761	67	0	0	1026	1261	0	0	0	1247	0	1103	1052	1004	0	0	0	6287	0	0	0
1926	2496	453.35	284.177	C19H24O2	ION=[M+H]+	200	119	301	513	519	551	162	416	564	873	1040	278	0	313	552	570	0	931	461	59	126	610	260	62	360	93	123	339	261	68	275	133	149	110	342	255	0	0	483	0	0	0	227	457
1927	2497	455.87	302.224	C20H30O2	ION=[M+H]+	229	0	1304	1663	2176	1805	284	130	888	3088	3494	1116	0	0	2202	5889	432	818	247	436	0	1854	0	748	839	0	0	744	399	116	564	0	0	436	1788	345	0	0	2073	306	1043	595	473	1967
1928	2498	456.09	331.324	C23H41N	ION=[M+H]+	15480	16928	18913	18350	16995	14909	14281	13184	12683	12366	10533	10963	10784	10285	10402	9577	9282	33927	32320	32705	31535	33672	31490	8362	31501	30447	30263	29503	29070	29467	29755	29535	28654	28831	28459	28189	27939	29209	27635	28456	28570	28513	27604	26553
1929	2499	456.16	318.241	C13H30N6O3	ION=[M+H]+	4290	5382	5244	4693	3966	3596	3881	4079	3617	3570	3593	3926	3778	3719	4154	4132	3991	3880	3965	3938	4517	3661	3879	3777	4336	4102	4532	4043	4038	4148	4536	5345	4094	4036	4185	3992	4252	4483	4137	4407	4623	4864	4194	4075
1930	2500	457.03	832.496		ION=[M+Na]+	0	0	2466	2554	4167	2844	0	0	0	5866	6255	0	0	0	3800	2099	0	879	0	48	239	2032	42	0	507	0	0	0	251	0	0	0	0	0	2208	71	0	0	2862	0	1378	38	0	2978
1931	2502	457.07	624.475	C40H64O5	ION=[M+H]+	0	0	9514	11837	18000	11426	102	0	4469	22452	25537	1314	73	96	16657	8488	169	3857	89	68	982	8271	0	442	1785	97	68	1870	1077	0	0	0	0	0	8175	442	0	0	11557	0	5069	218	0	13528
1932	2503	457.11	322.251	C20H34O3	ION=[M+H]+	67	59	1393	2057	2829	1824	0	0	825	3776	4354	314	50	47	3062	1210	83	613	112	0	212	1570	0	143	381	109	44	473	313	80	0	0	0	0	1276	98	78	0	2141	0	974	164	0	2145
1933	2504	456.15	300.23	C17H32O4	ION=[M+H]+	11365	12827	11713	10579	9310	10339	8300	8887	8572	8729	8557	9829	9361	9108	9509	9762	9992	10475	9791	9748	10096	9174	9325	9696	10269	9611	11041	9701	10342	10013	10373	10874	10836	9906	10153	9500	10754	10360	10317	11258	9712	10744	9842	9895
1934	2505	457.3	340.202	C18H24N6O	ION=[M+H]+	992	0	0	0	0	0	947	828	0	0	0	0	0	0	0	520	0	0	0	0	0	0	0	0	0	0	0	0	0	0	0	0	1328	0	0	0	0	0	477	0	0	0	0	0
1935	2506	458.45	516.272	C29H40O8	ION=[M+Na]+	0	0	923	669	1587	1350	0	0	208	1389	620	0	0	0	523	1521	0	391	0	0	0	1161	0	58	179	0	0	81	0	0	0	0	0	0	1602	0	0	0	1126	0	476	0	0	699
1936	2507	460.38	298.193	C20H26O2	ION=[M+H]+	0	106	1723	968	3110	2757	0	308	540	2263	884	589	362	120	736	3011	554	740	332	97	439	2402	114	646	307	238	0	1299	551	164	140	82	118	0	2878	415	137	132	1674	141	969	0	186	1793
1937	2508	460.17	300.172	C15H27NO3P	ION=[M+K]+	414	0	2248	944	1742	501	531	0	1446	3832	2248	0	429	332	2527	1699	285	1251	1233	352	451	710	1781	794	1384	645	0	568	2314	0	2641	221	1106	796	1366	357	1340	0	2516	174	1972	561	332	3799
1938	2510	460.15	244.11	C15H16O3	ION=[M+H]+	956	0	6672	2159	5656	1506	766	113	4794	12446	5777	411	1233	765	6575	4774	816	3137	3503	1548	1056	1929	4798	2254	4035	1503	0	1250	6998	0	8148	500	2926	2018	3881	1127	3642	0	6501	521	4956	1368	852	11047
1939	2511	461.29	178.099	C11H14O2	ION=[M+H]+	462	338	112	107	115	153	592	710	253	111	118	132	597	1649	67	61	122	52	334	117	89	0	1085	102	107	49	57	330	915	220	774	104	760	257	101	199	526	152	143	59	424	35	530	366
1940	2512	464.29	261.881	C6HO4P3S	ION=[M+H]+	401	0	543	742	705	714	617	553	628	615	662	671	810	851	758	710	809	769	838	1090	925	929	1215	938	1020	965	833	943	926	1022	904	913	1022	855	852	1039	1141	949	1071	0	805	925	924	925
1941	2513	463.72	276.209	C18H28O2	ION=[M+H]+	330	791	235	893	1017	2715	744	2260	982	1941	1310	891	729	920	874	2147	1239	872	3007	1048	313	776	782	740	991	354	620	534	1259	289	741	423	1189	1179	985	938	987	357	665	282	1972	895	1058	5279
1942	2514	463.75	316.202	C20H28O3	ION=[M+H]+	0	419	174	431	0	1383	339	1267	449	865	527	412	330	452	402	964	419	512	1243	398	212	458	339	419	388	194	192	411	608	165	449	197	516	442	492	0	592	0	278	101	938	494	538	2600
1943	2515	465.51	604.449	C40H60O4	ION=[M+H]+	0	0	394	612	1162	817	0	53	333	1366	873	211	121	0	645	728	164	290	88	275	374	1642	65	116	1025	112	99	310	291	77	99	0	0	58	1369	261	0	0	1556	55	415	185	90	479
[truncated: 503 more rows]
[truncated: 825 more columns]
